# Supplementary material for: qPCR multiplex detection of microRNA and messenger RNA in a single reaction
Source: PeerJ. 2020 Jun 25;8:e9004. doi: 10.7717/peerj.9004 (PMC7321665; doi:10.7717/peerj.9004)
Supplement: Supplemental Information 9 [file peerj-08-9004-s009.xls]

## Sheet: Amplification Data_compact
Analysis of Real Time PCR data	version:2016.0	WoL: amplicon group			Chemistry: hydrolysis probe	N0 = threshold /(Eff_mean^Cq)			LEGEND
analysis date:10/08/2016		points in WoL: 4			Input: ss-cDNA
Input Sheet: Amplification Data		Thresholds: group							Sample Use:
name	indiv_PCR_eff	Amplicon	threshold	mean_PCR_eff	Cq	N0	Sample_Use	Quality_checks	1: used for W-o-L setting
C1_B2M	1.71554	B2M - 20	0.0315	1.72728	26.1865	1.91702e-08	0 2 3	- - 2 - - - - - 8 9 - - - -	2: contributes to mean PCR efficiency
C2_B2M	1.59984	B2M - 20	0.0315	1.72728	24.7189	4.27531e-08	1 0 3	- - - - - 5 6 - - - - - - -	3: N0 value calculated
C3_B2M	1.73902	B2M - 20	0.0315	1.72728	23.7899	7.10362e-08	1 2 3	- - - - - - - - - 9 - - - -	0: not used / calculated
D1_B2M	1.7335	B2M- 10	0.029	1.79559	22.8462	4.51556e-08	1 0 3	- - - - - 5 6 - - - - - - -
D2_B2M	1.79649	B2M- 10	0.029	1.79559	21.7711	8.47252e-08	0 2 3	- - 2 - - - - - 8 9 - - - -	Quality Checks:
D3_B2M	1.79469	B2M- 10	0.029	1.79559	20.8024	1.49375e-07	0 2 3	- - 2 - - - - - 8 9 - - - -	0: passed all checks
E1_B2M	1.8281	B2M - 5	0.029	1.74415	21.2236	2.16341e-07	0 0 3	- - - - - 5 6 - - 9 - - - -	1: no amplification
E2_B2M	1.63865	B2M - 5	0.029	1.74415	19.6131	5.29921e-07	0 0 3	- - 2 - - 5 6 - - 9 - - - -	2: baseline error
E3_B2M	1.74415	B2M - 5	0.029	1.74415	18.9675	7.58879e-07	1 2 3	- - - - - - - - - 9 - - - -	3: no plateau
F1_B2M	1.75638	B2M - 2.5	0.029	1.77138	19.0336	5.44647e-07	0 2 3	- - 2 - - - - - 8 9 - - - -	4: noisy sample
F2_B2M	1.78638	B2M - 2.5	0.029	1.77138	18.4325	7.68029e-07	0 2 3	- - 2 - - - - - 8 9 - - - -	5: PCR efficiency outside 5%
F3_B2M	1.97144	B2M - 2.5	0.029	1.77138	18.4891	-999	0 0 0	- 1 - - - 5 6 - - 9 - - - -	6: excluded from mean Eff
									7: excluded by user
									8: included by user
									9: manual baseline
									if amplicon groups are defined the rules are applied per group
									User Choices:
									Calculation of Mean Efficiency:
									exclude <no plateau> samples
									exclude <efficiency outlier> samples
									efficiency outlier defined as >5% from group median
									Baseline Estimation:
									log-linear phase criterion: allow jumps and drooping points

## Sheet: Amplification Data_output
Analysis of Real Time PCR data	version:2016.0	WoL: amplicon group							Chemistry: hydrolysis probe					N0 = threshold /(Eff_mean^Cq)			LEGEND
analysis date:10/08/2016		points in WoL: 4							Input: ss-cDNA
Input Sheet: Amplification Data		Thresholds: group															Sample Use:
sample	name	lower_limit	upper_limit	n_included	N0_(indiv_eff)	indiv PCR eff	R2	threshold	Cq	Baseline	Amplicon	mean_PCR_eff		N0_(mean eff)	Sample_Use	Quality_checks	1: used for W-o-L setting
1	C1_B2M	0.00860994	0.0628058	4	2.29191e-08	1.71554	0.997545	0.0315	26.1865	0.281547	B2M - 20	1.72728		1.91702e-08	0 2 3	- - 2 - - - - - 8 9 - - - -	2: contributes to mean PCR efficiency
2	C2_B2M	0.00860994	0.0628058	5	2.84301e-07	1.59984	0.999655	0.0315	24.7189	0.605989	B2M - 20	1.72728		4.27531e-08	1 0 3	- - - - - 5 6 - - - - - - -	3: N0 value calculated
3	C3_B2M	0.00683912	0.0628058	3	6.04625e-08	1.73902	0.98317	0.0315	23.7899	1.19293	B2M - 20	1.72728		7.10362e-08	1 2 3	- - - - - - - - - 9 - - - -	0: not used / calculated
4	D1_B2M	0.00763836	0.0582103	4	1.00901e-07	1.7335	0.999436	0.029	22.8462	0.475585	B2M- 10	1.79559		4.51556e-08	1 0 3	- - - - - 5 6 - - - - - - -
5	D2_B2M	0.0322713	0.195446	4	8.38075e-08	1.79649	0.999914	0.029	21.7711	0.99746	B2M- 10	1.79559		8.47252e-08	0 2 3	- - 2 - - - - - 8 9 - - - -	Quality Checks:
6	D3_B2M	0.0555194	0.596483	5	1.50939e-07	1.79469	0.996624	0.029	20.8024	2.25323	B2M- 10	1.79559		1.49375e-07	0 2 3	- - 2 - - - - - 8 9 - - - -	0: passed all checks
7	E1_B2M	0.00762079	0.0582103	4	7.977e-08	1.8281	0.976357	0.029	21.2236	0.69521	B2M - 5	1.74415		2.16341e-07	0 0 3	- - - - - 5 6 - - 9 - - - -	1: no amplification
8	E2_B2M	0.0191426	0.116145	4	1.8017e-06	1.63865	0.990083	0.029	19.6131	1.17955	B2M - 5	1.74415		5.29921e-07	0 0 3	- - 2 - - 5 6 - - 9 - - - -	2: baseline error
9	E3_B2M	0.159221	0.907821	4	7.58879e-07	1.74415	0.987095	0.029	18.9675	4.13892	B2M - 5	1.74415		7.58879e-07	1 2 3	- - - - - - - - - 9 - - - -	3: no plateau
10	F1_B2M	0.225944	0.825791	3	6.40326e-07	1.75638	0.98882	0.029	19.0336	3.14113	B2M - 2.5	1.77138		5.44647e-07	0 2 3	- - 2 - - - - - 8 9 - - - -	4: noisy sample
11	F2_B2M	0.229896	1.35693	4	6.57484e-07	1.78638	0.998862	0.029	18.4325	5.7142	B2M - 2.5	1.77138		7.68029e-07	0 2 3	- - 2 - - - - - 8 9 - - - -	5: PCR efficiency outside 5%
12	F3_B2M	0.148766	1.2357	4	1.02829e-07	1.97144	0.995961	0.029	18.4891	10.4927	B2M - 2.5	1.77138		-999	0 0 0	- 1 - - - 5 6 - - 9 - - - -	6: excluded from mean Eff
																	7: excluded by user
																	8: included by user
																	9: manual baseline
																	if amplicon groups are defined the rules are applied per group
																	User Choices:
																	Calculation of Mean Efficiency:
																	exclude <no plateau> samples
																	exclude <efficiency outlier> samples
																	efficiency outlier defined as >5% from group median
																	Baseline Estimation:
																	log-linear phase criterion: allow jumps and drooping points

## Sheet: Sample Setup (2)
Block Type	96alum
Chemistry	TAQMAN
Experiment File Name	C:\Users\11193327\Desktop\B2M_Beta-actin.eds
Experiment Run End Time	Not Started
Instrument Type	sds7500
Passive Reference	ROX
Well	Sample Name	Sample Color	Biogroup Name	Biogroup Color	Target Name	Target Color	Task	Reporter	Quencher	Comments
C1	Sample 1	RGB(132,193,241)			B2M - 20	RGB(255,0,255)	UNKNOWN	VIC	NFQ-MGB
C2	Sample 1	RGB(132,193,241)			B2M - 20	RGB(255,0,255)	UNKNOWN	VIC	NFQ-MGB
C3	Sample 1	RGB(132,193,241)			B2M - 20	RGB(255,0,255)	UNKNOWN	VIC	NFQ-MGB
D1	Sample 2	RGB(168,255,222)			B2M- 10	RGB(255,0,255)	UNKNOWN	VIC	NFQ-MGB
D2	Sample 2	RGB(168,255,222)			B2M- 10	RGB(255,0,255)	UNKNOWN	VIC	NFQ-MGB
D3	Sample 2	RGB(168,255,222)			B2M- 10	RGB(255,0,255)	UNKNOWN	VIC	NFQ-MGB
E1	Sample 3	RGB(223,221,142)			B2M - 5	RGB(255,0,255)	UNKNOWN	VIC	NFQ-MGB
E2	Sample 3	RGB(223,221,142)			B2M - 5	RGB(255,0,255)	UNKNOWN	VIC	NFQ-MGB
E3	Sample 3	RGB(223,221,142)			B2M - 5	RGB(255,0,255)	UNKNOWN	VIC	NFQ-MGB
F1	Sample 4	RGB(247,255,168)			B2M - 2.5	RGB(255,0,255)	UNKNOWN	VIC	NFQ-MGB
F2	Sample 4	RGB(247,255,168)			B2M - 2.5	RGB(255,0,255)	UNKNOWN	VIC	NFQ-MGB
F3	Sample 4	RGB(247,255,168)			B2M - 2.5	RGB(255,0,255)	UNKNOWN	VIC	NFQ-MGB

## Sheet: Sample Setup
Block Type	96alum
Chemistry	TAQMAN
Experiment File Name	C:\Users\11193327\Desktop\B2M_Beta-actin.eds
Experiment Run End Time	Not Started
Instrument Type	sds7500
Passive Reference	ROX
Well	Sample Name	Sample Color	Biogroup Name	Biogroup Color	Target Name	Target Color	Task	Reporter	Quencher	Comments
C1	Sample 1	RGB(132,193,241)			B2M - 20	RGB(255,0,255)	UNKNOWN	VIC	NFQ-MGB
C2	Sample 1	RGB(132,193,241)			B2M - 20	RGB(255,0,255)	UNKNOWN	VIC	NFQ-MGB
C3	Sample 1	RGB(132,193,241)			B2M - 20	RGB(255,0,255)	UNKNOWN	VIC	NFQ-MGB
C6	Sample 1	RGB(132,193,241)			ACTB - 20	RGB(51,102,255)	UNKNOWN	VIC	NFQ-MGB
C7	Sample 1	RGB(132,193,241)			ACTB - 20	RGB(51,102,255)	UNKNOWN	VIC	NFQ-MGB
C10	Sample 1	RGB(132,193,241)			18S -20	RGB(51,153,102)	UNKNOWN	VIC	NFQ-MGB
C11	Sample 1	RGB(132,193,241)			18S -20	RGB(51,153,102)	UNKNOWN	VIC	NFQ-MGB
C12	Sample 1	RGB(132,193,241)			18S -20	RGB(51,153,102)	UNKNOWN	VIC	NFQ-MGB
D1	Sample 2	RGB(168,255,222)			B2M- 10	RGB(255,0,255)	UNKNOWN	VIC	NFQ-MGB
D2	Sample 2	RGB(168,255,222)			B2M- 10	RGB(255,0,255)	UNKNOWN	VIC	NFQ-MGB
D3	Sample 2	RGB(168,255,222)			B2M- 10	RGB(255,0,255)	UNKNOWN	VIC	NFQ-MGB
D6	Sample 2	RGB(168,255,222)			ACTB - 10	RGB(51,102,255)	UNKNOWN	VIC	NFQ-MGB
D7	Sample 2	RGB(168,255,222)			ACTB - 10	RGB(51,102,255)	UNKNOWN	VIC	NFQ-MGB
D8	Sample 2	RGB(168,255,222)			ACTB - 10	RGB(51,102,255)	UNKNOWN	VIC	NFQ-MGB
D10	Sample 2	RGB(168,255,222)			18S - 10	RGB(51,153,102)	UNKNOWN	VIC	NFQ-MGB
D11	Sample 2	RGB(168,255,222)			18S - 10	RGB(51,153,102)	UNKNOWN	VIC	NFQ-MGB
D12	Sample 2	RGB(168,255,222)			18S - 10	RGB(51,153,102)	UNKNOWN	VIC	NFQ-MGB
E1	Sample 3	RGB(223,221,142)			B2M - 5	RGB(255,0,255)	UNKNOWN	VIC	NFQ-MGB
E2	Sample 3	RGB(223,221,142)			B2M - 5	RGB(255,0,255)	UNKNOWN	VIC	NFQ-MGB
E3	Sample 3	RGB(223,221,142)			B2M - 5	RGB(255,0,255)	UNKNOWN	VIC	NFQ-MGB
E6	Sample 3	RGB(223,221,142)			ACTB - 5	RGB(51,102,255)	UNKNOWN	VIC	NFQ-MGB
E7	Sample 3	RGB(223,221,142)			ACTB - 5	RGB(51,102,255)	UNKNOWN	VIC	NFQ-MGB
E8	Sample 3	RGB(223,221,142)			ACTB - 5	RGB(51,102,255)	UNKNOWN	VIC	NFQ-MGB
E10	Sample 3	RGB(223,221,142)			18S - 5	RGB(51,153,102)	UNKNOWN	VIC	NFQ-MGB
E11	Sample 3	RGB(223,221,142)			18S - 5	RGB(51,153,102)	UNKNOWN	VIC	NFQ-MGB
E12	Sample 3	RGB(223,221,142)			18S - 5	RGB(51,153,102)	UNKNOWN	VIC	NFQ-MGB
F1	Sample 4	RGB(247,255,168)			B2M - 2.5	RGB(255,0,255)	UNKNOWN	VIC	NFQ-MGB
F2	Sample 4	RGB(247,255,168)			B2M - 2.5	RGB(255,0,255)	UNKNOWN	VIC	NFQ-MGB
F3	Sample 4	RGB(247,255,168)			B2M - 2.5	RGB(255,0,255)	UNKNOWN	VIC	NFQ-MGB
F6	Sample 4	RGB(247,255,168)			ACTB - 2.5	RGB(51,102,255)	UNKNOWN	VIC	NFQ-MGB
F7	Sample 4	RGB(247,255,168)			ACTB - 2.5	RGB(51,102,255)	UNKNOWN	VIC	NFQ-MGB
F8	Sample 4	RGB(247,255,168)			ACTB - 2.5	RGB(51,102,255)	UNKNOWN	VIC	NFQ-MGB
F10	Sample 4	RGB(247,255,168)			18S - 2.5	RGB(51,153,102)	UNKNOWN	VIC	NFQ-MGB
F11	Sample 4	RGB(247,255,168)			18S - 2.5	RGB(51,153,102)	UNKNOWN	VIC	NFQ-MGB
F12	Sample 4	RGB(247,255,168)			18S - 2.5	RGB(51,153,102)	UNKNOWN	VIC	NFQ-MGB

## Sheet: Results
Block Type	96alum
Chemistry	TAQMAN
Experiment File Name	C:\Users\11193327\Desktop\B2M_Beta-actin.eds
Experiment Run End Time	Not Started
Instrument Type	sds7500
Passive Reference	ROX
Well	Sample Name	Target Name	Task	Reporter	Quencher	RQ	RQ Min	RQ Max	Cт	Cт Mean	Cт SD	ΔCт	ΔCт Mean	ΔCт SE	HK Control ΔCт Mean	HK Control ΔCт SE	ΔΔCт	Automatic Ct Threshold	Ct Threshold	Automatic Baseline	Baseline Start	Baseline End	Efficiency	Comments	AMPNC	HIGHSD	NOISE	SPIKE	CTFAIL
C1	Sample 1	B2M	UNKNOWN	VIC	NFQ-MGB				27.9233	25.5891	2.38281							FALSE	0.0822049	FALSE	1	1	1		N	Y	N	N	N
C2	Sample 1	B2M	UNKNOWN	VIC	NFQ-MGB				25.6834	25.5891	2.38281							FALSE	0.0822049	FALSE	1	1	1		N	Y	N	N	N
C3	Sample 1	B2M	UNKNOWN	VIC	NFQ-MGB				23.1605	25.5891	2.38281							FALSE	0.0822049	FALSE	1	1	1		N	Y	N	N	N
C4		B2M	NTC	VIC	NFQ-MGB				12.1163									FALSE	0.0822049	FALSE	1	1	1		Y	N	N	N	N
C6	Sample 1	ACTB	UNKNOWN	VIC	NFQ-MGB	1	0.0620651	16.1121	27.1414	26.3643	0.761831		0.775175	1.44432			0	FALSE	0.0670392	FALSE	1	1	1		N	Y	N	N	N
C7	Sample 1	ACTB	UNKNOWN	VIC	NFQ-MGB	1	0.0620651	16.1121	26.3326	26.3643	0.761831		0.775175	1.44432			0	FALSE	0.0670392	FALSE	1	1	1		N	Y	N	N	N
C8	Sample 1	ACTB	UNKNOWN	VIC	NFQ-MGB	1	0.0620651	16.1121	25.6188	26.3643	0.761831		0.775175	1.44432			0	FALSE	0.0670392	FALSE	1	1	1		N	Y	N	N	N
C9		ACTB	NTC	VIC	NFQ-MGB				Undetermined									FALSE	0.0670392	FALSE	1	1	1		N	N	N	N	N
C10	Sample 1	18S	UNKNOWN	VIC	NFQ-MGB	1	0.0665026	15.037	12.3951	11.8263	0.522768		-13.7628	1.40844			0	FALSE	0.0538635	FALSE	1	1	1		N	Y	N	N	N
C11	Sample 1	18S	UNKNOWN	VIC	NFQ-MGB	1	0.0665026	15.037	11.7167	11.8263	0.522768		-13.7628	1.40844			0	FALSE	0.0538635	FALSE	1	1	1		N	Y	N	N	N
C12	Sample 1	18S	UNKNOWN	VIC	NFQ-MGB	1	0.0665026	15.037	11.3669	11.8263	0.522768		-13.7628	1.40844			0	FALSE	0.0538635	FALSE	1	1	1		N	Y	N	N	N
D1	Sample 2	B2M	UNKNOWN	VIC	NFQ-MGB				24.2072	20.5999	4.48395							FALSE	0.0822049	FALSE	1	1	1		N	Y	N	N	N
D2	Sample 2	B2M	UNKNOWN	VIC	NFQ-MGB				22.0128	20.5999	4.48395							FALSE	0.0822049	FALSE	1	1	1		N	Y	N	N	N
D3	Sample 2	B2M	UNKNOWN	VIC	NFQ-MGB				15.5797	20.5999	4.48395							FALSE	0.0822049	FALSE	1	1	1		N	Y	N	N	N
D4		B2M	NTC	VIC	NFQ-MGB				22.9177									FALSE	0.0822049	FALSE	1	1	1		Y	N	N	N	N
D6	Sample 2	ACTB	UNKNOWN	VIC	NFQ-MGB	0.639652	0.00428124	95.5692	22.3696	22.0197	0.445721		1.41982	2.60157			0.644641	FALSE	0.0670392	FALSE	1	1	1		N	N	N	N	N
D7	Sample 2	ACTB	UNKNOWN	VIC	NFQ-MGB	0.639652	0.00428124	95.5692	21.5179	22.0197	0.445721		1.41982	2.60157			0.644641	FALSE	0.0670392	FALSE	1	1	1		N	N	N	N	N
D8	Sample 2	ACTB	UNKNOWN	VIC	NFQ-MGB	0.639652	0.00428124	95.5692	22.1717	22.0197	0.445721		1.41982	2.60157			0.644641	FALSE	0.0670392	FALSE	1	1	1		N	N	N	N	N
D9		ACTB	NTC	VIC	NFQ-MGB				Undetermined									FALSE	0.0670392	FALSE	1	1	1		N	N	N	N	N
D10	Sample 2	18S	UNKNOWN	VIC	NFQ-MGB	0.0564877	0.000287813	11.0866	12.7588	10.983	1.5721		-9.6169	2.74331			4.14592	FALSE	0.0538635	FALSE	1	1	1		N	Y	N	N	N
D11	Sample 2	18S	UNKNOWN	VIC	NFQ-MGB	0.0564877	0.000287813	11.0866	10.4212	10.983	1.5721		-9.6169	2.74331			4.14592	FALSE	0.0538635	FALSE	1	1	1		N	Y	N	N	N
D12	Sample 2	18S	UNKNOWN	VIC	NFQ-MGB	0.0564877	0.000287813	11.0866	9.76896	10.983	1.5721		-9.6169	2.74331			4.14592	FALSE	0.0538635	FALSE	1	1	1		N	Y	N	N	N
E1	Sample 3	B2M	UNKNOWN	VIC	NFQ-MGB				21.8634	21.3107	0.781578							FALSE	0.0822049	FALSE	1	1	1		N	Y	N	N	N
E2	Sample 3	B2M	UNKNOWN	VIC	NFQ-MGB				20.7581	21.3107	0.781578							FALSE	0.0822049	FALSE	1	1	1		N	Y	N	N	N
E3	Sample 3	B2M	UNKNOWN	VIC	NFQ-MGB				Undetermined	21.3107	0.781578							FALSE	0.0822049	FALSE	1	1	1		N	N	N	N	Y
E6	Sample 3	ACTB	UNKNOWN	VIC	NFQ-MGB	12.7613	3.70672	43.9338	18.8774	18.4122	0.567183		-2.89853	0.642389			-3.6737	FALSE	0.0670392	FALSE	1	1	1		N	Y	N	N	N
E7	Sample 3	ACTB	UNKNOWN	VIC	NFQ-MGB	12.7613	3.70672	43.9338	18.5788	18.4122	0.567183		-2.89853	0.642389			-3.6737	FALSE	0.0670392	FALSE	1	1	1		N	Y	N	N	N
E8	Sample 3	ACTB	UNKNOWN	VIC	NFQ-MGB	12.7613	3.70672	43.9338	17.7804	18.4122	0.567183		-2.89853	0.642389			-3.6737	FALSE	0.0670392	FALSE	1	1	1		N	Y	N	N	N
E10	Sample 3	18S	UNKNOWN	VIC	NFQ-MGB	0.0146851	4.67624e-06	46.1164	21.9264	13.6374	7.18345		-7.67332	4.18402			6.08951	FALSE	0.0538635	FALSE	1	1	1		N	Y	N	N	N
E11	Sample 3	18S	UNKNOWN	VIC	NFQ-MGB	0.0146851	4.67624e-06	46.1164	9.22568	13.6374	7.18345		-7.67332	4.18402			6.08951	FALSE	0.0538635	FALSE	1	1	1		N	Y	N	N	N
E12	Sample 3	18S	UNKNOWN	VIC	NFQ-MGB	0.0146851	4.67624e-06	46.1164	9.76019	13.6374	7.18345		-7.67332	4.18402			6.08951	FALSE	0.0538635	FALSE	1	1	1		N	Y	N	N	N
F1	Sample 4	B2M	UNKNOWN	VIC	NFQ-MGB				19.3185	19.475	0.563668							FALSE	0.0822049	FALSE	1	1	1		N	Y	N	N	N
F2	Sample 4	B2M	UNKNOWN	VIC	NFQ-MGB				20.1004	19.475	0.563668							FALSE	0.0822049	FALSE	1	1	1		N	Y	N	N	N
F3	Sample 4	B2M	UNKNOWN	VIC	NFQ-MGB				19.0061	19.475	0.563668							FALSE	0.0822049	FALSE	1	1	1		N	Y	Y	Y	N
F6	Sample 4	ACTB	UNKNOWN	VIC	NFQ-MGB	64.7322	11.5811	361.817	15.359	14.2337	1.44259		-5.24124	0.894203			-6.01641	FALSE	0.0670392	FALSE	1	1	1		N	Y	N	N	N
F7	Sample 4	ACTB	UNKNOWN	VIC	NFQ-MGB	64.7322	11.5811	361.817	12.6074	14.2337	1.44259		-5.24124	0.894203			-6.01641	FALSE	0.0670392	FALSE	1	1	1		N	Y	N	N	N
F8	Sample 4	ACTB	UNKNOWN	VIC	NFQ-MGB	64.7322	11.5811	361.817	14.7348	14.2337	1.44259		-5.24124	0.894203			-6.01641	FALSE	0.0670392	FALSE	1	1	1		N	Y	N	N	N
F10	Sample 4	18S	UNKNOWN	VIC	NFQ-MGB	0.0359205	0.00173539	0.743512	8.71242	10.5112	2.6682		-8.96377	1.57449			4.79905	FALSE	0.0538635	FALSE	1	1	1		N	Y	N	N	N
F11	Sample 4	18S	UNKNOWN	VIC	NFQ-MGB	0.0359205	0.00173539	0.743512	13.5768	10.5112	2.6682		-8.96377	1.57449			4.79905	FALSE	0.0538635	FALSE	1	1	1		N	Y	N	N	N
F12	Sample 4	18S	UNKNOWN	VIC	NFQ-MGB	0.0359205	0.00173539	0.743512	9.24436	10.5112	2.6682		-8.96377	1.57449			4.79905	FALSE	0.0538635	FALSE	1	1	1		N	Y	N	N	N
G10		18S	NTC	VIC	NFQ-MGB				28.7641									FALSE	0.0538635	FALSE	1	1	1		Y	N	N	N	N
G11		18S	NTC	VIC	NFQ-MGB				32.0507									FALSE	0.0538635	FALSE	1	1	1		Y	N	N	N	N
Analysis Type	Singleplex
Endogenous Control	B2M
RQ Min/Max Confidence Level	95.0
Reference Sample	Sample 1

## Sheet: Raw Data
Block Type	96alum
Chemistry	TAQMAN
Experiment File Name	C:\Users\11193327\Desktop\B2M_Beta-actin.eds
Experiment Run End Time	Not Started
Instrument Type	sds7500
Passive Reference	ROX
Well	Cycle	1	2	3	4	5
A1	1	4540.37	577.325	185.139	448.004	0
A2	1	1865.25	946.458	414.543	156.81	198.079
A3	1	2379.01	529.086	74.8709	0	169.427
A4	1	2374.9	352.805	286.376	149.993	0
A5	1	3506.18	453.288	139.209	96.8243	134.355
A6	1	5961.01	688.821	286.623	553.234	340.304
A7	1	9115.29	1228.08	410.75	1166.83	770.09
A8	1	22735.9	2544.5	1399.95	1752.68	436.305
A9	1	4403.1	515.386	194.897	600.881	123.113
A10	1	5066.06	979.056	695.065	182.316	0
A11	1	3955.49	780.532	293.869	50.2487	0
A12	1	4485.07	1278.23	812.255	30.5438	229.633
B1	1	7151.1	884.535	308.668	178.53	0
B2	1	2714.94	457.452	231.737	557.283	287.824
B3	1	3023.87	321.864	235.46	117.759	174.224
B4	1	2640.88	332.604	137.516	9.39966	0
B5	1	9580.03	1253.42	679.63	797.924	126.928
B6	1	4405.61	490.573	354.324	328.965	73.8096
B7	1	3820.85	245.482	73.0168	281.643	123.692
B8	1	6547.36	822.744	381.222	616.139	0
B9	1	5324.81	665.082	218.579	1048.88	185.642
B10	1	1518.88	813.571	312.156	351.03	0
B11	1	3906.01	660.942	387.249	716.132	502.81
B12	1	3203.86	636.847	384.618	253.991	415.384
C1	1	28681.1	74766	42099.4	282898	75.5599
C2	1	19975.1	84845.8	36247.3	150986	227.295
C3	1	20475.4	107978	37667.9	96975.8	138.812
C4	1	26664.9	219189	60591.9	58859	231.723
C5	1	6304.67	489.794	0	340.409	90.5119
C6	1	23526.7	33530.4	28720.7	198864	607.666
C7	1	29601.9	46882.3	37122.1	253484	348.327
C8	1	23744.2	42459.7	29759.7	181960	320.779
C9	1	15168.3	37558.1	17990.4	71203.3	185.715
C10	1	37188.2	194691	215077	283363	776.329
C11	1	35468	214263	230890	272441	742.152
C12	1	34295	229829	255168	252305	261.851
D1	1	18846.9	68192.4	31098.1	152253	459.745
D2	1	14941.6	90150	33616.8	96807.5	0
D3	1	20414.7	141264	43347.3	66339.9	602.035
D4	1	20886.4	131603	41222.9	64820.2	383.459
D5	1	3771.97	488.146	647.752	727.939	0
D6	1	18849	37299.8	22812.8	124573	36.9131
D7	1	14245.9	37068.8	19733.2	89925.4	307.426
D8	1	61361.5	158699	80217.1	361177	1248.08
D9	1	11044	20562.9	9765.65	40378.9	404.506
D10	1	25342.1	103420	116636	185787	0
D11	1	25067.4	156071	165359	131453	519.782
D12	1	23169.5	177446	179860	108606	354.938
E1	1	8268.96	37795.1	15733.1	58604.2	0
E2	1	8553.45	51954.1	18332.3	45989.2	0
E3	1	12859.5	120548	34184.5	30182.7	0
E4	1	2080.07	237.896	230.905	38.5041	0
E5	1	6779.8	10551	4382.37	15048.6	0
E6	1	29332.5	97913.3	43261.4	144508	0
E7	1	16819	71137.5	31394.9	98138.6	0
E8	1	13943.2	47878	19220.4	53323.1	308.154
E9	1	5315.15	676.25	330.756	0	309.776
E10	1	16507.9	48311.1	55688.1	88311	0
E11	1	14075	90527.4	94114.3	63665.5	262.104
E12	1	15652.3	121400	126711	62992.2	377.107
F1	1	5807.09	57595.5	18851.2	19207.8	0
F2	1	9647.77	90914.1	26356.2	16253.2	277.938
F3	1	12370.8	117400	30276.8	11380.7	0
F4	1	5449.37	1024.73	393.907	56.8189	0
F5	1	9053.69	1014.12	335.352	493.096	2.70386
F6	1	9162.93	20777.2	7634.19	12841.5	0
F7	1	9069.89	37286.6	12480.4	19014.4	0
F8	1	10630.7	39957.2	13074.6	17854.3	0
F9	1	4910.81	797.399	229.142	0	38.611
F10	1	15234.8	140138	134889	45675.8	700.697
F11	1	9949.71	81658.8	84335.2	34913	0
F12	1	5306.41	24370.8	26468.3	18381.6	348.793
G1	1	2431.52	596.761	87.0394	89.7864	238.11
G2	1	3894.15	401.833	258.013	198.819	596.493
G3	1	3066.94	374.715	3.08184	0	0
G4	1	5156.56	476.931	211.98	141.299	244.097
G5	1	6017.9	722.956	241.642	267.577	0
G6	1	11967.2	17954	6978.53	10903	23.6861
G7	1	14071.2	2349.94	650.332	0	0
G8	1	14958.8	1916.26	338.461	0	0
G9	1	3774.1	491.553	119.345	155.831	134.265
G10	1	7832.97	41945.4	41339.2	27288.9	471.221
G11	1	21657.3	212308	211352	96568.7	795.268
G12	1	7041.31	1028.15	644.242	741.987	784.988
H1	1	4513.9	760.606	0	552.86	0
H2	1	3857.38	829.531	328.37	250.311	506.521
H3	1	4666.03	114.129	0	119.131	0
H4	1	4478.42	674.204	504.025	2210.72	399.456
H5	1	3400.25	446.786	161.182	182.226	106.729
H6	1	11331.3	1663.68	616.483	638.102	609.788
H7	1	2357.5	621.268	254.956	0	0
H8	1	5753.49	430.89	174.562	488.277	243.64
H9	1	2744.92	303.231	86.1621	56.077	113.106
H10	1	3792	726.253	277.067	429.153	520.548
H11	1	4725.56	630.175	173.487	228.741	757.259
H12	1	11219.2	1887.23	958.598	1558.82	737.412
A1	2	4665.77	736.467	0	308.065	3.81418
A2	2	2588.14	681.04	372.838	337.104	166.154
A3	2	2453.03	262.651	126.058	33.6773	220.789
A4	2	2406.36	575.995	349.797	331.337	0
A5	2	3708.06	655.208	137.966	223.349	118.786
A6	2	6351.71	765.278	315.59	545.798	431.641
A7	2	8683.39	1401.68	673.904	898.695	806.981
A8	2	23063.8	2589.03	1281.12	1651.94	219.463
A9	2	4561.37	262.048	308.278	559.665	347.74
A10	2	5249.9	1194.75	783.048	200.207	181.499
A11	2	4384.16	787.162	278.354	259.319	0
A12	2	4996.47	1029.29	729.224	387.295	0
B1	2	8986.14	1014.18	324.703	446.787	0
B2	2	3312.46	496.823	291.326	229.317	4.12355
B3	2	3016.46	536.992	191.951	184.249	56.028
B4	2	2599.56	367.851	242.029	298.103	0
B5	2	9686.03	1381.79	774.983	717.753	153.649
B6	2	4846.11	514.728	286.258	353.732	399.187
B7	2	4133.77	484.488	128.74	357.693	421.422
B8	2	6721.67	895.663	437.371	844.907	294.554
B9	2	5324.81	874.044	307.193	1166.63	519.04
B10	2	1789.15	808.378	433.16	246.599	155.582
B11	2	4398.39	928.891	381.455	1145.62	401.262
B12	2	4396.51	934.81	417.172	208.249	803.326
C1	2	29225	76304.6	42572.3	285063	321.64
C2	2	19934.8	85964	36576.5	151670	20.3415
C3	2	19926	108519	37510.3	96482.9	207.792
C4	2	26639.7	221051	60921.9	58719.2	210.023
C5	2	6264.36	608.456	0	353.663	167.048
C6	2	23792	33534.2	28770.7	199712	729.61
C7	2	29891.9	47332.3	37221.8	254275	261.245
C8	2	24000.3	42853.2	29836.3	182991	676.37
C9	2	15613.8	37875.1	17915.4	71454	220.537
C10	2	36790.9	193435	213524	281551	623.852
C11	2	34822.7	214540	230183	270789	539.644
C12	2	34084.1	234024	258474	256077	798.431
D1	2	19351	70166.3	31941.8	155508	502.03
D2	2	15018.2	92321.1	34074.1	97182.6	30.3314
D3	2	20471	144300	43874.2	66945	349.416
D4	2	21509.4	133974	41904	65474.8	369.804
D5	2	4002.14	689.017	683.189	1136.99	468.439
D6	2	19190.4	38113.9	23007.6	125421	39.6816
D7	2	14394.7	37646.1	20095.4	90743.5	0
D8	2	62056.7	159938	81555.6	361753	0
D9	2	10957.1	21119.1	9858.1	40842.7	299.587
D10	2	25106.4	102289	115828	184803	97.6349
D11	2	25138	153418	161894	128623	126.724
D12	2	23679.5	179508	181306	110345	404.397
E1	2	8343.53	39901.4	16535.3	60972.1	100.822
E2	2	8723.15	54719.7	19021.5	47671.7	0
E3	2	13657.7	123847	35041.5	30828.7	76.6835
E4	2	2178.41	243.144	296.358	203.522	199.553
E5	2	6646.1	10896.5	4555.27	15615.6	0
E6	2	31604.2	100181	43946.2	147768	0
E7	2	17219.7	72044.4	31759.6	98454.1	599.342
E8	2	14986.2	48879.2	19506.8	53973.3	0
E9	2	5334.66	860.19	205.78	78.9712	0
E10	2	16372.9	47261.5	54502.8	87332.3	0
E11	2	13859.1	91338.6	94774.8	64164.7	0
E12	2	16319.1	122274	127233	64244.2	261.392
F1	2	6448.52	62758.4	20647.5	20534.9	0
F2	2	9813.66	95184.7	27753.9	16570.2	0
F3	2	12786.2	123357	31820.3	11712.5	0
F4	2	5976.22	820.864	492.826	411.26	0
F5	2	9948.18	1223.2	391.096	377.826	0
F6	2	9407.75	21900	7741.66	13150.4	0
F7	2	9671.43	38805.4	12848.6	19438.2	0
F8	2	11150.5	41626.6	13420.3	18687.6	127.319
F9	2	5421.25	517.063	277.654	315.828	55.1585
F10	2	15544.2	143674	139041	47064.7	17.3932
F11	2	10131.3	83163.1	86098.1	35884	276.637
F12	2	6036.21	25812.7	28148.8	19585.1	73.2872
G1	2	3147.78	752.3	292.398	278.882	806.547
G2	2	5347.81	854.147	497.727	0	0
G3	2	3464.44	523.084	108.892	0	0
G4	2	5174.35	651.706	343.777	121.385	0
G5	2	6354.52	625.16	361.581	282.189	0
G6	2	12884.2	18903	7187.49	11292.6	0
G7	2	15750.1	1733.76	647.39	0	0
G8	2	15780.7	1639.77	658.119	0	0
G9	2	3997.59	625.712	80.9841	0	0
G10	2	7881.2	43375.8	42740.5	27732	144.891
G11	2	21640.7	214158	218036	98851.2	520.433
G12	2	6860.1	1882.24	950.053	522.44	520.229
H1	2	4890.06	484.022	152.021	98.2492	0
H2	2	4909.67	887.798	363.796	219.524	445.205
H3	2	5393.4	96.4804	234.857	0	0
H4	2	4753.07	725.149	427.325	2372.01	791.973
H5	2	3551.97	565.673	191.627	193.106	93.2756
H6	2	12117.1	1507.57	605.237	941.227	119.688
H7	2	2812.08	733.47	16.7994	80.0959	0
H8	2	7003.35	445.327	177.717	0	0
H9	2	2799.89	391.191	0	14.2942	0
H10	2	4874.03	748.303	298.673	701.55	569.038
H11	2	4796.81	801.314	532.123	443.005	486.24
H12	2	11901.7	1613.42	1333.29	1539.65	532.085
A1	3	4702.1	653.992	266.207	287.931	0
A2	3	2717.94	791.133	301.941	244.684	0
A3	3	2486.26	295.198	62.6471	0	0
A4	3	2776.82	366.083	330.836	110.036	63.9032
A5	3	3773.71	592.807	121.187	275.622	130.895
A6	3	6235.62	798.551	554.951	377.746	192.25
A7	3	9260.77	1193.78	660.175	591.934	487.647
A8	3	23910.7	2772.42	1394.49	1861.43	283.009
A9	3	4691.98	650.403	265.297	702.836	225.347
A10	3	5091.65	1205.4	779.529	374.855	0
A11	3	4131.57	706.646	493.736	71.7838	0
A12	3	4759.87	1115.71	802.628	414.173	146.469
B1	3	10020.1	1208.66	400.868	616.067	0
B2	3	3250.49	577.439	273.355	157.493	0
B3	3	3279.62	460.87	194.511	418.965	188.039
B4	3	2877.95	234.553	118.952	192.693	258.224
B5	3	10254.3	1438.39	744.905	826.331	105.672
B6	3	5017.55	564.188	337.785	445.817	358.592
B7	3	4388.05	451.521	176.137	531.706	210.089
B8	3	6952.88	1060.07	305.126	725.041	713.809
B9	3	6342.91	632.502	418.255	1074.11	227.317
B10	3	1866.62	344.469	359.505	473.891	0
B11	3	4437.82	650.025	496.374	980.872	318.446
B12	3	4246.88	924.58	505.188	38.52	310.603
C1	3	28785	76336.1	42366.9	286461	524.835
C2	3	19987.3	86368.3	36885.1	151585	374.108
C3	3	19711.3	108790	37565.8	96863.4	404.514
C4	3	26571.3	222483	61311.6	59537.2	174.374
C5	3	6133.35	711.338	33.5917	431.092	0
C6	3	23454	33896.8	28771.4	200143	451.468
C7	3	29865.9	47735.6	37217.5	254606	440.967
C8	3	23785.4	43057.8	30004.6	183540	916.747
C9	3	15577.8	38558.8	18065.5	72652.2	193.751
C10	3	37108.3	194364	214246	282111	563.419
C11	3	34770.5	215448	231258	272831	48.6472
C12	3	33623.3	234034	257958	255618	716.871
D1	3	19917.4	70507.3	32133.8	157241	703.562
D2	3	15070.3	92877.1	34678.5	99058.2	73.9328
D3	3	20498.1	145824	44678.6	67792.5	144.016
D4	3	21202.2	135385	42274.5	66898.7	0
D5	3	3871.95	611.475	599.129	1205.85	278.28
D6	3	19172.3	38520.5	23259.7	126382	38.7587
D7	3	14673.7	38140	20190	91797.3	347.173
D8	3	63246.3	162626	81861	365682	1151.74
D9	3	10530.5	21648.1	9784.38	42596.7	595.382
D10	3	25632.3	102460	116251	185337	23.2464
D11	3	25087.2	153647	162130	128670	0
D12	3	23398.1	179406	180541	108809	805.885
E1	3	8536.29	40520.4	16798.7	62087.4	170.885
E2	3	8608.26	55863.9	19604.1	49009.1	0
E3	3	13620.4	126094	35791.1	31199.6	0
E4	3	1926.27	219.529	348.175	83.4255	292.139
E5	3	6353.29	11181.3	4656.66	15512.5	0
E6	3	32133.2	101693	44902.4	149061	229.295
E7	3	17764.2	74208.5	32280.2	101182	16.5972
E8	3	15161.4	50034.1	19912.1	55229.7	37.9767
E9	3	5334.66	917.536	277.964	276.955	23.9967
E10	3	16878.7	48629.4	55902.6	89103.4	0
E11	3	13656	91111	94694.9	64010.6	140.028
E12	3	16566.4	125323	129942	64762.5	590.973
F1	3	6631.6	65205.7	21639.4	22129	0
F2	3	9564.83	97971.1	28593.3	17690.5	22.0149
F3	3	13218.4	127635	33254.5	12087.3	0
F4	3	5790.89	992.402	330.317	125.362	0
F5	3	9871.61	1151.72	476.925	235.112	0
F6	3	9558.97	22314.7	8011.74	13726.2	0
F7	3	9950.17	40251.5	13320.4	20339.1	0
F8	3	11720.7	43208.8	13928.7	19160	234.962
F9	3	5740.15	442.307	196.112	337.936	221.737
F10	3	15877.1	149186	144604	48488.8	80.7541
F11	3	10257.3	86637.1	89523.2	37157.9	575.186
F12	3	5733.03	26101.7	29082.1	20040.8	17.6432
G1	3	3794.93	611.045	284.238	0	715.707
G2	3	5644.68	1316.56	243.374	108.968	0
G3	3	4030.05	497.092	96.5643	0	0
G4	3	5617.25	964.723	140.091	84.4003	0
G5	3	6555.12	589.515	307.785	312.325	136.187
G6	3	12791.7	19307.7	7271.27	11473.1	398.544
G7	3	15601.3	1887.81	932.83	106.244	934.83
G8	3	20835.4	2600.63	155.8	1335.66	0
G9	3	4304.34	559.732	62.8692	494.362	103.543
G10	3	8542.1	44174.7	43788.7	28707.7	382.459
G11	3	20729.7	211813	215055	97821.4	247.059
G12	3	7836.76	1104.74	648.319	638.312	977.751
H1	3	4161.01	725.045	135.13	519.555	0
H2	3	5776.34	573.465	321.557	630.462	503.855
H3	3	5234.98	430.632	0	0	0
H4	3	4617.79	441.16	408.399	2791.37	365.755
H5	3	3423.73	319.27	156.704	235.716	32.2877
H6	3	12782.8	1853.99	761.658	853.886	354.936
H7	3	3481.72	615.035	55.3394	47.4642	0
H8	3	8189.2	768.494	289.184	382.501	133.501
H9	3	3181.23	451.374	93.7968	0	567.911
H10	3	5663.51	740.034	354.595	1054.89	724.489
H11	3	5113.29	507.019	339.684	616.733	349.136
H12	3	12377.4	2249.28	1270.52	1915.45	1035.47
A1	4	4843.92	283.435	0	42.2835	0
A2	4	2766.93	856.848	335.304	11.363	235.808
A3	4	2556.49	428.416	106.194	212.588	307.503
A4	4	3134.43	464.716	419.757	354.697	0
A5	4	3973.14	552.187	259.774	261.366	113.019
A6	4	6638.23	841.027	401.729	597.85	520.032
A7	4	9834.74	1369.53	776.878	905.512	282.443
A8	4	25208.9	2843.16	1407.46	1865.44	462.51
A9	4	4721.18	613.382	338.661	480.126	245.506
A10	4	5666.86	1192.09	642.275	431.084	0
A11	4	5219.49	1046.71	376.919	179.46	0
A12	4	5578.41	1292.42	669.057	81.8573	62.063
B1	4	10170.4	1152.2	419.909	795.521	211.403
B2	4	4046.29	524.007	172.147	279.507	16.4942
B3	4	3804.3	414.535	234.607	518.299	136.616
B4	4	2898.93	375.541	246.154	196.05	0
B5	4	10176.5	1458.23	834.499	864.839	282.399
B6	4	5146.56	736.722	226.462	391.836	0
B7	4	4696.18	429.151	240.187	416.342	155.391
B8	4	7447.72	847.509	384.178	1023.97	258.72
B9	4	6240.62	897.637	430.07	1267.55	636.486
B10	4	2224.27	784.144	448.943	536.199	115.6
B11	4	4011.52	785.985	630.608	1172.29	311.545
B12	4	4016.56	620.223	647.461	482.704	183.368
C1	4	29002.1	77034	42933.5	287300	117.424
C2	4	19554.4	86484.2	36880.2	151224	413.022
C3	4	19656.8	109407	37577.5	96751.9	757.931
C4	4	26780.1	225084	61803	59425.5	208.473
C5	4	6241.05	500.524	22.3945	152.068	270.87
C6	4	23775.3	34178.5	28746.4	200080	581.633
C7	4	29980.4	47913	37463.7	255517	416.88
C8	4	23903	43285.7	29912	183587	566.128
C9	4	15435.6	39140.6	18350.5	73100.2	0
C10	4	37105.5	195515	214977	283132	773.54
C11	4	34742.6	216497	231619	272864	790.8
C12	4	33134.5	232826	255221	252467	196.031
D1	4	19391	71458.3	32322.2	157713	258.213
D2	4	15114.7	94739.9	34934	99084.2	195.258
D3	4	20776.3	148459	45020.1	67617.6	349.416
D4	4	21439.3	137626	42699.6	67043.5	271.949
D5	4	3989.19	489.623	631.27	1345.21	0
D6	4	19536.7	38692.4	23402.6	127323	156.881
D7	4	14617	38442.7	20513.9	92089.4	199.543
D8	4	62467.7	164808	82921.5	368944	687.539
D9	4	11059.4	21604.9	10320.3	42793.6	466.446
D10	4	25243.2	102722	116219	185055	240.6
D11	4	24631.6	152565	160310	126946	0
D12	4	24039.1	178095	179275	108867	94.0684
E1	4	8290.79	41446.6	16933.4	62365.4	192.246
E2	4	9190.09	57465.5	19768.5	49511.5	0
E3	4	14161.6	128020	36110.3	31414.9	0
E4	4	1890.98	309.614	346.357	149.433	380.23
E5	4	6721.56	11231.6	4784.3	16121.5	67.9894
E6	4	31354	102747	44626	149915	76.4316
E7	4	17971.5	75889.2	32751	103298	0
E8	4	15232.5	50798.1	20238.1	55684.6	15.1907
E9	4	5514.58	657.856	184.232	172.402	212.698
E10	4	17476.3	49625.3	56716.1	90614	0
E11	4	13652.1	92088.5	95607.4	65036.9	44.2823
E12	4	16654.7	125339	130313	65475	268.624
F1	4	6415.59	69123.1	22702.7	22610	57.6248
F2	4	9841.31	102213	29578.6	18049.1	0
F3	4	13968	133149	34533.9	12524.8	0
F4	4	5960.33	956.478	422.17	296.721	0
F5	4	10358.9	1207.11	358.357	498.585	0
F6	4	9711.08	22983	8218.27	13999	0
F7	4	9728.98	41317.9	13869.8	20895.8	0
F8	4	11709.6	44605.1	14255.4	19291.3	0
F9	4	7139.98	915.763	247.721	594.809	26.4761
F10	4	16488.3	152942	148101	49863.2	637.336
F11	4	10841.7	88328.4	91585	38477.1	182.142
F12	4	5979.93	27152.2	29211.8	20808.7	135.717
G1	4	3559.32	634.852	183.599	326.496	107.356
G2	4	6402.22	724.914	494.068	263.817	41.7128
G3	4	4459.27	471.101	30.8184	0	0
G4	4	5468.37	487.792	246.081	348.033	127.232
G5	4	6414.79	702.848	285.737	120.547	242.212
G6	4	12328.8	19866.4	7404.34	11481.3	0
G7	4	16962.9	2558.35	785.696	0	0
G8	4	35730	3295.96	1071.79	642.433	0
G9	4	4314.2	868.739	190.739	161.205	117.198
G10	4	8048.06	44858.6	44341.4	28862.4	0
G11	4	21137.8	210408	213493	97470.8	0
G12	4	8396.86	858.729	799.186	1317.28	778.021
H1	4	5217.74	430.681	209.451	651.109	354.23
H2	4	6204.44	838.732	501.411	463.142	695.8
H3	4	5645.5	440.045	123.952	0	0
H4	4	4337	922.424	375.528	2762.14	880.19
H5	4	3825.62	643.333	128.945	543.053	43.0503
H6	4	12842.8	1773.8	632.841	1304.98	676.854
H7	4	4294.06	991.12	141.313	78.1182	0
H8	4	10326.6	962.838	205.058	565.205	0
H9	4	3283.14	689.792	163.599	90.1631	304.791
H10	4	7497.22	1208.58	631.662	794.062	842.861
H11	4	6195.26	806.113	236.175	466.169	594.648
H12	4	12975.8	1604.37	1091.74	1754.39	982.48
A1	5	4848.6	602.881	100.786	208.397	157.335
A2	5	2827.96	871.356	445.404	412.1	314.169
A3	5	2555.74	368.619	176.481	73.6691	78.7101
A4	5	2941.18	694.229	428.911	231.752	63.3169
A5	5	4082.36	472.126	188.927	463.331	0
A6	5	6983.54	1013.76	529.033	704.184	566.437
A7	5	9949.53	1194.86	749.418	995.267	1125.16
A8	5	26504.3	2949.26	1503.75	1960.84	380.621
A9	5	5390.36	477.64	331.25	522.065	386.617
A10	5	6161.53	1066.04	810.323	385.079	187.549
A11	5	5746.68	764.428	483.697	209.07	0
A12	5	5243.35	1166.02	944.622	354.307	4.96504
B1	5	10428.1	1288.12	528.144	180.38	0
B2	5	3751.52	430.267	311.189	295.083	72.5745
B3	5	4209.73	612.287	222.664	281.179	277.838
B4	5	3097.23	342.217	226.214	300.118	277.99
B5	5	10525.1	1430.22	686.03	876.833	181.585
B6	5	5764.31	744.199	372.772	670.631	286.627
B7	5	5027.05	553.953	155.641	480.147	49.7253
B8	5	7503.18	1058.7	447.715	923.112	461.539
B9	5	6771.08	615.651	300.104	1227.9	380.124
B10	5	2415.26	727.886	402.47	325.581	225.985
B11	5	4668.03	1047.98	666.339	1349.41	0
B12	5	4811.66	1016.65	584.765	664.47	304.366
C1	5	29748	77486.4	42701	287744	223.617
C2	5	19576.8	86556.3	36869.4	151822	285.666
C3	5	20044.4	109645	37905.3	97004.1	407.92
C4	5	27049.1	226159	62338	60159.2	26.3498
C5	5	6424.34	530.19	32.8919	366.917	365.375
C6	5	23523.5	34030.9	28950	200024	581.633
C7	5	30196.2	48317	37600.9	256778	456.716
C8	5	23778.4	43673.8	30099.7	184356	397.865
C9	5	15379.9	39474.7	18542.6	73854.1	0
C10	5	37351.5	196192	215236	283883	430.467
C11	5	34893	216241	231770	273110	458.189
C12	5	33409.6	230790	253394	249373	622.433
D1	5	19726.7	71769.6	32463.3	158815	591.1
D2	5	15050.4	95045.3	35118.9	99875.8	104.264
D3	5	20635.7	148445	45210.1	68595	175.889
D4	5	21293.2	138267	43147	67483.8	85.3395
D5	5	3953.23	716.341	581.823	1405.87	275.961
D6	5	19096.6	39230.6	23485.4	127896	244.549
D7	5	14508.9	38729	20525	92866.5	478.579
D8	5	62795.2	165163	83625.1	371702	797.02
D9	5	10865.9	22366.6	10419.8	43460.6	166.859
D10	5	25526.7	102575	115441	183972	0
D11	5	24310.6	153011	160612	126472	0
D12	5	23470.2	178541	179550	108476	288.024
E1	5	8239.87	41655.3	17164.2	63333.4	389.618
E2	5	8816.96	58002.8	20096.4	50779.2	17.8508
E3	5	14093.6	128439	36377.3	31689	0
E4	5	1827.1	327.981	419.992	434.546	524.052
E5	5	6526.36	11515.5	4822.33	16016.5	0
E6	5	30693.3	104323	45081.6	152704	188.349
E7	5	18374.8	76879	33297.2	104323	424.15
E8	5	15004.2	51751.2	20522.3	56678.2	0
E9	5	5595.87	491.228	58.1785	318.109	0
E10	5	17226	50241.5	57259.2	91592.8	195.067
E11	5	14111	93397.6	96636.9	65295.2	65.8251
E12	5	16706.6	125671	130188	65172.1	424.633
F1	5	6760.67	70093.1	23458	23543.7	0
F2	5	10079.1	103355	30242	18748.9	0
F3	5	13451.8	134892	35297.3	13154.7	0
F4	5	6104.18	898.999	488.41	518.585	84.9023
F5	5	11034.1	1167.8	523.821	319.277	0
F6	5	9504.06	23380.6	8314.53	14419.9	0
F7	5	9888.13	42306.8	14154.8	21136.3	105.665
F8	5	12384.4	45620	14695.2	20210.8	0
F9	5	9571.05	1146.26	530.535	687.452	80.5314
F10	5	17076	156480	152314	50522.6	229.838
F11	5	11020.4	90321.3	93901.1	39138.6	245.139
F12	5	6139.68	27225.6	30050.1	20960.1	0
G1	5	4237.88	545.973	292.398	66.6596	0
G2	5	7425.92	926.84	481.258	137.644	62.5692
G3	5	5088.3	637.881	12.3274	43.6141	99.7655
G4	5	5762.38	736.626	417.509	0	0
G5	5	6584.39	791.504	309.549	586.295	0
G6	5	12704	19959.9	7730.59	11833	0
G7	5	18872	2552.31	1147.65	0	0
G8	5	49330	5447.65	1649.33	2844.63	0
G9	5	6299.3	990.803	189.673	593.234	88.7515
G10	5	8306.16	44040.5	43703.4	28344.4	391.596
G11	5	20877.2	209983	213387	96667.9	364.011
G12	5	9345.27	1362.36	1129.46	809.07	429.653
H1	5	4733	679.606	146.953	641.117	409.11
H2	5	6503.81	990.531	418.297	518.023	510.52
H3	5	6116.15	482.402	50.0158	417.494	0
H4	5	4813.53	770.674	457.208	2613.95	331.062
H5	5	3810.26	557.044	113.723	144.149	0
H6	5	13218.4	2004.75	908.878	1273.12	587.089
H7	5	4772.08	963.07	280.65	336.205	0
H8	5	16351.3	1569.19	498.449	751.113	516.205
H9	5	3312.92	408.552	163.599	229.806	297.647
H10	5	9480.71	1113.5	913.813	1563.71	1053.93
H11	5	6563.1	1023.64	428.614	702.149	344.354
H12	5	13146.4	1980	1125.97	1902.03	1355.6
A1	6	4729.06	746.922	192.808	191.283	0
A2	6	2984.4	909.761	395.359	155.295	53.6917
A3	6	2823.09	375.431	153.562	0	23.3462
A4	6	3065.09	555.13	411.911	406.949	0
A5	6	4312.47	553.365	151.639	260.178	269.286
A6	6	7258.14	940.846	535.893	795.646	439.744
A7	6	10475.8	1493.84	760.86	989.587	615.611
A8	6	27984.6	3048.81	1564.53	2224.38	334.763
A9	6	5136.83	621.367	421.659	649.328	187.189
A10	6	6356.74	1148.59	711.782	423.416	108.035
A11	6	6162.77	722.75	449.93	161.514	0
A12	6	5875.26	1511.69	766.528	343.312	418.305
B1	6	10510.7	1194.02	563.22	419.961	0
B2	6	3866.6	786.479	351.861	559.014	115.459
B3	6	4236.87	778.598	263.613	245.932	484.297
B4	6	3418.2	430.014	282.596	305.489	56.108
B5	6	10566.4	1431.39	764.104	881.883	172.476
B6	6	5899.71	721.769	340.329	492.177	140.853
B7	6	5213.13	532.171	203.038	565.219	499.739
B8	6	7726.47	1017.42	472.834	1324.37	468.706
B9	6	7361.01	861.686	509.231	1361.27	358.655
B10	6	2369.31	559.114	399.84	516.015	14.776
B11	6	5386.35	673.843	621.917	1261.8	440.698
B12	6	5408.72	872.148	661.929	371.959	279.418
C1	6	29805.8	77381.2	43094.9	287189	224.638
C2	6	19878.6	87336.6	36859.6	151318	338.731
C3	6	19842.5	110401	37796	96807.6	176.283
C4	6	27304	227734	62696.2	60179.3	108.499
C5	6	6525.11	537.133	119.67	318.087	273.532
C6	6	24040.6	34288.2	29092.9	200362	907.046
C7	6	30247.3	48555.4	37707.4	256935	520.637
C8	6	23857.8	43802.6	30184.7	184690	548.722
C9	6	15424.5	39836.3	18707.9	73975.4	437.503
C10	6	37522.3	196964	215812	284120	669.409
C11	6	34447.8	217700	232170	272743	19.2326
C12	6	33214.1	231456	252665	249054	231.803
D1	6	19547.2	72782.8	32898.4	158885	354.48
D2	6	15087.3	95977.2	35397.2	99885.4	0
D3	6	20623.2	150273	45761.5	68424.8	168.806
D4	6	21324.5	139844	43347.3	67743.3	0
D5	6	4534.42	412.819	706.264	1389.48	314.611
D6	6	19439.7	39394.4	23491.8	127741	550.928
D7	6	14183.1	38992.7	20389.5	92772.5	536.982
D8	6	63475	166615	83436.3	372072	407.268
D9	6	11363.9	22718.5	10451.4	43819.6	762.24
D10	6	25395.5	102146	115278	182826	0
D11	6	24904.1	153488	160646	126952	258.817
D12	6	23486.5	178029	178507	108057	536.287
E1	6	8604.49	42452.3	17220	63035.4	188.828
E2	6	9242.79	59338.3	20417.1	50792.1	0
E3	6	14638.4	129581	36415.3	31979.3	0
E4	6	1847.27	536.14	330.903	264.028	222.025
E5	6	6565.73	11738.6	4978.94	16274	0
E6	6	31823.7	106092	46247	151968	226.565
E7	6	18058	77894.5	33772.8	104846	0
E8	6	15133.4	52576.9	20858	56917.8	0
E9	6	6034.82	694.644	410.482	347.028	0
E10	6	17599.4	49879.7	57463.6	91253.9	0
E11	6	14148.3	93105.2	96149.7	65073.9	173.539
E12	6	16329	124028	128681	64576.9	137.412
F1	6	6686.92	72569.4	23858.6	23644.2	0
F2	6	10392.9	105736	31285.1	18679.1	38.526
F3	6	13859.7	138113	36115.4	13097.7	0
F4	6	6446.58	874.75	416.87	539.328	128.694
F5	6	11173.3	1388.49	761.841	524.2	201.889
F6	6	9413.15	23907	8512.65	14462.8	0
F7	6	10203.7	43240.3	14287.5	21635.7	0
F8	6	12309.9	46271.4	14907.6	20375.2	0
F9	6	9611.43	1183.64	507.828	794.834	314.403
F10	6	17012.6	159933	155820	51748.2	480.797
F11	6	10753.8	91725.9	95609.2	39405.3	242.4
F12	6	6571.75	27938.2	30616.3	21354.1	494.01
G1	6	4754.66	428.525	179.519	0	147.271
G2	6	7221.18	1476.08	58.5562	653.808	853.027
G3	6	4997.38	562.072	28.7638	209.763	0
G4	6	5952.47	599.372	365.896	295.875	203.571
G5	6	7151.75	736.665	314.84	166.208	0
G6	6	12801.4	20654.2	8128.8	11889.4	0
G7	6	18959	2316.72	1230.04	786.873	0
G8	6	48744.4	4440.24	1396.82	3591.65	139.122
G9	6	6552.37	797.261	214.182	299.841	106.957
G10	6	8491.26	44274.4	44011.4	28678.3	262.369
G11	6	21898.2	209395	212729	96532	350.854
G12	6	8491	1369.33	723.753	1309.15	613.127
H1	6	4907.51	213.365	48.9845	662.766	241.142
H2	6	6988.79	785.065	322.92	550.148	511.853
H3	6	6234.1	284.735	197.889	214.65	0
H4	6	4712.08	830.29	309.786	2909.32	376.658
H5	6	3802.14	826.458	113.723	517.668	0
H6	6	13515.7	1755.63	722.808	949.447	378.667
H7	6	5413.18	822.817	309.308	418.278	0
H8	6	21896.5	2201.09	811.82	863.299	366.016
H9	6	4120.25	671.275	232.311	275.987	277.407
H10	6	9424.72	1081.8	855.349	1581.7	1648.64
H11	6	6803.35	822.107	253.669	1110.41	500.588
H12	6	13922.5	1851.02	1255.31	1840.68	1245.21
A1	7	4873.22	954.852	77.7805	160.073	0
A2	7	2992.14	853.434	561.343	356.799	407.767
A3	7	2911.46	309.579	134.462	43.4998	0
A4	7	3118.38	673.997	376.604	237.899	0
A5	7	4375.67	545.123	221.243	360.566	123.399
A6	7	7554.33	969.871	516.074	817.21	358.719
A7	7	10884.9	1140.2	756.283	680.554	737.811
A8	7	28745	3104.48	1817.89	2235.05	363.588
A9	7	5426.47	712.104	340.143	725.974	141.832
A10	7	7149.91	1206.29	685.387	581.878	522.89
A11	7	6547.42	951.983	595.039	254.833	0
A12	7	5997.23	1118.29	831.508	467.93	302.867
B1	7	10917.7	1500.36	504.091	641.042	260.053
B2	7	4312.74	637.433	315.919	731.217	93.1922
B3	7	4268.12	525.409	145.03	253.142	224.112
B4	7	3626.04	439.627	290.159	218.206	0
B5	7	11092.2	1598.86	810.82	1116.71	247.782
B6	7	5898.55	661.382	426.843	626.176	290.318
B7	7	5501.52	490.963	307.439	600.667	217.548
B8	7	8274.6	912.861	563.707	1099.26	461.539
B9	7	7764.21	940.328	282.381	1117.37	0
B10	7	2148.6	821.36	403.347	614.303	0
B11	7	5819.05	1062.87	648.956	1558.92	370.699
B12	7	5232.68	938.647	572.708	702.99	464.033
C1	7	29229.6	77112.6	42813.9	287495	386.989
C2	7	19793.3	87113.5	36826.3	151286	442.207
C3	7	19702.8	110334	38088	97121.8	259.74
C4	7	27296.6	228111	62652.6	60760.2	76.7244
C5	7	6653.6	534.608	132.967	267.165	380.017
C6	7	23838.4	34324.2	28912.2	200262	683.025
C7	7	29955.9	48747	37874.3	256729	602.161
C8	7	23671.8	43851.8	30376.6	185150	739.365
C9	7	15493.9	39886	18584.6	73751.8	28.5716
C10	7	37360.8	197711	215941	284548	560.63
C11	7	34383.5	217774	231924	273074	699.162
C12	7	33719.6	230768	251443	247703	0
D1	7	20190.8	72571.2	32595.3	159594	280.705
D2	7	15380.7	95747.4	35422.1	100601	0
D3	7	20729.5	150545	45603	69008.7	415.522
D4	7	21719	139067	43029	68183.6	0
D5	7	4334.45	538.364	650.224	1321.44	216.44
D6	7	19183.4	39373.4	23589.1	128305	477.102
D7	7	14206.1	39320.4	20608.5	93037.3	0
D8	7	65038.5	168026	83885.9	373550	661.264
D9	7	10940.6	22619.7	10597.7	44201.1	525.857
D10	7	25468.9	102656	115258	183258	0
D11	7	24952.6	153988	161112	127222	272.778
D12	7	23735.3	178999	178857	107957	474.221
E1	7	8660.86	42258	17211.4	63807.8	173.448
E2	7	8971.9	59394.4	20535.9	51702.6	155.698
E3	7	14368.3	129898	36771.5	32189.9	0
E4	7	2246.48	361.217	187.269	571.144	348.769
E5	7	6673.99	11587.5	4909.23	16347.9	0
E6	7	31516.4	106324	46336.6	154195	469.508
E7	7	18831.4	78083.4	33796.9	106290	604.875
E8	7	15386.6	52844.4	20909.5	57169.5	0
E9	7	6520.38	665.43	377.083	419.326	1.09076
E10	7	17509	49959	57178	91000.1	0
E11	7	13976.1	94075.3	96294.8	64970.8	32.3141
E12	7	16151.3	124197	127899	64187.5	178.738
F1	7	6925.31	72789.3	24138.6	24301.3	0
F2	7	10181.4	106298	31432.2	19477	0
F3	7	13989.5	139479	36653.7	13819.3	0
F4	7	6443.94	1023.84	486.643	429.298	163.549
F5	7	11723.2	1050.75	534.439	598.301	0
F6	7	9392.45	24380.4	8707.97	14767.8	0
F7	7	10490.6	43866.7	14568.8	21909.2	290.82
F8	7	12183.2	47185.4	15151.8	20886.3	0
F9	7	10187.1	1395.45	619.302	710.613	172.095
F10	7	17295.9	162533	157657	52506.8	474.585
F11	7	10995.5	93440.4	97298.3	40258.5	249.247
F12	7	6441.04	28554.4	30856.4	21615.4	394.936
G1	7	4713.82	830.069	213.518	61.218	42.6672
G2	7	7952.1	1029.82	417.213	470.283	171.022
G3	7	5180.28	590.23	0	0	0
G4	7	6062.02	552.963	203.685	467.521	0
G5	7	6869.36	813.44	448.89	260.271	0
G6	7	12939.8	20628.5	8428.45	12180.6	0
G7	7	19573.9	2081.12	988.74	979.441	1570.35
G8	7	50108.3	5250.54	1743.34	2859.57	274.582
G9	7	6649.87	885.234	7.45906	535.201	154.746
G10	7	8551.22	45018.3	44661.5	29009.6	237.568
G11	7	21387.7	210466	212845	96549.7	825.968
G12	7	9020.51	1127.95	998.983	1211.57	608.482
H1	7	4765.96	707.265	228.031	719.384	0
H2	7	6355.62	1054.93	474.16	481.882	255.926
H3	7	6741.75	169.429	119.603	245.774	36.8965
H4	7	4831.98	670.953	455.216	2788.35	221.039
H5	7	3611.58	674.014	45.6682	207.611	0
H6	7	13654.1	1764.18	753.479	1181.67	629.392
H7	7	5375.47	1110.59	296.461	331.261	0
H8	7	22200.2	1990.09	832.851	1334.48	46.7254
H9	7	3949.62	624.98	278.118	232.005	733.403
H10	7	9563.3	1426.32	828.659	1764.15	894.202
H11	7	6579.67	823.706	352.805	424.185	451.167
H12	7	14410.3	1848.76	1386.54	2111.02	845.595
A1	8	5122.86	611.012	164.325	351.356	0
A2	8	3424.5	680.187	376.175	0	212.59
A3	8	3301.16	283.087	87.8587	141.725	0
A4	8	3250.64	576.628	373.989	366.991	245.646
A5	8	4538.27	606.347	298.927	313.639	257.177
A6	8	7643.64	1043.5	465.762	786.722	270.328
A7	8	10723.5	1380.25	585.805	707.821	1201.25
A8	8	29570.9	3292.45	1617.79	2267.08	596.808
A9	8	5863.64	791.953	451.301	797.559	265.664
A10	8	7290.16	1218.72	1004.76	632.142	0.864281
A11	8	6764.37	906.515	472.745	316.746	0
A12	8	6361.68	1217.61	868.812	289.555	306.591
B1	8	11169.5	1261.98	690.495	759.445	0
B2	8	4866.88	650.556	300.785	506.227	154.221
B3	8	4318.28	642.901	288.354	386.121	313.91
B4	8	3838.96	511.402	183.584	341.073	204.667
B5	8	11390.2	1761.67	882.495	900.821	347.988
B6	8	6390.19	762.027	403.942	739.853	420.1
B7	8	5685.2	467.416	274.774	882.954	206.36
B8	8	8425.14	1144	524.55	1358.72	412.089
B9	8	8172.16	1141.43	283.562	1012.84	503.885
B10	8	2698.14	825.688	547.149	436.155	190.349
B11	8	6025.81	1150.2	675.996	1487.5	685.202
B12	8	5787.2	635.569	710.157	816.143	464.033
C1	8	29470.9	77750.1	43148	287079	494.203
C2	8	19726.8	87327.8	37042.8	151523	244.099
C3	8	20315.2	111274	37968	97268.7	264.85
C4	8	27647.3	229382	62947.2	60740.9	138.724
C5	8	6787.12	529.558	41.2898	221.127	398.652
C6	8	23667.8	34529.5	29061.5	200573	611.776
C7	8	30158.1	48943.8	37925.5	256908	120.432
C8	8	23847.7	44214	30454.9	184982	552.866
C9	8	15595.8	39778	18665.9	73867.7	223.216
C10	8	37612.3	198622	216447	284983	894.405
C11	8	34811.8	218942	232337	272905	141.416
C12	8	33189	231085	251543	248390	191.738
D1	8	19917.4	73392	33091.3	159839	696.365
D2	8	15362.7	96421.8	35638.8	100218	165.875
D3	8	20751.3	151773	45976	69208.5	447.394
D4	8	22105	140286	43546.5	67811.7	4.55144
D5	8	4643.03	601.136	680.716	1161.59	488.537
D6	8	19574.5	39715.5	23523.6	128302	0
D7	8	14327.2	39522.4	20650.2	93236.2	441.266
D8	8	62906.5	168823	84098.7	374317	0
D9	8	11274.9	22933	10470.1	43919.3	829.237
D10	8	25666.8	103840	115697	183648	0
D11	8	24612.8	154066	160395	126382	387.689
D12	8	23604.3	180153	178807	108434	491.677
E1	8	9180.97	42803.8	17548.6	63941.8	0
E2	8	9102.6	60550.1	20717.6	51946.4	0
E3	8	14213.7	131501	37162	32386.2	0
E4	8	2201.94	118.948	159.997	370.373	530.344
E5	8	6929.08	11626.6	5032.35	15872.2	110.035
E6	8	31643.7	108590	46839.6	154971	0
E7	8	18751.3	78699.8	34058.8	104702	0
E8	8	14980.2	53256.2	20953.4	57462	0
E9	8	6692.71	487.982	358.768	536.114	25.0875
E10	8	17823.5	50045.9	57593	91357.9	0
E11	8	14053.2	95076.1	96912.5	65353.1	117.288
E12	8	16414	124917	128097	64319.2	462.86
F1	8	6939.8	74636.2	24973.2	24581.2	0
F2	8	10802.1	109229	32014.1	19565.6	0
F3	8	14077.2	142430	37304	13773.5	0
F4	8	6888.71	993.3	367.411	367.97	181.423
F5	8	11911.2	1163.33	445.956	456.502	0
F6	8	9434.75	24669.1	8774.32	14943.1	0
F7	8	10236.1	44785.8	14830.4	22262.2	0
F8	8	12194.3	47646.7	15237.5	20966.8	0
F9	8	10394.2	1659.17	739.034	910.637	158.856
F10	8	17203.9	164752	159741	53260.6	204.991
F11	8	11276.7	95071.6	99070.1	40881.2	115.037
F12	8	7085.51	29679.8	31670.3	22005.4	736.943
G1	8	4426.37	657.072	280.158	102.03	115.614
G2	8	7896.82	987.418	58.5562	59.2633	0
G3	8	5247.94	540.412	61.6368	0	0
G4	8	6177.19	733.664	356.68	73.0205	0
G5	8	7410.02	694.623	425.078	267.577	1.82801
G6	8	13142.5	21116.4	8689.65	12298.5	0
G7	8	19416.7	2884.57	959.314	0	0
G8	8	49802.6	4585.33	2084.49	2390.45	0
G9	8	6755.04	905.028	273.854	317.036	177.503
G10	8	8118.45	45190.9	44771.1	29031.7	63.9607
G11	8	21384.7	212085	213841	97464	729.483
G12	8	9787.71	1341.47	511.724	920.877	1086.91
H1	8	5524.1	766.533	67.5648	381.34	931.308
H2	8	7098.06	662.399	457.81	903.528	221.27
H3	8	6941.81	722.426	187.016	17.172	2.17038
H4	8	4996.97	835.71	419.356	3029.28	503.532
H5	8	3933.09	476.508	187.15	165.001	36.7721
H6	8	13973.7	1969.47	800.508	1177.56	574.707
H7	8	5409.11	885.151	398.246	476.62	250.14
H8	8	22837.1	1837.94	860.192	1174.22	428.316
H9	8	4225.6	834.464	129.789	182.525	248.833
H10	8	10378	1660.6	972.277	1606.11	1394.78
H11	8	7230.84	1084.41	408.204	1013.41	495.806
H12	8	14234.9	2237.97	1293.35	2751.43	812.478
A1	9	5203.72	641.214	262.92	312.092	0
A2	9	3303.3	759.556	453.745	260.592	430.259
A3	9	3235.46	454.151	190.997	30.8708	46.6924
A4	9	3443.26	710.668	494.293	177.656	134.255
A5	9	4605.77	612.233	269.718	215.033	301.001
A6	9	8340.2	1093.05	527.508	787.466	594.427
A7	9	10964.5	1450.97	617.841	823.709	552.206
A8	9	30318.7	3401.18	1638.28	2089.61	453.993
A9	9	6322.31	565.473	444.631	879.268	327.581
A10	9	7536.55	1230.26	849.035	565.691	363.862
A11	9	6776.95	900.832	519.29	534.79	0
A12	9	7158.18	1225.35	774.951	562.005	234.598
B1	9	11092.9	1475.27	613.328	602.191	206.981
B2	9	4809.35	768.669	473.878	617.857	10.7212
B3	9	4584.73	576.708	434.237	746.607	472.784
B4	9	3729.64	413.351	374.732	447.155	119.867
B5	9	11830.6	1636.79	853.057	1054.85	0
B6	9	6531.99	839.093	419.845	762.08	477.917
B7	9	5818.02	678.165	426.572	833.973	624.052
B8	9	8518.78	1279.52	487.61	1154.8	740.326
B9	9	8373.17	1022.34	677.005	1290.38	426.85
B10	9	2474.72	630.085	421.761	258.885	102.563
B11	9	6469.16	1262.34	858.515	1673.2	482.106
B12	9	5583.29	670.096	647.461	505.575	703.534
C1	9	29694.9	77451.3	42995.6	287677	424.769
C2	9	19646.2	87480.8	36858.6	150981	0
C3	9	20314.4	111197	38052.2	97128	210.347
C4	9	27331.5	229482	62880.2	60607.6	206.148
C5	9	7039.69	520.722	11.1972	484.804	356.724
C6	9	23773.4	34618.7	29153.7	200628	533.677
C7	9	30130	49327.7	37921.2	257840	541.018
C8	9	23827.5	44367.1	30465	185702	642.386
C9	9	15244.6	40035.1	18649.8	73869.5	132.144
C10	9	37437.8	199972	216731	285100	701.02
C11	9	34497.6	220506	232400	273163	501.179
C12	9	32715.6	231856	251115	247339	143.088
D1	9	20003.8	73263.6	32996.7	160430	419.258
D2	9	15502.7	96760.9	35458.8	101067	0
D3	9	21393.3	151812	46139.2	70160	102.7
D4	9	21297	140148	43165.9	67816.3	324.29
D5	9	4743.73	802.007	805.982	1232.09	135.275
D6	9	19762.2	39705.8	23479.9	128185	443.88
D7	9	14850.8	39500.6	20650.2	93434.4	78.6816
D8	9	63218.5	169437	84709.6	375114	1151.74
D9	9	11366.1	23131.7	10749.8	44188.6	394.393
D10	9	25735.7	103968	115336	183075	245.25
D11	9	24917.3	154956	160576	126013	415.611
D12	9	23482.4	180556	178767	107426	0
E1	9	8671.78	42885.1	17506.5	64308.1	12.8164
E2	9	9333.44	60350.5	20890.1	52652.8	0
E3	9	14289.2	131346	37130.7	32665.1	210.649
E4	9	2438.1	423.315	492.718	699.491	543.827
E5	9	6925.79	11758.5	5023.29	16350.7	0
E6	9	32212.2	108065	47123.4	155931	79.1613
E7	9	18476.5	78648.3	33687.7	104530	516.356
E8	9	15484.7	53487.2	21015.6	57486.3	341.791
E9	9	7165.27	780.122	397.553	324.783	0
E10	9	17553.6	50207	57623.5	91749.4	0
E11	9	14384.9	97026.2	97795.8	65561.6	106.517
E12	9	16722	126369	129494	64310.5	624.035
F1	9	7769.57	75223.3	24928.5	24849.2	120.791
F2	9	10947.2	110157	32596.1	19648.9	0
F3	9	14711.1	142690	37430	13834.2	0
F4	9	7169.34	1110.95	563.482	450.944	214.49
F5	9	11853.8	1394.75	631.771	576.345	31.5451
F6	9	10054.9	25236.2	8791.14	14830.1	0
F7	9	10531.9	45108.1	15033.1	22406.7	183.217
F8	9	12198.3	48132.1	15570.5	21188.7	60.1874
F9	9	10708.9	1275.01	699.811	979.067	172.095
F10	9	17827.6	167404	161747	53148	351.591
F11	9	11140.5	96401.1	100277	41343.4	428.65
F12	9	6528.18	30274.7	31933.5	21918.3	89.5732
G1	9	4880.32	533.276	244.798	213.583	22.0218
G2	9	8054.47	1306.46	344.017	288.67	0
G3	9	5691.96	777.587	16.4365	0	0
G4	9	6194.98	748.475	329.03	272.167	57.49
G5	9	7277.44	875.59	418.023	301.367	79.5185
G6	9	13122	21445	8977.46	12709.7	284.233
G7	9	20298.2	2183.81	1085.85	0	0
G8	9	50871.1	4850.87	1482.78	2799.81	183.055
G9	9	6951.14	665.3	189.673	289.094	0
G10	9	8410.44	45721.4	44980.5	29314	0
G11	9	21621.1	211758	213866	96779.3	242.674
G12	9	10223.1	1325.23	839.961	1109.93	620.094
H1	9	5559	665.777	126.684	334.713	0
H2	9	7593.52	1229.73	299.757	892.82	161.287
H3	9	6878.21	455.34	172.881	160.988	279.979
H4	9	5949.02	986.376	578.732	2962.75	498.576
H5	9	4325.94	475.549	234.609	318.216	0
H6	9	14177.3	1799.46	792.329	860.051	390.017
H7	9	5827	851.906	355.753	787.115	123.563
H8	9	23082.3	2228.85	956.938	1204.13	589.63
H9	9	4088.19	592.573	295.569	299.078	277.407
H10	9	10592.1	1452.51	1110.81	1915.77	1004.02
H11	9	7225.87	970.854	408.204	1077.11	742.911
H12	9	15138.4	2065.99	1232.48	2452.32	792.607
A1	10	5143.95	852.629	118.314	523.51	295.599
A2	10	3397.85	871.356	350.318	482.55	0
A3	10	3061	502.594	69.523	0	0
A4	10	3719.33	737.223	487.101	505.305	284.34
A5	10	5070.28	581.033	206.328	481.151	339.058
A6	10	8230.06	998.896	429.172	876.697	603.266
A7	10	10624.7	1580.64	647.589	998.676	441.534
A8	10	30872.6	3551.82	1627.36	2601.33	431.064
A9	10	6631.16	699.764	536.522	702.836	347.74
A10	10	7838.85	1390.92	814.722	654.293	75.1924
A11	10	7283.18	1047.66	507.426	251.243	0
A12	10	7137.6	1514.27	626.94	559.562	93.0945
B1	10	11608.3	1469	564.222	905.599	179.56
B2	10	5133.33	788.354	251.6	612.665	214.425
B3	10	4688.35	668.551	315.653	459.019	94.4034
B4	10	3874.56	601.122	165.707	486.096	268.426
B5	10	12151	1635.63	930.492	1042.23	447.587
B6	10	6865.56	823.565	452.288	924.658	526.508
B7	10	6280.52	701.124	362.522	1108.53	327.565
B8	10	8823.46	1256.13	702.602	1567.75	794.077
B9	10	9625.57	1252.65	596.663	1356.46	564.503
B10	10	2751.29	779.816	440.175	516.015	335.501
B11	10	6631.16	1267.3	945.429	1760.81	846.89
B12	10	6224.35	1047.35	651.078	534.465	0
C1	10	29109.5	77912.2	43018.2	287366	557.51
C2	10	19598.4	87560.6	36814.5	150369	96.4012
C3	10	20170.4	111458	38322.7	97187.3	405.365
C4	10	27226	230658	63176.3	60761	127.099
C5	10	7119.68	723.33	0	288.79	201.655
C6	10	23919.5	34636.7	29078.6	200768	377.479
C7	10	30263.2	49240.1	38065.2	257753	94.4929
C8	10	23916.2	44592.7	30593.8	185818	508.107
C9	10	15170.9	40157.6	18799.9	73967.2	8.92863
C10	10	37533.4	201492	217137	285496	754.015
C11	10	34822.7	222828	232811	273071	500.048
C12	10	33317.5	233367	251085	246017	0
D1	10	20178.7	73822.9	33215.1	160223	483.137
D2	10	15445.9	97243.3	35473.7	100351	0
D3	10	21196.3	153073	46372.3	69853.8	345.875
D4	10	21409.9	140363	43423	67794.3	302.671
D5	10	4587.64	606.305	589.24	1333.73	187.839
D6	10	19174.7	39830.9	23600.1	128217	261.16
D7	10	14434.5	39733.9	20747.4	93653.8	274.169
D8	10	64207.3	169923	84407.6	375163	998.464
D9	10	10696.5	23165.7	10619.9	44320.7	257.872
D10	10	25533.4	105332	115663	183160	29.058
D11	10	24886.4	155860	160141	126096	235.191
D12	10	23964.9	182334	178313	107658	0
E1	10	8701.78	43546.5	17554.6	64130.8	432.339
E2	10	9474.67	61263	21028.2	52373.2	0
E3	10	14626.3	132260	37241.8	32783.6	0
E4	10	2565	369.088	382.72	550.058	255.284
E5	10	6817.53	11832.3	5197.1	16816.3	0
E6	10	31773.2	109941	47310.2	156646	739.749
E7	10	18262.8	78442.4	33610.6	104458	153.063
E8	10	15392.6	53761	21205.4	57644.2	211.585
E9	10	7267.15	891.568	365.232	211.331	81.807
E10	10	17447.4	50412.8	57430.6	91496.9	341.724
E11	10	14954.3	98600.7	97416.6	65795.5	162.768
E12	10	16728.7	128142	128812	64335.5	386.406
F1	10	7088.63	76700.6	25445.1	24935.7	0
F2	10	10862.9	111657	32911.4	19855.8	0
F3	10	14325.5	145321	38043.4	13753.9	0
F4	10	7517.04	899.897	495.475	297.623	136.737
F5	10	12412.4	1290.21	601.686	223.219	102.747
F6	10	9468.06	25492.7	9053.75	15160.4	105.368
F7	10	10568.8	45892.4	15002.3	22526	0
F8	10	12303.9	48701.5	15654	21231.7	0
F9	10	11099.3	1252.17	662.653	660.081	29.7856
F10	10	18327	170745	162489	53432.4	263.382
F11	10	11456.9	97829	101170	41813.3	19.1729
F12	10	6415.62	30893.9	32377.7	22079.1	540.154
G1	10	5522.76	750.712	77.5194	267.999	100.474
G2	10	8955.33	1120.69	475.769	476.018	227.335
G3	10	5216.22	738.599	123.274	222.224	0
G4	10	6264.27	652.694	363.131	43.6226	106.498
G5	10	7968.77	1023.65	268.981	431.046	0
G6	10	13345.2	21760.3	9448.61	12607.2	141.087
G7	10	20430.2	2573.46	894.575	46.482	102.503
G8	10	51256.4	5132.83	1926.01	3158.38	0
G9	10	7312.66	879.736	317.543	463.196	179.779
G10	10	7860.35	45550.1	45196	29392.6	93.983
G11	10	21610.6	211497	213724	96465.4	124.261
G12	10	10477.2	1694.25	888.891	1209.54	137.025
H1	10	6253.15	632.192	287.15	496.242	76.5003
H2	10	8174.3	947.598	298.394	625.107	506.521
H3	10	7292.19	637.712	330.539	64.395	79.2189
H4	10	5678.47	782.597	515.978	3028.27	568.952
H5	10	4517.41	673.055	207.745	324.562	0
H6	10	14659.8	1784.49	688.048	1150.84	524.149
H7	10	6241.83	1048.26	333.024	706.03	0
H8	10	23853.7	2145.56	929.597	1387.9	636.356
H9	10	4566.86	705.996	250.852	155.037	142.871
H10	10	10618.7	1394.63	894.749	1649.8	1821.21
H11	10	7396.54	874.888	367.383	573.301	210.438
H12	10	15871.3	2260.6	1289.54	2515.59	980.272
A1	11	5533.06	946.72	238.819	262.762	0
A2	11	3355.73	987.423	340.309	189.384	134.955
A3	11	3264.91	489.726	248.296	0	164.091
A4	11	3870.21	618.989	455.717	346.705	264.407
A5	11	5121.82	453.877	319.436	461.549	156.267
A6	11	8356.58	1054.82	561.049	817.953	242.338
A7	11	10950.9	1402.75	651.021	1072.53	836.955
A8	11	31360.9	3593.08	1821.3	2581.99	786.791
A9	11	6738.72	882.69	501.692	924.099	478.772
A10	11	8304.13	1399.79	773.37	695.186	0
A11	11	7496.99	1116.8	562.184	624.519	7.37042
A12	11	7416.82	1310.48	729.224	204.032	449.336
B1	11	11730.7	1424.04	532.152	644.742	0
B2	11	5905.24	806.165	404.83	547.764	100.615
B3	11	4980.29	769.496	447.886	514.294	369.938
B4	11	4441.5	606.249	238.591	542.494	209.13
B5	11	12783.4	1661.89	988.087	1232.24	381.997
B6	11	6976.56	1049.01	499.997	1009.12	509.901
B7	11	6533.01	782.951	363.162	1053.74	315.134
B8	11	8864.51	1278.83	673.788	1646.69	888.678
B9	11	9468.58	1424.53	604.933	1864.68	830.968
B10	11	3281.91	783.278	433.16	602.017	0
B11	11	6663.13	1490.59	918.389	1760.81	542.246
B12	11	6186.21	1179.06	829.522	517.612	464.033
C1	11	29901.6	77834.8	43066.7	287413	565.678
C2	11	19949.8	87569.4	36815.5	150430	549.222
C3	11	20104.8	111632	38200.9	97343.9	80.0511
C4	11	27459.3	230677	63179.5	60863.1	96.0993
C5	11	7362.16	689.246	2.79931	350.175	138.43
C6	11	23902.2	34861.3	29130.1	200268	685.765
C7	11	30275.4	49332.1	37996.2	257581	548.429
C8	11	23771.4	44940.1	30584.5	185938	775.008
C9	11	15720.1	40134.4	18603.4	73807.9	253.573
C10	11	37928.8	204698	217277	285484	670.339
C11	11	35259.4	225967	233528	273036	219.478
C12	11	33278.4	236630	250963	246108	0
D1	11	19723	73996.3	33266.1	160812	269.009
D2	11	15883.2	97163.7	35616.9	100876	22.7485
D3	11	21116.1	152483	46268.6	69595	483.989
D4	11	21558.8	140501	43408.5	68406.1	499.521
D5	11	4370.42	793.145	777.138	1490.31	133.729
D6	11	19091.9	39874.5	23556.4	128398	17.5337
D7	11	14543.4	39928.1	20969.8	94096.2	184.942
D8	11	62810.7	171172	84400.7	375406	621.851
D9	11	11265	23455.2	10646.8	44622.4	271.777
D10	11	25629	106605	115704	183269	0
D11	11	25224	159890	161754	127195	379.097
D12	11	24433.2	187187	179027	107475	0
E1	11	9194.61	43187.8	17576.9	64852.4	0
E2	11	9417.76	61431.4	21151	53016	0
E3	11	14376.7	132418	37393.8	32747.6	46.1949
E4	11	2412.89	342.85	581.807	420.795	0
E5	11	6774.88	12065.9	5101.15	17065.6	0
E6	11	30599	109944	46954.1	157617	1070.04
E7	11	18159.8	79116.1	33933.5	104704	612.251
E8	11	15564.8	54030.6	21240.8	58053.8	174.693
E9	11	7695.26	754.154	409.404	404.866	0
E10	11	17741	50557.3	57485.2	91900.5	0
E11	11	14982.6	102640	98680.2	65957.7	0
E12	11	16899.8	131581	130204	64471.1	361.609
F1	11	7714.25	76166.7	25484.2	25654.4	0
F2	11	10905.8	111799	33105.8	20085.5	0
F3	11	14744.7	145617	38418.6	13967	0
F4	11	7562.93	1376.79	509.606	658.378	78.6463
F5	11	12427.2	1602.04	608.765	592.812	0
F6	11	9818.19	25506.9	9100.47	15374.8	0
F7	11	10338.6	46189.8	15355.5	22953.7	144.441
F8	11	12158.1	48915.8	15694.2	21408.3	0
F9	11	11184.2	1426.6	537.761	860.105	386.11
F10	11	18349.4	175124	164675	54164.4	270.837
F11	11	10739.2	98781.8	102179	41896.2	98.6033
F12	11	6933.01	32644.8	32920.7	22674.2	188.647
G1	11	5222.74	622.155	398.477	243.512	487.231
G2	11	8936.9	1502.33	415.383	504.694	0
G3	11	5849.49	422.366	45.2003	0	0
G4	11	6520.84	594.435	246.081	207.682	0
G5	11	7915.39	936.826	361.581	414.607	0
G6	11	13465.1	21813.7	9903.01	12771.2	334.695
G7	11	21878.8	2325.78	1165.3	627.506	364.912
G8	11	53164.8	4905.62	1856.16	2554.79	80.5442
G9	11	7363.06	744.477	272.788	425.581	1.13784
G10	11	8551.22	45781.4	45023.1	29187.6	228.431
G11	11	21387.7	213158	214464	97374.4	546.747
G12	11	10251.3	1490.01	925.588	1305.08	455.2
H1	11	5939.03	853.459	287.15	422.971	184.599
H2	11	7836.01	910.798	407.396	934.315	597.162
H3	11	8040.38	392.981	237.031	409.982	194.249
H4	11	6160.13	887.739	486.095	3307.51	686.905
H5	11	4589.66	583.89	149.541	182.226	0
H6	11	14585.5	1862.55	814.821	1011.1	492.164
H7	11	6720.87	1156.31	283.614	401.468	48.2198
H8	11	24094.6	2168.88	960.092	1491.54	64.5256
H9	11	4698.55	629.609	371.915	64.8735	311.935
H10	11	11437.6	1657.84	910	1732.03	1302.08
H11	11	7713.01	687.755	397.999	875.877	709.432
H12	11	15260.9	2095.41	1439.8	2105.27	973.649
A1	12	5119.34	602.881	140.224	206.384	137.31
A2	12	3849.98	913.174	298.604	387.101	0
A3	12	3619.87	155.925	77.1629	127.693	36.0199
A4	12	4289.46	820.683	458.987	339.329	191.71
A5	12	5267.25	915.407	282.147	492.438	102.64
A6	12	8768.86	1190.75	695.975	910.159	528.134
A7	12	11294.1	1467.05	710.517	1127.06	886.526
A8	12	32269.2	3698.53	1809.69	2585.99	543.089
A9	12	6737.19	733.155	431.292	865.529	630.683
A10	12	8517.35	1715.79	933.499	609.14	31.9784
A11	12	7828.18	1114.91	536.63	180.357	0
A12	12	7992.88	1476.87	968.689	481.37	32.2728
B1	12	11256.1	1674.97	570.235	826.972	15.0371
B2	12	6186.73	886.781	443.61	565.071	216.074
B3	12	5319.11	656.968	341.247	566.364	56.028
B4	12	4704	558.826	283.283	430.37	175.338
B5	12	13103.7	1829.36	856.897	1349.02	599.414
B6	12	7252.02	884.527	505.086	991.34	384.425
B7	12	6693.96	777.653	530.332	1216.8	592.974
B8	12	9277.23	1300.84	715.9	1718.32	743.193
B9	12	10259.5	1151.54	606.115	1708.49	608.703
B10	12	3475.59	718.366	408.608	568.669	571.047
B11	12	7181.09	1296.08	1087.39	2158.87	898.157
B12	12	6423.86	1067.81	729.449	533.261	733.471
C1	12	29009	78269	43048.7	287047	358.399
C2	12	19737.1	87511	36791	150235	360.841
C3	12	20163.6	112095	38059.4	97190	199.276
C4	12	27491.3	232054	63440.2	60830.9	117.024
C5	12	7324.37	703.132	30.7924	94.8682	224.283
C6	12	23778.5	34949.8	29168.7	201078	630.959
C7	12	30048	49722.7	38066	257179	594.749
C8	12	23569.8	44878.4	30665.3	186122	916.747
C9	12	15631	40202.1	18667.7	73979	269.645
C10	12	38181.2	209549	217982	284912	568.998
C11	12	36182.5	232690	234334	273252	479.684
C12	12	33540.9	241388	251133	245275	300.485
D1	12	19915.5	74305.6	33418.1	160938	308.596
D2	12	15662.7	97474	35762	100796	0
D3	12	21530.8	153689	46463.2	69517	378.928
D4	12	21773.1	141379	43671.1	67944.9	464.247
D5	12	4599.87	760.651	824.936	1458.34	197.115
D6	12	19467.3	39719.5	23557.3	128151	75.6718
D7	12	14244.4	40237.1	20888.9	94004.8	0
D8	12	62875.6	171081	84963.6	375181	1449.53
D9	12	11269.4	23530.1	10548.5	44277.1	719.262
D10	12	25844.7	109123	116254	183120	169.699
D11	12	26182.7	164005	162324	127106	335.066
D12	12	24761.3	193375	179714	107499	208.502
E1	12	8930.01	43720.9	17817.1	64603.5	0
E2	12	9498.92	62374	21462.6	53114.5	127.931
E3	12	14313.4	133300	37551.6	32580.7	108.096
E4	12	2438.1	495.908	354.539	211.772	427.871
E5	12	6743.71	12266.4	5292.16	17180.7	0
E6	12	31626.2	110830	47905.3	157669	0
E7	12	17686.6	79340.6	33894.9	104627	0
E8	12	15180.4	54291.9	21221.5	58103.5	0
E9	12	7338.68	498.802	352.303	430.448	0
E10	12	17319	50720.9	57449.6	91673.8	0
E11	12	15412	106959	99221.4	65899.8	0
E12	12	17154.8	135383	130491	64838.4	86.7863
F1	12	7307.27	77560.7	25880.2	25498.7	470.972
F2	12	10661.1	114002	33377.7	20230.5	0
F3	12	14604.7	147996	38972.6	14149.2	0
F4	12	8212.44	1128.01	675.648	275.076	159.08
F5	12	13020.6	1317.01	493.737	568.112	0
F6	12	9789.39	26005.8	9002.35	15783	0
F7	12	10606.6	46669	15558.3	23107.8	0
F8	12	12467.8	49780.5	15853.8	21698.6	0
F9	12	11640.8	1372.61	699.811	896.952	362.943
F10	12	19237.6	179095	165547	54572.1	293.199
F11	12	11248.9	100623	102787	42771.3	575.186
F12	12	6894.89	33773.2	33010.6	22935.5	795.302
G1	12	6122.78	947.517	123.759	153.725	454.199
G2	12	9809.09	1017.71	336.698	611.75	369.158
G3	12	5973.18	533.914	60.6095	0	0
G4	12	7207.19	585.548	173.271	161.214	9.42459
G5	12	7950.69	928.601	356.29	440.178	0
G6	12	14094.6	22378.6	10179	12733.3	411.932
G7	12	22816.6	2053.93	1188.84	156.047	0
G8	12	52671.6	5091.77	1692.31	2683.28	0
G9	12	7624.89	1107.37	412.379	234.285	0
G10	12	7912.49	45817.2	45026.8	29149.6	0
G11	12	21310.9	213303	214845	97008.9	178.351
G12	12	10696.1	1160.44	837.922	1146.52	197.408
H1	12	5409.7	256.828	65.8757	541.203	510.556
H2	12	8500.61	1271.13	429.197	791.089	421.212
H3	12	8184.93	540.055	248.992	214.65	153.012
H4	12	6321.03	680.708	539.884	3087.75	644.283
H5	12	4981.61	707.571	225.654	320.029	0
H6	12	14597.7	2005.82	839.358	1129.27	561.294
H7	12	6645.44	1169.81	360.694	595.28	0
H8	12	24566.5	2375.45	968.505	1337.69	434.991
H9	12	4684.81	607.619	161.418	326.566	583.389
H10	12	11199.6	1823.21	846.453	1887.5	1101
H11	12	8304.53	871.689	497.134	716.626	280.585
H12	12	16363.9	2430.31	1434.09	2715	439.356
A1	13	5642.06	779.447	231.15	161.08	134.45
A2	13	3913.59	993.397	351.986	245.442	342.466
A3	13	3621.39	527.572	169.606	31.5725	0
A4	13	4049.98	744.811	502.793	324.575	287.858
A5	13	5559.94	738.801	255.424	477.587	130.895
A6	13	9021.89	1211.28	676.918	1365.24	492.778
A7	13	11198.6	1472.41	731.112	989.587	876.151
A8	13	32589.4	3754.2	1842.47	2625.35	702.281
A9	13	7047.58	885.593	427.587	826.483	474.452
A10	13	9087.83	1517.85	965.172	585.286	406.212
A11	13	8206.54	1105.44	557.621	494.411	120.691
A12	13	7995.82	1838.02	812.255	681.737	548.637
B1	13	11812.3	1515	760.647	653.068	0
B2	13	6726.71	706.8	517.388	784.003	154.221
B3	13	5159.57	822.451	383.05	817.103	3.83754
B4	13	5184.51	612.017	338.29	896.324	355.776
B5	13	13915.2	1807.77	1007.93	1442.45	505.888
B6	13	7332.22	1053.04	568.063	1106.29	443.473
B7	13	6848.33	844.174	511.117	1394.68	591.109
B8	13	9340.62	1434.3	749.146	1906.16	959.629
B9	13	10793.5	1472.84	844.78	1937.97	496.308
B10	13	3370.19	1009.17	489.278	828.432	25.206
B11	13	7450.73	1285.16	1055.52	2548.36	686.188
B12	13	6745.13	1081.87	722.214	1129.12	406.652
C1	13	29072.5	78062.2	43008	287214	282.839
C2	13	19649.9	87963	36876.2	149904	386.489
C3	13	20059.7	112124	38249.2	97313.8	466.681
C4	13	27665.9	232147	63488.6	60966.8	132.524
C5	13	7369.09	694.927	0	332.039	135.102
C6	13	23598.9	35012.1	29255.1	200869	511.755
C7	13	30133.6	49728.7	38134.2	257783	226.968
C8	13	23601	45035.4	30775.6	186309	724.445
C9	13	15487.9	40706.8	18724	74028.8	434.824
C10	13	38889.4	217078	218789	285029	314.25
C11	13	36448.2	242257	235387	272996	565.665
C12	13	34635.7	249941	251994	245234	238.957
D1	13	20137.8	74368.9	33469.1	161198	260.912
D2	13	15364.6	97679.9	35545.3	101183	0
D3	13	21438.1	153788	46351.3	70028.8	688.208
D4	13	21692.5	141455	43784.6	68269.3	0
D5	13	4527.22	621.814	626.325	1261.6	361.764
D6	13	19366.3	40304.5	23636.5	128418	286.999
D7	13	14554.9	40309.6	20997.9	94277.2	0
D8	13	64550.3	172040	85111.2	377520	1865.55
D9	13	10893.4	23635.7	10885.6	44381.8	795.106
D10	13	26194.9	113266	116642	183435	175.51
D11	13	26883.3	171558	163765	127578	0
D12	13	25631.9	204514	181978	107877	66.9146
E1	13	8728.15	43509.5	17759.6	64902.3	0
E2	13	9669.67	62036.3	21537.7	53634.9	0
E3	13	14495	133840	37600	32875.7	0
E4	13	2554.08	493.284	299.994	391.458	216.632
E5	13	6501.75	12381	5553.78	17365.1	0
E6	13	32739	111457	47935.2	158535	545.94
E7	13	18360.8	79686.8	33817.8	105087	499.759
E8	13	15355.6	54391.2	21380.2	57888.2	324.43
E9	13	7547.86	772.548	335.065	234.689	0
E10	13	17903.4	51229.7	57948.4	91715.6	138.113
E11	13	15696.1	112922	100209	66151.1	185.507
E12	13	17845.8	142072	132459	64902.9	593.04
F1	13	6714.58	77728.6	25862.4	25902.9	12.1899
F2	13	10795.2	113826	33535.4	20512.6	6.87965
F3	13	14619.6	148200	39157	14474.5	0
F4	13	8145.37	1240.28	562.598	995.683	92.9456
F5	13	12987.5	1213.37	602.571	674.233	0
F6	13	9672.38	26146.9	9217.29	15883.3	65.734
F7	13	10906	47082.2	15719.9	23061.3	610.723
F8	13	12173.2	50150.3	15987	22002.2	0
F9	13	12002.1	1520.04	617.238	979.067	236.078
F10	13	19570.6	184501	166880	54909.6	331.713
F11	13	11831.8	102097	104108	43052.3	327.308
F12	13	7695.48	35580.6	33922.1	23040	499.439
G1	13	5210.18	1169.71	225.758	394.516	293.165
G2	13	9909.42	1096.46	472.109	458.813	0
G3	13	5981.64	314.067	0	107.997	0
G4	13	6610.73	562.837	353.915	138.454	224.305
G5	13	8285.59	1097.69	375.692	321.458	0
G6	13	14690.1	22114.7	10345.6	12813.3	0
G7	13	22443.2	2700.32	1268.3	756.992	0
G8	13	52920.8	5124.62	2127.47	2919.33	0
G9	13	7909.73	1139.26	246.149	337.456	26.1703
G10	13	8530.37	45868.4	45204.5	29303	0
G11	13	21280.8	214474	216390	97690.9	687.088
G12	13	11216.2	1828.86	752.295	1053.01	213.665
H1	13	6526.54	669.728	179.047	416.31	387.491
H2	13	8680.23	1373.86	422.384	766.995	215.938
H3	13	8364.17	272.969	291.396	405.689	0
H4	13	6657.17	647.106	383.497	3094.81	770.166
H5	13	4685.39	514.858	180.882	283.765	0
H6	13	14662.8	1898.9	801.53	1134.4	996.709
H7	13	6671.95	906.968	347.847	485.519	0
H8	13	24862.7	2213.31	912.771	1413.55	328.19
H9	13	5157.76	1086.77	248.67	0	297.647
H10	13	11217.8	1770.85	860.433	2193.31	1391.93
H11	13	8987.19	1102.01	435.903	1022.1	212.033
H12	13	17159.3	2070.52	1224.88	2766.76	1401.97
A1	14	5388.9	665.608	221.291	459.078	37.1882
A2	14	3745.12	817.59	415.377	454.522	0
A3	14	3502.06	574.501	155.854	0	0
A4	14	4279.83	809.302	449.833	404.49	258.544
A5	14	5728.07	698.182	261.017	344.528	551.258
A6	14	9070.26	1170.22	694.451	1122.83	315.997
A7	14	11296.4	1437.04	638.436	1053.21	632.904
A8	14	32716.4	3800.7	1781.69	2712.09	774.999
A9	14	6935.41	711.378	475.755	1103.42	322.541
A10	14	9310.52	1517.85	927.34	888.578	203.97
A11	14	7805.13	1128.17	621.505	383.146	0
A12	14	7937.04	1429.14	891.675	579.109	0
B1	14	11688	1715.75	733.588	836.223	203.443
B2	14	6514.26	990.833	459.69	914.671	0
B3	14	5589.67	608.977	423.146	753.016	127.406
B4	14	5293.19	788.252	413.924	565.322	286.916
B5	14	14422.2	1928.56	971.449	1333.24	329.769
B6	14	7391.49	1118.02	597.325	1027.54	659.366
B7	14	7053.55	832.401	500.869	1460.42	702.991
B8	14	9128.85	1303.6	806.773	2145.16	963.929
B9	14	10863.7	1538	496.234	2287.6	733.727
B10	14	4049.46	879.349	441.928	586.221	220.77
B11	14	7372.93	1403.26	1112.5	2355.05	929.706
B12	14	6852.22	985.963	661.929	979.853	853.222
C1	14	29116.4	78260.6	43025	286716	480.929
C2	14	19525.3	87742.8	36855.7	149734	152.119
C3	14	20196.8	112370	38207.1	97264.3	160.102
C4	14	27408.8	233076	63772.6	60984.4	0
C5	14	7412.55	768.775	0	530.146	265.546
C6	14	23736.7	35178.9	29210.8	201084	791.267
C7	14	30294.1	50142.3	38066.9	258244	459.495
C8	14	24166.8	45121.2	30773.9	186324	530.486
C9	14	15427.9	40786.4	18744.5	73542.8	0
C10	14	39758.1	228879	220322	284861	433.257
C11	14	37641.9	257533	236933	272896	130.103
C12	14	35546.3	264017	253697	245578	261.851
D1	14	20236.3	74942.5	33551	161401	573.106
D2	14	15591.7	98220	35711.3	100621	112.795
D3	14	20523.1	154328	46796.6	69920	265.603
D4	14	22012	142147	43812.4	67746.8	100.132
D5	14	4540.17	833.762	606.546	1146.01	331.617
D6	14	19601.3	40254.5	23869.4	128558	250.086
D7	14	14577.1	40566.3	21017.5	94238.8	0
D8	14	62792.1	172975	85042.5	378455	1388.22
D9	14	11414.5	23572.1	10693.7	44915.4	533.442
D10	14	26784.1	119173	117007	182503	0
D11	14	27685.3	180870	163782	126645	0
D12	14	26327.8	216432	181188	107055	545.015
E1	14	8732.7	44197.1	17960.4	64745.9	174.303
E2	14	9502.08	62720.1	21423	53603.1	0
E3	14	14644	134653	37822.3	32638.5	145.052
E4	14	2878.49	525.645	423.628	466.633	312.813
E5	14	6919.23	13388.9	6064.34	19541	0
E6	14	32932.1	112100	48248.9	158408	423.104
E7	14	18045.3	79681.1	34099	104459	320.879
E8	14	15545.8	54920	21398.5	58224.9	2.1701
E9	14	7709.35	851.534	312.44	226.903	385.038
E10	14	17666.3	50947.2	57633.6	91598.2	0
E11	14	16394.1	119302	100587	66141.9	0
E12	14	18184.7	148527	132346	65129.8	522.784
F1	14	7217.71	78916	26181.5	25855.4	207.228
F2	14	11330.2	115356	34058.2	20280.2	261.427
F3	14	14854.8	150262	39520.1	14659.6	0
F4	14	8020.06	1025.63	597.043	467.177	400.381
F5	14	13221.6	1517.16	609.65	467.48	0
F6	14	9870.4	26773.6	9267.75	15924.3	0
F7	14	10538.2	47655	15723.6	23374.5	0
F8	14	12406.5	50517	16124.4	21786.9	0
F9	14	11985.6	1616.6	684.329	1092.76	284.618
F10	14	19902.3	190629	167994	55214.5	197.537
F11	14	12161.4	104206	104682	43008.2	165.708
F12	14	7294.28	37537.9	34232.8	23006.5	610.727
G1	14	5483.49	415.828	221.678	157.806	0
G2	14	9776.33	1096.46	272.652	770.423	404.614
G3	14	6029.21	460.271	0	109.035	102.851
G4	14	6956.25	768.224	313.362	321.48	266.716
G5	14	8380.29	812.526	405.676	444.744	41.1303
G6	14	14689.1	22626.1	11075	12920.9	204.936
G7	14	22072.6	2528.15	647.39	0	0
G8	14	53788.9	5269.71	1987.79	2889.45	18.3055
G9	14	7754.16	940.218	242.952	211.716	28.446
G10	14	8502.99	46438.5	45232.5	29667.5	225.82
G11	14	21819.9	214557	215687	97772.4	755.797
G12	14	10802	1856.71	1100.92	1205.47	701.38
H1	14	5917.71	302.267	251.679	541.203	41.5763
H2	14	8437.74	1357	554.55	900.851	629.152
H3	14	8665.99	361.213	237.031	62.2485	276.723
H4	14	6489.1	853.053	525.939	3332.71	947.592
H5	14	5012.32	939.593	239.982	461.459	0
H6	14	14811.5	1994.06	853.671	1317.31	585.025
H7	14	6907.39	1125.14	271.756	459.81	0
H8	14	25154.6	2354.34	1087.33	1547.1	452.792
H9	14	5386.79	825.205	357.736	185.824	550.053
H10	14	11555.2	1725.37	940.503	1828.4	1123.81
H11	14	8611.07	646.17	451.94	676.09	1214.8
H12	14	17063.1	1980	1300.95	2611.46	1269.5
A1	15	5786.21	965.306	231.15	395.653	0
A2	15	3890.38	1012.17	281.922	387.858	29.0226
A3	15	3680.29	487.455	12.2238	0	0
A4	15	4360.09	607.609	388.373	501.002	558.713
A5	15	5663.02	674.634	258.531	502.536	141.851
A6	15	9280.87	1301.89	599.926	1009.06	673.242
A7	15	11374.8	1336.31	673.904	1080.48	1163.21
A8	15	33570.9	3675.6	1878.66	2635.36	762.552
A9	15	7338	828.247	497.987	905.299	185.749
A10	15	9345.59	1490.33	885.108	605.732	389.791
A11	15	7953.96	1062.81	507.426	477.363	18.426
A12	15	8280.91	1252.43	891.675	657.302	661.592
B1	15	12128.8	1532.78	560.213	629.017	285.704
B2	15	7007.32	1029.27	500.362	802.176	148.448
B3	15	5846.25	672.688	446.18	898.012	503.485
B4	15	5555.69	796.583	349.291	629.777	210.405
B5	15	14895.6	1889.46	1096.88	1561.76	228.955
B6	15	7700.66	1062.24	705.467	1487.96	659.366
B7	15	7320.4	814.74	502.791	1775.58	899.406
B8	15	9625.85	1538.86	926.459	2304.49	1002.63
B9	15	11032.6	1484.08	863.684	1983.63	764.036
B10	15	4244.95	889.735	527.859	844.228	480.653
B11	15	7729.96	1454.87	1063.25	2445.51	747.314
B12	15	7666.39	1443.78	798.173	894.386	749.687
C1	15	29570.2	78098.5	42969.6	287138	434.98
C2	15	19898.3	87814.9	36766.5	149971	421.866
C3	15	20446.4	112567	38432.9	97016.5	367.043
C4	15	27489	233552	63650.7	61256	0
C5	15	7582.61	578.159	0	290.883	352.73
C6	15	23717.3	35366.3	29214.4	201204	369.258
C7	15	30011.3	49982.6	38296.9	258332	365.928
C8	15	24008.8	45165.8	30828.6	186730	750.97
C9	15	15656.7	40687.1	18882.1	74050.5	0
C10	15	41447.3	245958	221992	285381	401.646
C11	15	39368.1	277851	239666	273071	653.909
C12	15	36662.1	282540	255714	245565	300.485
D1	15	20302.4	74729	33657.5	161507	531.72
D2	15	15685.4	98101.6	35695.4	101081	206.633
D3	15	21209.9	154374	46438.8	69873.9	319.905
D4	15	21915.3	142473	43895.9	68089.8	0
D5	15	4786.17	778.375	736.756	1494.41	313.838
D6	15	19383.7	40332.8	23591.9	128962	232.552
D7	15	14527.3	40851.1	21157.3	94977.5	192.243
D8	15	64077.5	172266	85248.4	376921	218.962
D9	15	11675.1	23645.9	10949.9	44774.5	740.751
D10	15	27801.4	126476	117804	182851	0
D11	15	28783	195138	166639	127710	207.268
D12	15	27744.9	232693	184663	107941	106.675
E1	15	8974.56	43977.6	17993.9	65411.7	0
E2	15	9397.73	63147.3	21717.4	53903.6	0
E3	15	14732.5	134611	37897.4	33240.8	46.1949
E4	15	2975.98	523.021	377.266	623.4	634.615
E5	15	7412.99	13993.1	6132.24	20382	270.168
E6	15	32651.2	113649	48677.2	159750	0
E7	15	18578.3	80300.4	34062	105809	0
E8	15	15630.8	55291	21710.5	58746	505.633
E9	15	7759.21	824.484	485.898	527.216	0
E10	15	17721.3	51808.8	58294.8	92605.2	0
E11	15	16725.8	126963	102494	66641.1	86.171
E12	15	18762.1	157595	134944	65331.7	415.334
F1	15	7608.89	79400.4	26314.3	26366.6	0
F2	15	10822.8	116039	34114.7	20876.6	149.976
F3	15	15374.8	151119	39598	14636.2	0
F4	15	8688.1	1226.81	612.058	642.144	175.167
F5	15	13503.5	1577.91	645.928	688.87	0
F6	15	9817.29	26928.9	9337.84	16013.9	194.302
F7	15	10939.3	48277.7	15926.4	23622.8	92.0931
F8	15	12762.4	50616.8	16142.4	22114.7	0
F9	15	12301.3	1455.67	585.24	1028.55	184.229
F10	15	20604.2	197861	170766	55306.5	561.551
F11	15	12299.1	107076	106367	43276.2	0
F12	15	7341.48	39745.9	35071.1	23476.9	158.789
G1	15	5626.43	626.916	183.599	0	305.552
G2	15	10122.3	1669.93	274.482	544.84	571.465
G3	15	6132.82	724.52	57.5277	200.417	0
G4	15	6904.75	944.974	330.873	272.167	0
G5	15	8501.68	746.719	361.581	416.434	0
G6	15	15430.7	23423.1	11337.2	13055.3	397.514
G7	15	23212.4	2639.91	1412.49	295.492	643.72
G8	15	52774.4	4459.4	1797.07	2486.07	3.6611
G9	15	8286.59	769.769	408.117	343.904	179.779
G10	15	8570.78	46200.7	45591.6	29587.7	580.867
G11	15	21545.8	215794	217762	98936.8	191.508
G12	15	11383.3	1582.85	801.225	1213.61	836.082
H1	15	6385	1013.48	124.995	777.667	239.479
H2	15	8981.1	1444.4	538.199	749.594	614.49
H3	15	8912.3	509.463	292.484	353.099	110.689
H4	15	6606.95	889.907	453.224	3391.18	689.879
H5	15	5432.27	834.128	249.832	471.431	0
H6	15	15124	1886.07	778.016	1251.54	672.727
H7	15	7123.47	1313.18	336.977	342.138	0
H8	15	25638.5	2266.61	1011.62	1387.9	249.202
H9	15	5591.77	784.697	230.129	252.896	398.848
H10	15	11783.3	1783.25	979.902	2021.13	1219.37
H11	15	8828.12	878.087	441.735	735.447	658.417
H12	15	16476.8	2131.61	1365.62	2900.98	653.515
A1	16	5515.48	685.356	234.437	281.89	0
A2	16	3757.15	1071.06	417.045	36.3617	84.891
A3	16	3829.08	582.827	112.306	0	36.6869
A4	16	4580.31	682.216	443.295	504.075	171.777
A5	16	5866.13	709.955	293.334	462.737	148.194
A6	16	9692.41	1360.65	531.32	1219.49	683.555
A7	16	11651	1592.43	780.31	970.272	888.832
A8	16	33799.7	3935.62	1783.06	2621.35	671.491
A9	16	7501.64	874.705	431.292	1091.85	326.861
A10	16	9815.61	1502.76	977.49	700.298	429.548
A11	16	8539.84	1092.18	651.622	444.163	0
A12	16	8332.35	1774.82	1003.59	428.834	147.71
B1	16	11763.6	1374.9	587.272	511.539	242.362
B2	16	7489.76	815.539	422.801	955.342	193.807
B3	16	5737.7	812.522	427.412	647.273	658.521
B4	16	5788.32	773.512	401.547	765.401	380.004
B5	16	15229.5	1983.41	1176.23	1558.6	610.346
B6	16	7795.97	1108.25	663.483	1701.34	681.509
B7	16	7799.05	855.359	589.899	1850.98	961.563
B8	16	9607.84	1541.61	1021.03	2554.45	1450.55
B9	16	11472.7	1843.58	1059.81	2624.01	665.532
B10	16	4442.24	964.168	448.943	946.904	298.127
B11	16	7940.98	1209.74	1061.31	2575.03	772.947
B12	16	7320.18	1414.36	746.328	1263.94	521.413
C1	16	29546	78370.6	43172.8	287117	419.664
C2	16	19860.8	88284.4	36927.2	149531	290.088
C3	16	20065.7	112667	38260	97116.5	0
C4	16	27631.7	234240	64144.6	61297	82.1494
C5	16	7751.4	697.452	100.075	246.239	322.116
C6	16	23836.5	35275.2	29288	200694	693.301
C7	16	30035.8	50276	38468.1	257986	229.747
C8	16	23615	45374.2	30938.9	186618	776.665
C9	16	15393.6	40818.1	18830.3	73882.1	424.11
C10	16	43294.3	266974	224443	285392	464.867
C11	16	40987.5	301248	242864	273114	154.992
C12	16	38135.3	305236	258357	245324	284.745
D1	16	20045.7	75087.1	33638.4	161692	251.915
D2	16	15437.4	98614.8	35923.1	100853	0
D3	16	21498.5	155382	46741.8	70162.3	662.238
D4	16	22037.6	143063	43936	68335.4	250.329
D5	16	4942.26	755.481	677.42	1100.11	4.63801
D6	16	19590.3	40639.4	23716.6	129073	198.408
D7	16	14574.8	41180.3	21246.8	94846	51.1025
D8	16	63076.4	174715	86096.2	377726	245.237
D9	16	11478.3	23808.2	10699.5	44970.2	608.023
D10	16	28503	136230	119193	182938	0
D11	16	30036.3	211527	169804	128945	374.802
D12	16	29271.7	249795	186673	108507	324.875
E1	16	9071.86	44564	18072.8	65538.2	126.455
E2	16	9543.19	63683.5	21770.1	54411.1	0
E3	16	14544.4	135840	38069.3	32890.8	53.586
E4	16	3186.09	700.568	500.9	906.68	568.996
E5	16	7304.73	14394.1	6492.53	20791	258.539
E6	16	32444.9	113976	48585.1	161832	671.506
E7	16	18528.7	80364.8	34250	104644	0
E8	16	15531.7	55286.8	21457.5	58640	0
E9	16	7668.17	564.804	262.881	550.574	0
E10	16	18173.4	52186	58148.9	92263.7	226.392
E11	16	17835.2	134648	103176	66729.1	0
E12	16	19027	165186	135250	65455.8	667.428
F1	16	7747.18	79933.1	26673.5	26284.4	0
F2	16	11045.4	117132	34762.3	20640.2	0
F3	16	15040.6	152870	40287.2	14751.2	0
F4	16	8487.78	1214.23	647.386	587.128	372.676
F5	16	13409.6	1588.64	482.234	780.353	0
F6	16	9646.28	27520.6	9475.22	16018.8	0
F7	16	11122.7	48882.1	16126.4	23917.6	184.186
F8	16	12644.8	51727.3	16436.3	21908.3	0
F9	16	12262	1428.67	743.162	845.366	511.871
F10	16	21112.3	204711	171700	56049.4	397.558
F11	16	12521.7	110738	107433	43572.7	0
F12	16	7862.5	41918.7	35234.2	23703.4	0
G1	16	6001.84	757.061	331.838	157.806	450.07
G2	16	10691.5	920.783	746.591	575.428	0
G3	16	6049.3	943.284	95.537	26.9992	0
G4	16	7454.39	727.739	332.717	245.614	0
G5	16	8737.58	781.45	460.354	499.538	240.384
G6	16	15533	23995.2	12310	13481.8	188.459
G7	16	23248.9	2555.33	912.231	773.593	0
G8	16	54595.4	4957.63	2148.96	3576.71	0
G9	16	8310.69	1189.84	513.61	426.656	75.0974
G10	16	8779.34	46689	45430.9	29363.1	0
G11	16	22667.7	218538	219777	99881	900.524
G12	16	11277.4	1835.82	1009.18	1640.5	1179.8
H1	16	6712.68	657.875	255.057	406.319	392.48
H2	16	8843.39	1347.8	536.837	800.459	1038.37
H3	16	9382.95	729.486	262.039	362.759	184.482
H4	16	6902.1	819.451	467.169	3316.58	747.369
H5	16	5238.1	723.87	334.004	384.398	129.151
H6	16	15105.6	1987.64	791.307	1121.05	761.461
H7	16	7475.11	1249.81	396.269	460.799	170.779
H8	16	25714.4	2464.29	1086.28	1590.91	452.792
H9	16	5266.54	901.591	272.665	117.652	319.078
H10	16	11786.1	1926.57	893.478	1859.24	1314.92
H11	16	9079.98	1049.23	342.599	926.547	811.463
H12	16	16979	2188.19	1378.94	2826.2	1037.68
A1	17	5324.44	877.023	146.797	283.904	0
A2	17	3943.68	970.354	350.318	346.951	181.391
A3	17	3866.08	483.671	188.705	0	0
A4	17	4679.18	759.353	508.677	594.44	144.808
A5	17	6034.26	691.117	288.984	466.301	402.488
A6	17	9369.43	1490.2	811.082	1153.31	780.784
A7	17	11454.4	1699.59	677.337	1069.12	688.24
A8	17	34154.1	3896.32	2002.27	2774.8	550.95
A9	17	7639.17	794.13	559.494	1045.58	334.78
A10	17	10152	1487.67	990.687	828.09	421.769
A11	17	8642.55	1193.53	635.195	457.622	0
A12	17	8607.15	1569.74	908.522	741.602	0
B1	17	12301	1688.56	724.569	617.917	13.268
B2	17	7348.13	1040.52	526.846	815.156	399.984
B3	17	5960.56	889.471	468.361	1003.75	590.213
B4	17	6301.24	822.217	385.733	1128.63	299.668
B5	17	15555.7	2093.7	1166.63	1597.11	507.71
B6	17	7815.14	1230.75	767.808	1906.47	1089.92
B7	17	7554.34	1053.75	740.416	2030.15	1192.79
B8	17	9731.01	1536.11	1120.03	2550.8	1206.17
B9	17	12183.9	1629	959.386	2090.56	675.635
B10	17	4511.61	826.553	664.646	910.046	142.545
B11	17	8028.37	1648.38	1072.9	2406.47	804.496
B12	17	7861.49	1088.27	928.389	782.438	441.58
C1	17	28915.5	78520.6	43083.7	286188	521.772
C2	17	19992.9	88034.1	36840	149155	246.752
C3	17	19606.5	112864	38265.4	97129.8	499.042
C4	17	27891.8	235130	63979.9	61263.3	155.774
C5	17	7724.32	795.284	61.5848	311.112	401.98
C6	17	23899.6	35440.1	29441.6	201132	695.356
C7	17	30195.5	50362.9	38362.5	259051	320.535
C8	17	23833.7	45645.1	31060.9	187028	1056
C9	17	15458.8	40992.1	18929.5	74345.5	113.394
C10	17	45086.5	289750	227286	285285	933.454
C11	17	42773.2	326286	245438	273510	79.1931
C12	17	39857.2	329720	262184	245723	289.038
D1	17	20252.2	75468.3	33642.9	162006	359.878
D2	17	15602.1	98653.6	35749.1	100912	0
D3	17	21323.4	155443	46934.2	69994.5	390.732
D4	17	21800.6	143626	44156.3	68300.6	7.96502
D5	17	4636.56	726.68	695.551	1544.41	380.316
D6	17	19891.5	40921	23917.7	129530	138.424
D7	17	14610.1	41192	21273.2	95049.2	0
D8	17	64429.8	174038	85818.2	377748	3096.12
D9	17	11357.3	24149.9	11042.4	44838.1	0
D10	17	29482.4	146152	120469	183574	333.586
D11	17	30809.6	226290	171183	128626	0
D12	17	30654.3	265218	189160	108502	590.594
E1	17	8819.08	44768.2	18101.1	65477.5	379.365
E2	17	9679.16	64360.1	21964	54736.4	0
E3	17	14685	136161	38136.8	32928.8	279.017
E4	17	3497.05	798.525	455.446	1126.7	761.358
E5	17	7353.94	14731	6547.75	21165.4	173.552
E6	17	33294.3	116223	49075.6	161715	313.915
E7	17	18566.8	81398.9	34470.1	104727	0
E8	17	15668.9	56255.7	21826.4	59251.6	60.7628
E9	17	8098.45	671.922	380.315	345.916	0
E10	17	17983.4	52290.8	58440.8	92598.5	0
E11	17	18071.7	140788	104756	66675.8	0
E12	17	19583.4	173613	137811	65947.1	647.798
F1	17	7238.78	80908	26711.5	26449.8	0
F2	17	10611.3	117442	34588.9	20723.5	0
F3	17	15149.8	153968	40349.3	14998.9	108.605
F4	17	8516.9	1397.45	565.248	712.491	13.4056
F5	17	13516.6	1465.33	468.077	542.497	0
F6	17	9831.69	27999.6	9535.03	16185.4	0
F7	17	10875.4	49786.9	16251.6	23888.5	0
F8	17	12945.5	52180.1	16666.7	22254.9	118.06
F9	17	12776.6	1306.16	559.436	949.59	568.133
F10	17	22306.2	212753	174339	56359.1	274.564
F11	17	12426.5	114233	109272	44064.6	0
F12	17	7935.11	43941.7	35885.1	24109.5	42.0723
G1	17	6278.29	684.053	236.638	59.8576	516.135
G2	17	10097.8	1591.18	349.507	248.524	769.601
G3	17	6312.54	726.686	189.02	23.8839	0
G4	17	7315.81	804.759	263.593	185.87	0
G5	17	8743.61	1023.65	488.575	444.744	111.509
G6	17	16102.1	25109.6	12795.9	13753.6	84.4461
G7	17	22892.4	2899.67	850.435	368.536	496.116
G8	17	54438.7	5524.29	1834.67	2991.05	424.688
G9	17	8162.79	1111.77	398.527	229.986	129.714
G10	17	8419.56	46786.1	45692.7	29937.5	56.1288
G11	17	22285.2	219368	220286	99654.1	476.576
G12	17	11788.1	1448.24	1139.66	859.891	0
H1	17	6557.56	622.314	77.6995	769.341	891.395
H2	17	9278.97	1174.53	639.027	939.669	571.836
H3	17	9321.66	655.361	262.039	340.22	123.712
H4	17	6642.82	917.005	490.079	3606.91	567.96
H5	17	5413.3	641.416	259.682	316.403	239.467
H6	17	14778.9	1986.57	889.453	1248.46	816.146
H7	17	7778.84	1231.11	306.343	510.24	0
H8	17	26109.3	2613.1	1041.06	1440.26	160.201
H9	17	5478.4	983.764	367.552	109.955	479.808
H10	17	11921.9	1841.13	1094.29	2031.41	1541.68
H11	17	9174.42	826.905	310.526	1182.8	438.413
H12	17	17558.1	2215.34	1586.25	2935.49	721.957
A1	18	5717.06	731.821	2.191	334.241	0
A2	18	3800.13	1049.72	431.225	418.16	155.271
A3	18	3751.29	442.797	161.202	77.8787	0
A4	18	4896.19	673.997	507.37	457.971	307.791
A5	18	6021.37	620.475	292.091	619.557	379.999
A6	18	9917.9	1294.11	677.68	1177.85	709.335
A7	18	11689.6	1363.1	648.733	1052.07	815.051
A8	18	34163.2	3942.82	2010.46	2869.54	634.805
A9	18	7477.83	822.44	600.252	1110.65	575.246
A10	18	10166.2	1737.09	1032.04	897.097	551.411
A11	18	8435.03	1325.2	706.38	317.643	18.426
A12	18	9064.18	1638.1	968.689	946.856	38.4791
B1	18	12027.3	1566.23	592.282	991.627	0
B2	18	7846.5	865.221	529.684	921.594	226.795
B3	18	6340.5	1055.78	469.214	771.441	736.807
B4	18	6209.71	962.564	553.503	1200.47	388.931
B5	18	16148.7	2188.23	1231.91	1932.95	656.501
B6	18	7980.19	1252.03	792.617	2230.36	1235.08
B7	18	7578.27	1122.03	687.254	2200.94	1044.85
B8	18	10249.6	1715.66	995.906	2657.51	1247.73
B9	18	12069.7	1668.32	889.677	2381.31	1490.19
B10	18	4755.75	854.249	706.735	1095.21	163.405
B11	18	8390.73	1317.91	974.4	2242.67	661.54
B12	18	7959.78	1419.48	818.67	1062.91	138.461
C1	18	29446.7	78211	43160.4	286313	512.582
C2	18	19943.2	87892.8	36794	149159	562.488
C3	18	19919.1	113357	38368.4	96945.7	166.064
C4	18	27848.7	235212	64144.6	61130.7	192.199
C5	18	8060.02	710.706	90.9775	461.087	0
C6	18	23905.4	35485.6	29318	201028	254.85
C7	18	30274	50454.2	38295.2	258162	302.933
C8	18	24086.7	45691.2	31044.9	186966	573.588
C9	18	15467.3	41173.7	18795.5	74175.4	246.43
C10	18	46862	313671	230014	284890	623.852
C11	18	44847.6	351884	248813	273426	271.519
C12	18	42309.5	353996	264904	246092	0
D1	18	20367.5	75798.7	33870.5	161821	404.863
D2	18	15481.9	98924.1	36019.5	101007	97.6292
D3	18	21169.2	156107	46903.9	70134	322.266
D4	18	22435	143890	44166.3	68513.8	31.8601
D5	18	4782.57	708.956	768.072	1579.66	157.692
D6	18	19468.8	41225.2	24076	129517	371.899
D7	18	14806.3	41554	21308.2	95319.9	13.7896
D8	18	63867.4	176058	86168.2	379971	1191.15
D9	18	11616.8	24104.5	11098.6	45167.2	510.688
D10	18	30311.8	156370	121313	182655	0
D11	18	32728.1	242593	173965	129516	236.265
D12	18	31744.3	279946	190267	108596	195.895
E1	18	9228.25	45065.5	18274.4	65654.8	52.9743
E2	18	9761.37	64517	22112.2	54949.4	0
E3	18	14391.6	136915	38393.3	33207.6	84.9985
E4	18	3462.59	987.443	586.353	1200.04	956.417
E5	18	7451.54	15045.2	6962.36	21836.5	0
E6	18	32908	117832	50056.7	160937	10.9188
E7	18	18545.2	82481.7	34601.9	105699	53.4798
E8	18	15880.1	57184.8	21999	58782.4	64.018
E9	18	7892.52	787.696	280.119	367.049	0
E10	18	18068.6	52882.7	58607	92456.7	0
E11	18	19005	146950	105167	66424.5	338.7
E12	18	20616.6	180898	137601	65689.4	972.213
F1	18	7851.23	81331.9	27283.8	26623.8	0
F2	18	11008.1	117977	35008	20938.4	0
F3	18	15334.7	154591	40800.5	14853	0
F4	18	8705.75	1307.64	533.453	645.751	176.06
F5	18	13452.2	1360.79	622.038	627.576	0
F6	18	10379.8	28771.2	9892.02	16319.8	0
F7	18	11322.3	50837	16557.1	23739.2	155.104
F8	18	12539.2	53375.7	16713.2	22051.8	121.532
F9	18	12588.2	1670.59	622.399	753.776	409.276
F10	18	22416.8	219783	175450	56157	401.286
F11	18	12836.6	116533	109319	44045.2	473.844
F12	18	8053.11	45359.2	36396	24065.3	344.721
G1	18	6320.7	682.466	224.398	138.761	0
G2	18	10935.2	1274.15	177.498	583.075	254.448
G3	18	6500.72	374.715	42.1185	121.496	133.706
G4	18	7942.24	865.98	391.703	263.632	168.7
G5	18	8813.34	920.375	382.747	219.176	217.533
G6	18	16519.2	26275.3	13744.2	14394.4	256.428
G7	18	24164.2	2845.3	1394.83	780.233	0
G8	18	54089.4	5214.96	1877.65	2596.62	69.5609
G9	18	8065.29	995.201	262.133	404.087	0
G10	18	9040.05	46668.5	45612.3	29732.6	197.103
G11	18	22048.8	219515	219376	99497.9	133.032
G12	18	11564.5	2197.88	895.007	1126.19	708.347
H1	18	6352.03	634.168	341.202	427.967	608.676
H2	18	9168.21	1378.46	399.221	868.725	342.568
H3	18	9891.76	363.566	338.15	289.778	64.0262
H4	18	6908.24	861.724	529.923	3376.06	796.929
H5	18	5593.93	592.519	159.391	442.42	0
H6	18	14903.1	1997.27	865.939	1255.65	240.407
H7	18	7678.95	1169.81	418.01	428.167	0
H8	18	26561.7	2346.57	943.267	1332.34	582.955
H9	18	5379.91	671.275	319.563	340.861	222.64
H10	18	11562.2	1893.5	917.626	1838.68	1660.05
H11	18	8940.79	1038.03	290.116	744.133	275.802
H12	18	17868.1	2054.68	1698.47	2481.08	609.358
A1	19	5298.66	809.649	224.577	370.484	177.359
A2	19	4216.16	1110.32	472.095	218.928	150.192
A3	19	3826.81	627.485	160.438	150.846	0
A4	19	4785.76	780.217	588.444	563.704	253.854
A5	19	6102.98	707.012	290.226	431.848	333.292
A6	19	9789.9	1222.6	689.115	1081.93	908.951
A7	19	11499.8	1378.1	925.617	971.408	622.528
A8	19	33990.9	4010.94	1993.39	3019.66	710.798
A9	19	7512.4	924.066	440.926	906.745	542.128
A10	19	10370.9	1618.15	1094.51	981.44	166.806
A11	19	9128.86	1033.45	671.7	151.643	262.571
A12	19	8640.95	1718.07	980.722	652.414	405.892
B1	19	12445.3	1482.59	685.484	742.795	390.964
B2	19	7611.92	1062.08	403.884	1104.18	286.174
B3	19	6567.47	753.775	575.854	994.142	843.49
B4	19	6275.82	1006.78	594.758	1384.44	385.743
B5	19	16557.3	2233.16	1226.15	1851.51	537.468
B6	19	7898.25	1323.91	715.009	2508.51	1290.44
B7	19	7834.95	993.112	714.796	2412.33	1062.88
B8	19	9965.82	1419.85	1059.44	2718.17	1376.73
B9	19	12216	1641.36	1202.78	2491.85	1161.84
B10	19	4755.75	1096.59	708.488	1015.36	252.06
B11	19	8843.68	1085.69	1038.14	2082.69	694.075
B12	19	7906.97	1219.98	956.12	1190.51	629.937
C1	19	29383.1	78709.3	43036.2	285761	513.603
C2	19	19883.3	88410.1	36849.8	148420	0
C3	19	20110.8	113434	38420.3	96820	401.107
C4	19	27966.1	236053	64172	61631.3	154.999
C5	19	7939.73	705.026	247.739	66.2682	195
C6	19	23606.6	35558.2	29379.4	201079	488.462
C7	19	30300.6	50899	38634.3	258113	509.521
C8	19	23745	46272.1	30970.9	187379	688.803
C9	19	15750.1	41333.9	18830.3	73946.4	262.502
C10	19	48362.8	335877	232931	286221	477.884
C11	19	46835.8	375833	252044	274354	521.543
C12	19	43340.1	377453	268728	246051	230.372
D1	19	20299.6	75975.9	33682	161797	351.781
D2	19	15773.4	99821.2	35801.8	100893	0
D3	19	21322.4	156663	46868.9	70028.8	347.055
D4	19	22394.2	144468	44233.1	68876.5	0
D5	19	5155.88	938.628	526.608	1542.77	313.838
D6	19	19811.1	41977.2	24127.9	129776	317.452
D7	19	14620.1	42117.3	21547.6	95249.9	0
D8	19	64707.8	177504	86188.8	378474	1567.76
D9	19	11577.2	24468.9	11026	45099.9	443.692
D10	19	31301.3	166733	122642	182645	166.212
D11	19	33790.5	256121	175694	129588	0
D12	19	33208.1	294469	194308	109651	410.216
E1	19	9012.75	45537.2	18230.7	65825.4	65.7907
E2	19	9750.83	65062.7	22153.8	54969.3	0
E3	19	14563.9	137507	38524.4	33373.6	290.104
E4	19	3636.56	833.51	451.81	1459.49	764.055
E5	19	7983.04	15302.2	7099.96	22455.6	0
E6	19	33120.9	120676	50524.8	162230	346.672
E7	19	18982.8	83983.6	35029.3	105296	42.415
E8	19	15802	58664.7	22355	59126.9	199.649
E9	19	8133.14	854.78	339.375	255.822	30.5413
E10	19	18027.9	53753.3	58890	93212.7	244.902
E11	19	19077	152994	106581	67490.1	0
E12	19	20979.8	188812	140355	66191.4	396.737
F1	19	7478.49	82401	27025	26670.3	0
F2	19	11585.9	119646	34998.8	21040.5	0
F3	19	15593.2	156049	41032.1	14963.3	0
F4	19	8627.21	1208.84	620.006	631.321	455.791
F5	19	13902.1	1546.64	649.467	692.529	0
F6	19	10066.6	29805	10008.8	16482.6	0
F7	19	11183.8	52303.2	16812.2	24263.8	0
F8	19	13068.1	54917	17262.9	22322.2	0
F9	19	12655.5	1333.15	527.439	813.784	162.166
F10	19	23101.3	226993	177704	56937.4	248.474
F11	19	13255.5	120970	111019	44876.4	0
F12	19	8120.28	47302.7	37383.3	24455.2	196.79
G1	19	5780.36	768.171	394.397	111.553	386.757
G2	19	11625.1	1078.28	495.897	609.839	158.509
G3	19	6219.51	670.371	77.046	118.381	261.242
G4	19	7689.42	900.54	232.257	257.943	26.3889
G5	19	9108.64	797.902	515.914	326.024	0
G6	19	17077.6	26906.9	14358.2	14526.7	223.473
G7	19	23153.5	2555.33	1577.28	0	0
G8	19	54510.6	4708.52	1697.68	2178.3	0
G9	19	8487.07	1012.8	447.544	514.781	477.893
G10	19	8643.77	46676.2	45706.1	29501.8	421.618
G11	19	22288.2	219897	220254	99764.2	421.024
G12	19	12051.7	1903.13	1225.28	1687.26	41.8041
H1	19	6578.89	363.51	179.047	424.636	310.99
H2	19	9228.08	1127	539.562	784.396	701.132
H3	19	9844.35	527.112	367.507	119.131	0
H4	19	7042.49	924.592	481.114	3540.38	1066.54
H5	19	5817	867.685	262.368	290.112	0
H6	19	15494.5	1945.94	724.853	1013.15	562.326
H7	19	7565.82	1109.56	437.774	306.54	0
H8	19	26568.3	2435.41	961.144	1499.02	466.142
H9	19	5931.88	812.474	209.407	144.041	494.095
H10	19	12036.7	1878.34	1026.93	2186.88	1086.73
H11	19	8599.47	1047.63	482.555	823.758	412.906
H12	19	17654.3	2079.57	1677.55	2824.29	708.71
A1	20	5808.48	1008.29	167.611	454.044	0
A2	20	4226.47	864.529	422.884	322.71	58.0451
A3	20	3651.59	447.339	225.377	232.935	10.0055
A4	20	4930.22	837.754	509.985	540.959	150.671
A5	20	6436.79	772.945	251.074	629.655	338.482
A6	20	9922.37	1371.98	853.008	1066.31	400.704
A7	20	11905.6	1653.51	808.914	794.169	1038.7
A8	20	34708	4034.52	2012.51	2944.93	645.941
A9	20	7679.12	1073.6	580.244	1190.19	258.465
A10	20	10796.4	1635.01	1025	1067.49	383.741
A11	20	9046.06	1208.69	726.458	532.098	222.955
A12	20	9073	1643.26	925.369	663.41	554.843
B1	20	12238.3	1534.87	729.58	772.396	0
B2	20	8437.82	1189.56	522.117	926.786	488.228
B3	20	6657.11	1131.08	519.548	1238.47	695.361
B4	20	6563.74	1035.62	622.261	1254.18	584.033
B5	20	16702.2	2110.03	1301.66	2032.05	652.857
B6	20	8211.48	1281.36	980.275	2613.94	1279.37
B7	20	7976.75	1133.81	837.771	2037.24	932.349
B8	20	10220.8	1492.08	950.839	2945.48	1388.92
B9	20	12351.6	2079.51	1051.54	2978.44	1626.58
B10	20	5379.15	959.841	685.69	967.089	106.908
B11	20	8795.72	1173.02	999.509	1798.9	910.973
B12	20	8729.94	1115.12	836.756	1130.32	634.927
C1	20	29606	78526.7	43313.9	285775	0
C2	20	19783	88709.1	36794.9	148618	208.722
C3	20	20166.2	114026	38560.9	96875.8	404.514
C4	20	27746.2	236368	64399.5	61243.2	0
C5	20	7925.87	804.121	94.4766	643.15	37.2696
C6	20	23613.7	35972.1	29388	201224	613.147
C7	20	29991.9	51123.3	38572.9	258162	312.197
C8	20	23974.6	46509.4	31227.6	187543	500.647
C9	20	15820.3	41412.7	18881.2	73903.9	0
C10	20	50328.6	356935	235509	285842	796.783
C11	20	48001.6	397603	255190	274041	337.136
C12	20	44631.8	398976	271011	246209	108.747
D1	20	20075.5	76517	33935.1	161928	379.672
D2	20	15081.6	99767.5	36081.1	101183	54.0278
D3	20	21290.1	157113	47114.9	70415.3	585.508
D4	20	22103.1	144934	44497.9	68768.7	141.095
D5	20	5269.53	711.172	541.442	1335.37	844.89
D6	20	19594.2	42599.2	24264.4	129996	448.494
D7	20	14756.5	43216.5	21615	95477	224.689
D8	20	65199.1	179680	87620	378216	148.894
D9	20	11392.5	24459.8	10896.1	45412.8	236.383
D10	20	32055.1	176499	124275	182953	43.0058
D11	20	35551.3	269238	176887	129057	104.171
D12	20	33777	308104	195307	109809	422.823
E1	20	8903.64	45914.9	18476.9	66084.2	165.758
E2	20	10043.9	66288	22506	55177.2	0
E3	20	14953.2	138513	38809.4	33467.5	38.8037
E4	20	3630.68	754.794	734.532	1917.87	1514.63
E5	20	7663.16	15755.3	7258.38	22902.1	42.0461
E6	20	34512.4	125881	51456.1	162506	881.693
E7	20	18881	87310.6	35540.2	105340	352.229
E8	20	16209.4	60558.4	22557.7	59199.8	325.515
E9	20	8282.71	750.908	371.696	390.407	52.3565
E10	20	17790.8	54217.4	58742.8	92391.9	173.71
E11	20	19188.8	158446	107310	66934.1	0
E12	20	21390.5	195740	140573	66175	193.203
F1	20	7437.66	83163.2	27852.8	26905.9	0
F2	20	11168.4	121068	35658.3	21330.7	188.502
F3	20	15474.7	157183	41577.8	14820.3	0
F4	20	8846.07	1427.98	451.315	872.125	238.62
F5	20	13574.9	1438.53	697.248	764.801	0
F6	20	10241.2	31241.1	10475.2	16570.2	96.6676
F7	20	11147.9	54165.3	17253.2	24499.5	168.676
F8	20	13399	56653.6	17551.5	22259.3	0
F9	20	12928.8	1440.09	739.034	1194.88	45.23
F10	20	23864.1	234156	179481	57112.9	793.874
F11	20	13205.7	124872	111956	45087.4	17.8034
F12	20	8768.38	49275.2	37369.1	24608	278.22
G1	20	6276.72	1007.83	40.7997	463.896	0
G2	20	10742.7	579.528	444.661	326.904	0
G3	20	6250.17	679.035	167.447	2.07686	35.9978
G4	20	7304.58	979.535	355.758	209.578	54.6626
G5	20	9062.15	1170.8	341.297	493.145	14.6241
G6	20	17052.3	28087	15333.1	15155.3	0
G7	20	24312.9	2920.81	1218.27	527.902	746.224
G8	20	54590.3	4850.87	1810.5	3185.27	0
G9	20	8596.62	1196.44	304.756	501.885	0
G10	20	8735.02	46677.5	45616	29447.8	439.893
G11	20	21828.9	220829	220713	99423.2	416.639
G12	20	11508	1898.49	1011.22	1124.16	401.784
H1	20	6865.86	958.166	153.71	656.105	961.243
H2	20	9834.3	1442.86	455.085	677.311	561.172
H3	20	9674.36	758.901	245.73	310.169	276.723
H4	20	7103.98	897.494	493.068	3640.18	642.301
H5	20	5759.2	663.467	227.445	293.738	0
H6	20	15403.9	2016.51	781.083	1208.39	429.225
H7	20	7525.05	1270.59	439.75	649.667	56.2565
H8	20	26889.4	2513.15	1020.03	1542.83	135.726
H9	20	5947.91	497.669	286.844	302.376	294.076
H10	20	12417.4	1520.03	1104.46	2211.3	1162.32
H11	20	9017.01	1333.92	301.779	977.218	353.919
H12	20	18231	2204.03	1302.86	2853.05	1404.17
A1	21	5410	767.831	150.083	266.789	0
A2	21	4009.86	1087.27	531.315	304.529	158.899
A3	21	3764.13	467.775	129.878	235.741	0
A4	21	4765.86	725.21	564.253	607.349	188.778
A5	21	6417.15	794.137	336.215	506.694	260.06
A6	21	10004.2	1369.85	772.967	1350.37	837.502
A7	21	11438.4	1471.33	686.49	936.188	1074.44
A8	21	34793.8	4143.89	1962.66	3033	609.255
A9	21	7898.85	932.05	479.461	858.298	218.867
A10	21	10906.3	1751.29	1099.79	993.367	438.19
A11	21	9409.75	933.986	607.816	389.427	199.923
A12	21	9344.87	1631.65	1046.91	785.585	363.689
B1	21	12098	1430.31	521.128	830.672	350.275
B2	21	8274.94	1110.82	487.12	931.978	196.281
B3	21	6803.49	1203.06	749.89	1479.6	903.356
B4	21	6701.66	953.592	621.573	1592.57	754.27
B5	21	17315.2	2442.64	1235.11	1991.65	734.237
B6	21	8211.48	1264.68	866.408	2646.32	1457.12
B7	21	7913.93	1123.8	786.531	2173.87	1236.29
B8	21	10078.9	1343.49	973.742	2620.96	1113.71
B9	21	12913	1796.4	1294.93	2830.66	1476.29
B10	21	5412.49	1046.39	844.399	1020.62	452.84
B11	21	8822.36	1363.56	771.601	1951.27	446.614
B12	21	8344.12	1085.71	828.316	1031.61	583.783
C1	21	29705.3	79254.9	43193.1	285847	321.64
C2	21	19608.7	88950.7	36829.2	148114	567.794
C3	21	20081.8	114271	38549.3	96779.3	626.783
C4	21	28140	236860	64308.3	61557.4	361.147
C5	21	7939.73	787.71	74.8815	419.234	238.259
C6	21	23927.3	36168.4	29522.3	201220	655.622
C7	21	30374	51527.2	38489.4	258481	9.26401
C8	21	24141.9	46799.8	31129.9	187294	752.628
C9	21	15529.9	41642.4	18951.8	74109.3	330.359
C10	21	51634.4	375199	237863	285657	266.834
C11	21	49640.4	417585	257493	274159	113.133
C12	21	46683.3	419159	273929	246484	321.948
D1	21	20309.8	77203.7	34117.1	161808	479.538
D2	21	16109.3	101201	36486.7	101435	0
D3	21	21900.8	158534	47248.9	70598.5	234.912
D4	21	22617	145430	44530.2	69119.8	350.461
D5	21	5158.76	581.935	677.42	1287.01	120.588
D6	21	19584	44269.5	24531.1	130008	199.331
D7	21	15006.4	44686.3	21998.5	95658.1	173.586
D8	21	64979.8	184491	88378.5	378541	2662.57
D9	21	11495.8	24501.8	11169.9	45811.7	462.653
D10	21	32694.4	184670	125086	182975	91.8233
D11	21	35679.2	280572	178518	129094	202.973
D12	21	35197.2	319685	198113	110274	205.593
E1	21	9230.98	46787.8	18675.1	66023.5	59.8097
E2	21	10198.8	67463.4	22558.8	55333.5	0
E3	21	14724.1	139743	39152.4	33711.3	286.408
E4	21	3797.08	1031.17	731.805	1973.79	1609.01
E5	21	7828.84	15906.4	7330.8	23943.9	0
E6	21	34571.7	133261	52838	163071	0
E7	21	19934.3	90646.2	36027	105758	0
E8	21	16239.4	63911.2	23366.3	59188.7	0
E9	21	8235.02	882.912	409.404	333.681	357.769
E10	21	18101.3	55113.5	59320.3	92907.6	276.227
E11	21	19678.6	163656	108586	67651.1	166.358
E12	21	21755.9	202214	142980	66853.9	431.865
F1	21	8081.73	85103.2	27908.6	26750.2	0
F2	21	11551.3	122627	35681.9	21451.5	268.306
F3	21	15633.4	159212	41716.8	15218.5	0
F4	21	8938.73	1277.1	811.661	639.438	439.704
F5	21	14132.6	1579.7	584.875	947.768	60.3863
F6	21	10606.7	33333.3	10860.2	16739.8	229.102
F7	21	11477	56697.9	17858.7	24971.8	0
F8	21	13232	59725.6	18070.6	22423.8	0
F9	21	12856.3	1538.73	679.168	1082.24	216.221
F10	21	24738.7	241114	180630	57196.3	319.289
F11	21	13860.5	129562	113676	45451.2	709.396
F12	21	8619.52	50397.6	38266.5	24604	589.012
G1	21	6652.13	544.386	379.437	137.4	0
[truncated: 1,847 more rows]

## Sheet: Multicomponent Data
Block Type	96alum
Chemistry	TAQMAN
Experiment File Name	C:\Users\11193327\Desktop\B2M_Beta-actin.eds
Experiment Run End Time	Not Started
Instrument Type	sds7500
Passive Reference	ROX
Well	Cycle	ROX	VIC
A1	1
A2	1
A3	1
A4	1
A5	1
A6	1
A7	1
A8	1
A9	1
A10	1
A11	1
A12	1
B1	1
B2	1
B3	1
B4	1
B5	1
B6	1
B7	1
B8	1
B9	1
B10	1
B11	1
B12	1
C1	1	282608	76533.1
C2	1	151003	86722.8
C3	1	97131.9	110025
C4	1	59314.4	221912
C5	1
C6	1	199032	35594.1
C7	1	253640	49314.5
C8	1	182165	44514.7
C9	1	71391.4	39109.1
C10	1	294921	227027
C11	1	283649	250507
C12	1	263656	274592
D1	1	152037	69494.2
D2	1	96893.4	91739.3
D3	1	66626.5	143422
D4	1	65338.2	134053
D5	1
D6	1	124798	39152.7
D7	1	90192	38581.4
D8	1	361973	164749
D9	1	40446.2	21579.5
D10	1	192115	120480
D11	1	140112	183459
D12	1	116743	209132
E1	1	58545.9	38509.1
E2	1	45982.5	52773.2
E3	1	30248.8	121899
E4	1
E5	1
E6	1	145135	101284
E7	1	98661	73246.6
E8	1	53575.3	49423.8
E9	1
E10	1	91280.1	56948.1
E11	1	68543.6	106566
E12	1	69011	144301
F1	1	19102.9	58262
F2	1	16151.8	91785.4
F3	1	11220.8	118177
F4	1
F5	1
F6	1	12958	21795
F7	1	19148.4	38273.8
F8	1	17982.7	41092.2
F9	1
F10	1	53646.9	161444
F11	1	39280.8	96266.4
F12	1	19568	29321
G1	1
G2	1
G3	1
G4	1
G5	1
G6	1
G7	1
G8	1
G9	1
G10	1	29419.9	48763.4
G11	1	106528	248270
G12	1
H1	1
H2	1
H3	1
H4	1
H5	1
H6	1
H7	1
H8	1
H9	1
H10	1
H11	1
H12	1
A1	2
A2	2
A3	2
A4	2
A5	2
A6	2
A7	2
A8	2
A9	2
A10	2
A11	2
A12	2
B1	2
B2	2
B3	2
B4	2
B5	2
B6	2
B7	2
B8	2
B9	2
B10	2
B11	2
B12	2
C1	2	284758	78077.7
C2	2	151684	87833.8
C3	2	96619.6	110472
C4	2	59167.8	223753
C5	2
C6	2	199877	35615.2
C7	2	254424	49774.4
C8	2	183186	44906.9
C9	2	71625.8	39428.7
C10	2	293021	225515
C11	2	281947	250599
C12	2	267543	279216
D1	2	155288	71511.4
D2	2	97256.4	93887.9
D3	2	67210.5	146408
D4	2	66000.4	136488
D5	2
D6	2	125640	39983.9
D7	2	91024.9	39196.4
D8	2	362641	166232
D9	2	40902.1	22108.9
D10	2	191093	119243
D11	2	137084	180238
D12	2	118525	211401
E1	2	60910.9	40628.9
E2	2	47648.1	55514
E3	2	30890.5	125258
E4	2
E5	2
E6	2	148377	103724
E7	2	98989.3	74211
E8	2	54222.3	50513.6
E9	2
E10	2	90231	55713
E11	2	69072.6	107456
E12	2	70270.7	145254
F1	2	20429.6	63525.3
F2	2	16479.1	96121.4
F3	2	11547.4	124162
F4	2
F5	2
F6	2	13248	22898.4
F7	2	19567	39833.4
F8	2	18801.9	42773.6
F9	2
F10	2	55298.4	165667
F11	2	40346.9	98082.4
F12	2	20848.2	31105.8
G1	2
G2	2
G3	2
G4	2
G5	2
G6	2
G7	2
G8	2
G9	2
G10	2	29938.3	50419.1
G11	2	109247	251551
G12	2
H1	2
H2	2
H3	2
H4	2
H5	2
H6	2
H7	2
H8	2
H9	2
H10	2
H11	2
H12	2
A1	3
A2	3
A3	3
A4	3
A5	3
A6	3
A7	3
A8	3
A9	3
A10	3
A11	3
A12	3
B1	3
B2	3
B3	3
B4	3
B5	3
B6	3
B7	3
B8	3
B9	3
B10	3
B11	3
B12	3
C1	3	286136	77999.7
C2	3	151615	88287.5
C3	3	96997.2	110716
C4	3	59985.1	225172
C5	3
C6	3	200297	35923.1
C7	3	254743	50150.9
C8	3	183742	45103.4
C9	3	72812.9	40081.7
C10	3	293616	226560
C11	3	284038	251650
C12	3	267050	279070
D1	3	157016	71882.4
D2	3	99155	94511.3
D3	3	68088.2	148002
D4	3	67418.1	137851
D5	3
D6	3	126608	40397.2
D7	3	92067.7	39691.9
D8	3	366506	168884
D9	3	42622.8	22522.5
D10	3	191656	119525
D11	3	137144	180503
D12	3	116945	211127
E1	3	62024.9	41261.8
E2	3	48997.5	56686.6
E3	3	31274	127535
E4	3
E5	3
E6	3	149716	105366
E7	3	101693	76367.3
E8	3	55479.8	51680.5
E9	3
E10	3	92076.6	57306
E11	3	68919.4	107214
E12	3	70911.8	148772
F1	3	22028.3	66028.8
F2	3	17595.7	98891.1
F3	3	11944.4	128539
F4	3
F5	3
F6	3	13834.5	23346.7
F7	3	20470.6	41305.2
F8	3	19280.5	44416.7
F9	3
F10	3	57061.3	172060
F11	3	41796.2	102124
F12	3	21362.2	31593.9
G1	3
G2	3
G3	3
G4	3
G5	3
G6	3
G7	3
G8	3
G9	3
G10	3	30971.8	51433.8
G11	3	108060	248610
G12	3
H1	3
H2	3
H3	3
H4	3
H5	3
H6	3
H7	3
H8	3
H9	3
H10	3
H11	3
H12	3
A1	4
A2	4
A3	4
A4	4
A5	4
A6	4
A7	4
A8	4
A9	4
A10	4
A11	4
A12	4
B1	4
B2	4
B3	4
B4	4
B5	4
B6	4
B7	4
B8	4
B9	4
B10	4
B11	4
B12	4
C1	4	286992	78786.7
C2	4	151254	88368.5
C3	4	96875.4	111302
C4	4	59865.7	227768
C5	4
C6	4	200226	36219.8
C7	4	255665	50357.6
C8	4	183775	45313.6
C9	4	73270.3	40670.3
C10	4	294665	227783
C11	4	284077	252716
C12	4	263748	277286
D1	4	157478	72769
D2	4	99162.1	96329.4
D3	4	67890.4	150604
D4	4	67555.6	140092
D5	4
D6	4	127550	40604.1
D7	4	92381.9	40027.9
D8	4	369794	171029
D9	4	42867.3	22630.1
D10	4	191367	119741
D11	4	135313	179072
D12	4	116940	209630
E1	4	62290.9	42138.2
E2	4	49474.1	58267.4
E3	4	31472.6	129469
E4	4
E5	4
E6	4	150515	106231
E7	4	103797	78034
E8	4	55944.7	52467.4
E9	4
E10	4	93621.3	58434.3
E11	4	69987.6	108322
E12	4	71646.8	148872
F1	4	22492.5	69916.9
F2	4	17933.8	103114
F3	4	12362.8	134074
F4	4
F5	4
F6	4	14108.9	24030.2
F7	4	21050.5	42394.9
F8	4	19409.3	45804.4
F9	4
F10	4	58638.3	176374
F11	4	43225.4	104205
F12	4	22107.8	32589.6
G1	4
G2	4
G3	4
G4	4
G5	4
G6	4
G7	4
G8	4
G9	4
G10	4	31154.1	52163.2
G11	4	107628	246957
G12	4
H1	4
H2	4
H3	4
H4	4
H5	4
H6	4
H7	4
H8	4
H9	4
H10	4
H11	4
H12	4
A1	5
A2	5
A3	5
A4	5
A5	5
A6	5
A7	5
A8	5
A9	5
A10	5
A11	5
A12	5
B1	5
B2	5
B3	5
B4	5
B5	5
B6	5
B7	5
B8	5
B9	5
B10	5
B11	5
B12	5
C1	5	287407	79195.2
C2	5	151846	88425.1
C3	5	97146.5	111621
C4	5	60618.3	228905
C5	5
C6	5	200193	36091.8
C7	5	256919	50764.2
C8	5	184546	45692.5
C9	5	74028	41006
C10	5	295416	228481
C11	5	284338	252514
C12	5	260590	275024
D1	5	158576	73095.9
D2	5	99956.7	96637.7
D3	5	68876.9	150597
D4	5	68019.4	140765
D5	5
D6	5	128117	41080.7
D7	5	93147.6	40278.8
D8	5	372584	171472
D9	5	43520.6	23342.4
D10	5	190228	119484
D11	5	134857	179547
D12	5	116562	210086
E1	5	63265.6	42366.4
E2	5	50748.2	58794.2
E3	5	31758.4	129910
E4	5
E5	5
E6	5	153289	107702
E7	5	104843	79096.5
E8	5	56935.7	53387.9
E9	5
E10	5	94625.6	59093
E11	5	70294	109815
E12	5	71328.1	149155
F1	5	23450.5	71008.1
F2	5	18654.3	104341
F3	5	13014.6	135830
F4	5
F5	5
F6	5	14526.3	24398.9
F7	5	21293	43399.3
F8	5	20336.9	46894.3
F9	5
F10	5	59570.7	180647
F11	5	44015.3	106616
F12	5	22317.1	32885.7
G1	5
G2	5
G3	5
G4	5
G5	5
G6	5
G7	5
G8	5
G9	5
G10	5	30607.8	51279.3
G11	5	106833	246534
G12	5
H1	5
H2	5
H3	5
H4	5
H5	5
H6	5
H7	5
H8	5
H9	5
H10	5
H11	5
H12	5
A1	6
A2	6
A3	6
A4	6
A5	6
A6	6
A7	6
A8	6
A9	6
A10	6
A11	6
A12	6
B1	6
B2	6
B3	6
B4	6
B5	6
B6	6
B7	6
B8	6
B9	6
B10	6
B11	6
B12	6
C1	6	286884	79207.7
C2	6	151328	89192.6
C3	6	96927.3	112305
C4	6	60638.2	230498
C5	6
C6	6	200536	36405.2
C7	6	257079	51013.2
C8	6	184883	45831.7
C9	6	74155.9	41383.9
C10	6	295683	229341
C11	6	283971	253954
C12	6	260203	275444
D1	6	158654	74131.4
D2	6	99968.1	97580.5
D3	6	68717.5	152446
D4	6	68263.7	142309
D5	6
D6	6	127960	41275.2
D7	6	93037.2	40478.4
D8	6	372902	172879
D9	6	43871.4	23718.5
D10	6	189087	119057
D11	6	135323	180034
D12	6	116082	209356
E1	6	62954.7	43154.7
E2	6	50756.4	60155.6
E3	6	32024.3	131041
E4	6
E5	6
E6	6	152632	109727
E7	6	105386	80112.7
E8	6	57186.9	54245.2
E9	6
E10	6	94314.9	58830.7
E11	6	70042.3	109433
E12	6	70665.2	147240
F1	6	23522.9	73407.4
F2	6	18611.7	106838
F3	6	12954.7	139083
F4	6
F5	6
F6	6	14576.1	24928.8
F7	6	21778	44329.1
F8	6	20505.1	47545.6
F9	6
F10	6	61008.6	184629
F11	6	44380.3	108312
F12	6	22731.8	33705.4
G1	6
G2	6
G3	6
G4	6
G5	6
G6	6
G7	6
G8	6
G9	6
G10	6	30958	51575
G11	6	106662	245896
G12	6
H1	6
H2	6
H3	6
H4	6
H5	6
H6	6
H7	6
H8	6
H9	6
H10	6
H11	6
H12	6
A1	7
A2	7
A3	7
A4	7
A5	7
A6	7
A7	7
A8	7
A9	7
A10	7
A11	7
A12	7
B1	7
B2	7
B3	7
B4	7
B5	7
B6	7
B7	7
B8	7
B9	7
B10	7
B11	7
B12	7
C1	7	287176	78843.1
C2	7	151298	88968.7
C3	7	97264.6	112283
C4	7	61203.2	230838
C5	7
C6	7	200419	36391
C7	7	256888	51203.6
C8	7	185355	45888.4
C9	7	73921.5	41417.4
C10	7	296102	230053
C11	7	284281	253957
C12	7	258786	274559
D1	7	159341	73893.6
D2	7	100685	97378.3
D3	7	69278.6	152672
D4	7	68686.6	141534
D5	7
D6	7	128529	41236.1
D7	7	93313.2	40827.9
D8	7	374376	174422
D9	7	44265.4	23609.1
D10	7	189503	119532
D11	7	135617	180608
D12	7	115983	210360
E1	7	63726.6	42960.1
E2	7	51669.7	60197.1
E3	7	32257.1	131389
E4	7
E5	7
E6	7	154843	109891
E7	7	106813	80340.7
E8	7	57434.7	54527.7
E9	7
E10	7	94036.6	58842.9
E11	7	69927.8	110364
E12	7	70215.3	147194
F1	7	24190.4	73682.5
F2	7	19403.8	107369
F3	7	13685.6	140484
F4	7
F5	7
F6	7	14886.1	25408.5
F7	7	22061	44999.4
F8	7	21013.8	48440.8
F9	7
F10	7	61859	187485
F11	7	45317.9	110313
F12	7	22993.3	34323
G1	7
G2	7
G3	7
G4	7
G5	7
G6	7
G7	7
G8	7
G9	7
G10	7	31321.7	52418.6
G11	7	106664	246891
G12	7
H1	7
H2	7
H3	7
H4	7
H5	7
H6	7
H7	7
H8	7
H9	7
H10	7
H11	7
H12	7
A1	8
A2	8
A3	8
A4	8
A5	8
A6	8
A7	8
A8	8
A9	8
A10	8
A11	8
A12	8
B1	8
B2	8
B3	8
B4	8
B5	8
B6	8
B7	8
B8	8
B9	8
B10	8
B11	8
B12	8
C1	8	286770	79542.4
C2	8	151545	89208
C3	8	97380.8	113198
C4	8	61184.2	232139
C5	8
C6	8	200738	36592.2
C7	8	257065	51416.3
C8	8	185188	46268
C9	8	74046	41336.8
C10	8	296556	231033
C11	8	284117	255181
C12	8	259470	274826
D1	8	159602	74754.1
D2	8	100308	98067.5
D3	8	69483.5	153912
D4	8	68339.2	142836
D5	8
D6	8	128511	41591.1
D7	8	93510.5	41036.4
D8	8	375144	175013
D9	8	43967.4	23916.2
D10	8	189901	120752
D11	8	134724	180508
D12	8	116424	211393
E1	8	63870.1	43582.3
E2	8	51900.8	61332.6
E3	8	32451.1	132975
E4	8
E5	8
E6	8	155610	112143
E7	8	105252	81002.8
E8	8	57720.6	54885.2
E9	8
E10	8	94424.9	59030.3
E11	8	70332.4	111442
E12	8	70342.6	147922
F1	8	24484.4	75602.8
F2	8	19471	110298
F3	8	13629.5	143420
F4	8
F5	8
F6	8	15059.5	25695.9
F7	8	22414.9	45893.5
F8	8	21091.1	48895.2
F9	8
F10	8	62734.7	190004
F11	8	46034.9	112264
F12	8	23410.8	35599.6
G1	8
G2	8
G3	8
G4	8
G5	8
G6	8
G7	8
G8	8
G9	8
G10	8	31348.9	52574.3
G11	8	107608	248622
G12	8
H1	8
H2	8
H3	8
H4	8
H5	8
H6	8
H7	8
H8	8
H9	8
H10	8
H11	8
H12	8
A1	9
A2	9
A3	9
A4	9
A5	9
A6	9
A7	9
A8	9
A9	9
A10	9
A11	9
A12	9
B1	9
B2	9
B3	9
B4	9
B5	9
B6	9
B7	9
B8	9
B9	9
B10	9
B11	9
B12	9
C1	9	287361	79231.8
C2	9	150990	89316.4
C3	9	97249.3	113145
C4	9	61044.7	232197
C5	9
C6	9	200798	36702.7
C7	9	257981	51762.4
C8	9	185900	46399.9
C9	9	74041.5	41548.8
C10	9	296665	232353
C11	9	284344	256640
C12	9	258376	275416
D1	9	160185	74606.5
D2	9	101131	98344.9
D3	9	70439.6	154018
D4	9	68314.5	142562
D5	9
D6	9	128392	41594.7
D7	9	93705.7	41061.1
D8	9	375979	175726
D9	9	44255	24162.8
D10	9	189299	120815
D11	9	134350	181414
D12	9	115408	211770
E1	9	64230.6	43607.6
E2	9	52619.9	61184.9
E3	9	32728.6	132822
E4	9
E5	9
E6	9	156598	111728
E7	9	105049	80862.7
E8	9	57744.8	55162.6
E9	9
E10	9	94812.6	59160.1
E11	9	70561.8	113491
E12	9	70401.8	149642
F1	9	24734.1	76184.4
F2	9	19577.5	111310
F3	9	13693.4	143742
F4	9
F5	9
F6	9	14935	26296.8
F7	9	22569.5	46263.1
F8	9	21331	49418.4
F9	9
F10	9	62733.5	192988
F11	9	46556.8	113774
F12	9	23328	36189
G1	9
G2	9
G3	9
G4	9
G5	9
G6	9
G7	9
G8	9
G9	9
G10	9	31633	53134.9
G11	9	106936	248353
G12	9
H1	9
H2	9
H3	9
H4	9
H5	9
H6	9
H7	9
H8	9
H9	9
H10	9
H11	9
H12	9
A1	10
A2	10
A3	10
A4	10
A5	10
A6	10
A7	10
A8	10
A9	10
A10	10
A11	10
A12	10
B1	10
B2	10
B3	10
B4	10
B5	10
B6	10
B7	10
B8	10
B9	10
B10	10
B11	10
B12	10
C1	10	287044	79630.8
C2	10	150376	89389.7
C3	10	97325.3	113434
C4	10	61199.7	233363
C5	10
C6	10	200929	36717.7
C7	10	257910	51718.2
C8	10	186022	46644.8
C9	10	74149.2	41686.6
C10	10	297058	233874
C11	10	284232	258942
C12	10	257021	276872
D1	10	159982	75197
D2	10	100410	98812.9
D3	10	70130.6	155253
D4	10	68311	142826
D5	10
D6	10	128434	41677.6
D7	10	93928.8	41258.1
D8	10	375986	176223
D9	10	44374.1	24108.4
D10	10	189381	122156
D11	10	134376	182156
D12	10	115559	213322
E1	10	64043.7	44243
E2	10	52332.9	62092.1
E3	10	32835.4	133737
E4	10
E5	10
E6	10	157287	113498
E7	10	104974	80633.1
E8	10	57913.5	55447.9
E9	10
E10	10	94541.2	59310.5
E11	10	70723.6	114901
E12	10	70329.1	151103
F1	10	24823.1	77644.3
F2	10	19774.4	112782
F3	10	13607.7	146331
F4	10
F5	10
F6	10	15282.8	26531.7
F7	10	22666.4	47002.1
F8	10	21368.3	49984.1
F9	10
F10	10	63003.1	196338
F11	10	47057.5	115331
F12	10	23505.2	36867
G1	10
G2	10
G3	10
G4	10
G5	10
G6	10
G7	10
G8	10
G9	10
G10	10	31733.5	52982.2
G11	10	106619	248080
G12	10
H1	10
H2	10
H3	10
H4	10
H5	10
H6	10
H7	10
H8	10
H9	10
H10	10
H11	10
H12	10
A1	11
A2	11
A3	11
A4	11
A5	11
A6	11
A7	11
A8	11
A9	11
A10	11
A11	11
A12	11
B1	11
B2	11
B3	11
B4	11
B5	11
B6	11
B7	11
B8	11
B9	11
B10	11
B11	11
B12	11
C1	11	287094	79625.4
C2	11	150437	89424.7
C3	11	97467.2	113567
C4	11	61300.4	233400
C5	11
C6	11	200435	36949.9
C7	11	257731	51798.5
C8	11	186133	46959.9
C9	11	73973.5	41675.6
C10	11	296984	236962
C11	11	284182	262086
C12	11	257022	279846
D1	11	160568	75327.5
D2	11	100944	98792.7
D3	11	69876.9	154669
D4	11	68913.7	142956
D5	11
D6	11	128608	41700.4
D7	11	94384.1	41485.1
D8	11	376203	177282
D9	11	44668.4	24431.6
D10	11	189464	123374
D11	11	135501	186305
D12	11	115305	218022
E1	11	64769.5	43931.8
E2	11	52977.6	62261.2
E3	11	32809.6	133898
E4	11
E5	11
E6	11	158217	113304
E7	11	105235	81321
E8	11	58316.2	55718.6
E9	11
E10	11	94942	59472.3
E11	11	70886.4	118972
E12	11	70480.1	154646
F1	11	25551.7	77180.4
F2	11	20014.3	112957
F3	11	13843.3	146718
F4	11
F5	11
F6	11	15498.4	26581.5
F7	11	23117.6	47324.8
F8	11	21542.4	50179.4
F9	11
F10	11	63817.5	200931
F11	11	47197	116414
F12	11	24089.9	38634.8
G1	11
G2	11
G3	11
G4	11
G5	11
G6	11
G7	11
G8	11
G9	11
G10	11	31509.5	53213.7
G11	11	107539	249775
G12	11
H1	11
H2	11
H3	11
H4	11
H5	11
H6	11
H7	11
H8	11
H9	11
H10	11
H11	11
H12	11
A1	12
A2	12
A3	12
A4	12
A5	12
A6	12
A7	12
A8	12
A9	12
A10	12
A11	12
A12	12
B1	12
B2	12
B3	12
B4	12
B5	12
B6	12
B7	12
B8	12
B9	12
B10	12
B11	12
B12	12
C1	12	286720	79969.2
C2	12	150243	89351.1
C3	12	97293.5	113986
C4	12	61264.1	234768
C5	12
C6	12	201239	37014.6
C7	12	257332	52171.8
C8	12	186325	46894.4
C9	12	74147.6	41741.7
C10	12	296365	241726
C11	12	284308	268652
C12	12	256089	284314
D1	12	160697	75663.7
D2	12	100869	99101.1
D3	12	69791.1	155892
D4	12	68462.2	143872
D5	12
D6	12	128365	41593.2
D7	12	94280.2	41740.2
D8	12	376036	177310
D9	12	44315.9	24490.8
D10	12	189309	125892
D11	12	135358	190362
D12	12	115221	223935
E1	12	64527.3	44474.3
E2	12	53079.4	63222.8
E3	12	32638.6	134767
E4	12
E5	12
E6	12	158338	114422
E7	12	105151	81484.9
E8	12	58358.5	55927.8
E9	12
E10	12	94710.9	59592
E11	12	70765	123161
E12	12	70768	158239
F1	12	25394.1	78554.4
F2	12	20131.3	115071
F3	12	14018.5	149071
F4	12
F5	12
F6	12	15881.9	27024.7
F7	12	23278	47840.6
F8	12	21824.8	51052.8
F9	12
F10	12	64205.8	204930
F11	12	48068.7	118293
F12	12	24328.2	39688
G1	12
G2	12
G3	12
G4	12
G5	12
G6	12
G7	12
G8	12
G9	12
G10	12	31472	53203.6
G11	12	107200	250004
G12	12
H1	12
H2	12
H3	12
H4	12
H5	12
H6	12
H7	12
H8	12
H9	12
H10	12
H11	12
H12	12
A1	13
A2	13
A3	13
A4	13
A5	13
A6	13
A7	13
A8	13
A9	13
A10	13
A11	13
A12	13
B1	13
B2	13
B3	13
B4	13
B5	13
B6	13
B7	13
B8	13
B9	13
B10	13
B11	13
B12	13
C1	13	286888	79768.2
C2	13	149910	89795.3
C3	13	97431.8	114041
C4	13	61401	234878
C5	13
C6	13	201039	37076.7
C7	13	257936	52185.8
C8	13	186517	47063.7
C9	13	74191.8	42220.2
C10	13	296377	249060
C11	13	283922	277913
C12	13	255898	292501
D1	13	160957	75745.6
D2	13	101233	99219
D3	13	70288.2	155947
D4	13	68792.1	143953
D5	13
D6	13	128627	42152.8
D7	13	94558.3	41853
D8	13	378344	178359
D9	13	44448.9	24623.6
D10	13	189562	129915
D11	13	135761	197810
D12	13	115479	234852
E1	13	64825.5	44243.9
E2	13	53609	62922.7
E3	13	32923.5	135299
E4	13
E5	13
E6	13	159184	115113
E7	13	105590	81855.3
E8	13	58158.3	56073.1
E9	13
E10	13	94782.9	60223.2
E11	13	70946.5	128974
E12	13	70808.1	164965
F1	13	25791.6	78663
F2	13	20427.3	114944
F3	13	14352.2	149297
F4	13
F5	13
F6	13	15999	27188.2
F7	13	23237.8	48292.9
F8	13	22130.1	51399
F9	13
F10	13	64532.7	210344
F11	13	48413.9	120017
F12	13	24450.3	41632.1
G1	13
G2	13
G3	13
G4	13
G5	13
G6	13
G7	13
G8	13
G9	13
G10	13	31636.3	53332.6
G11	13	107965	251453
G12	13
H1	13
H2	13
H3	13
H4	13
H5	13
H6	13
H7	13
H8	13
H9	13
H10	13
H11	13
H12	13
A1	14
A2	14
A3	14
A4	14
A5	14
A6	14
A7	14
A8	14
A9	14
A10	14
A11	14
A12	14
B1	14
B2	14
B3	14
B4	14
B5	14
B6	14
B7	14
B8	14
B9	14
B10	14
B11	14
B12	14
C1	14	286390	79969.4
C2	14	149744	89576.4
C3	14	97373.6	114278
C4	14	61425.3	235796
C5	14
C6	14	201245	37237.6
C7	14	258379	52575.5
C8	14	186529	47195.2
C9	14	73709.6	42304.8
C10	14	296070	260603
C11	14	283599	292716
C12	14	256015	305977
D1	14	161152	76303.9
D2	14	100677	99793
D3	14	70207.6	156471
D4	14	68262.4	144657
D5	14
D6	14	128788	42165.1
D7	14	94517.1	42105.1
D8	14	379249	179060
D9	14	44960.5	24558.7
D10	14	188538	135646
D11	14	134611	206614
D12	14	114299	245721
E1	14	64668.9	44937.7
E2	14	53554.2	63531.9
E3	14	32689.5	136132
E4	14
E5	14
E6	14	159073	115806
E7	14	104997	81885
E8	14	58481.2	56590.6
E9	14
E10	14	94646	59873.3
E11	14	70808.5	135064
E12	14	70858.2	170914
F1	14	25739.1	79878.9
F2	14	20202	116543
F3	14	14520.5	151339
F4	14
F5	14
F6	14	16029.7	27810.7
F7	14	23535.4	48797.6
F8	14	21920.9	51799.3
F9	14
F10	14	64792.3	216395
F11	14	48362.6	122146
F12	14	24390.1	43493.3
G1	14
G2	14
G3	14
G4	14
G5	14
G6	14
G7	14
G8	14
G9	14
G10	14	31987.5	53864.9
G11	14	107991	251394
G12	14
H1	14
H2	14
H3	14
H4	14
H5	14
H6	14
H7	14
H8	14
H9	14
H10	14
H11	14
H12	14
A1	15
A2	15
A3	15
A4	15
A5	15
A6	15
A7	15
A8	15
A9	15
A10	15
A11	15
A12	15
B1	15
B2	15
B3	15
B4	15
B5	15
B6	15
B7	15
B8	15
B9	15
B10	15
B11	15
B12	15
C1	15	286809	79829
C2	15	149972	89650.2
C3	15	97141.7	114536
C4	15	61674.5	236229
C5	15
C6	15	201361	37413.7
C7	15	258491	52436.1
C8	15	186936	47225.7
C9	15	74227.1	42245.9
C10	15	296337	277208
C11	15	283529	312560
C12	15	255689	323658
D1	15	161269	76132.4
D2	15	101135	99676.5
D3	15	70130.2	156504
D4	15	68603.6	144969
D5	15
D6	15	129161	42163.6
D7	15	95256.7	42383.4
D8	15	377759	178569
D9	15	44842.6	24705.5
D10	15	188789	142798
D11	15	135556	220695
D12	15	115019	261706
E1	15	65337.8	44743.8
E2	15	53866.5	63985.6
E3	15	33294.2	136104
E4	15
E5	15
E6	15	160412	117309
E7	15	106315	82491.6
E8	15	59019.5	57000.4
E9	15
E10	15	95682.2	60811.7
E11	15	71268.1	142680
E12	15	71020.4	179989
F1	15	26245.1	80376.7
F2	15	20784.8	117151
F3	15	14483.9	152207
F4	15
F5	15
F6	15	16121.9	27965.2
F7	15	23785.6	49459.5
F8	15	22244.4	51921.1
F9	15
F10	15	64956.8	223876
F11	15	48690.2	125231
F12	15	24861.3	45738.1
G1	15
G2	15
G3	15
G4	15
G5	15
G6	15
G7	15
G8	15
G9	15
G10	15	31943.1	53729.6
G11	15	109272	253005
G12	15
H1	15
H2	15
H3	15
H4	15
H5	15
H6	15
H7	15
H8	15
H9	15
H10	15
H11	15
H12	15
A1	16
A2	16
A3	16
A4	16
A5	16
A6	16
A7	16
A8	16
A9	16
A10	16
A11	16
A12	16
B1	16
B2	16
B3	16
B4	16
B5	16
B6	16
B7	16
B8	16
B9	16
B10	16
B11	16
B12	16
C1	16	286796	80130.5
C2	16	149536	90133.1
C3	16	97225.1	114563
C4	16	61744.6	236990
C5	16
C6	16	200864	37360.1
C7	16	258158	52756.6
C8	16	186832	47412.7
C9	16	74053.8	42342
C10	16	296074	297722
C11	16	283295	335402
C12	16	255078	345378
D1	16	161444	76440.6
D2	16	100915	100195
D3	16	70421.5	157543
D4	16	68839.4	145547
D5	16
D6	16	129276	42497
D7	16	95128.3	42721.6
D8	16	378587	180958
D9	16	45010.2	24788.5
D10	16	188780	152371
D11	16	136643	236842
D12	16	115292	278104
E1	16	65456.3	45315
E2	16	54363.1	64504.3
E3	16	32935.6	137298
E4	16
E5	16
E6	16	162459	117543
E7	16	105178	82607.3
E8	16	58890	56941.3
E9	16
E10	16	95321.2	61178.3
E11	16	71218.3	150085
E12	16	70971.4	187093
F1	16	26175.7	80970.7
F2	16	20574.7	118345
F3	16	14617.8	153981
F4	16
F5	16
F6	16	16126.7	28538.8
F7	16	24082.5	50083
F8	16	22042.4	53029
F9	16
F10	16	65619	230575
F11	16	48978.1	128915
F12	16	25041.3	47801
G1	16
G2	16
G3	16
G4	16
G5	16
G6	16
G7	16
G8	16
G9	16
G10	16	31694.4	54171.3
G11	16	110294	256102
G12	16
H1	16
H2	16
H3	16
H4	16
H5	16
H6	16
H7	16
H8	16
H9	16
H10	16
H11	16
H12	16
A1	17
A2	17
A3	17
A4	17
A5	17
A6	17
A7	17
A8	17
A9	17
A10	17
A11	17
A12	17
B1	17
B2	17
B3	17
B4	17
B5	17
B6	17
B7	17
B8	17
B9	17
B10	17
B11	17
B12	17
C1	17	285863	80221.5
C2	17	149161	89895.3
C3	17	97236.1	114714
C4	17	61678.9	237834
C5	17
C6	17	201308	37542.7
C7	17	259201	52814.8
C8	17	187244	47705.3
C9	17	74517.9	42523
C10	17	295689	319979
C11	17	283327	359651
C12	17	255146	369055
D1	17	161748	76806.2
D2	17	100959	100206
D3	17	70269.7	157626
D4	17	68813.5	146106
D5	17
D6	17	129741	42822.2
D7	17	95331.8	42736.9
D8	17	378597	180382
D9	17	44902.8	25173.7
D10	17	189301	162091
D11	17	136082	251050
D12	17	115076	293078
E1	17	65394.1	45497
E2	17	54686.6	65188.9
E3	17	32972.1	137628
E4	17
E5	17
E6	17	162340	119862
E7	17	105261	83636.9
E8	17	59509.8	57934.3
E9	17
E10	17	95676.4	61318.4
E11	17	71140.5	156209
E12	17	71435.1	195559
F1	17	26322	81854.6
F2	17	20638.2	118565
F3	17	14844.6	155035
F4	17
F5	17
F6	17	16286.1	29018.9
F7	17	24045.3	50945.3
F8	17	22396.5	53523.5
F9	17
F10	17	65968.8	238825
F11	17	49525.5	132601
F12	17	25440.3	49828.5
G1	17
G2	17
G3	17
G4	17
G5	17
G6	17
G7	17
G8	17
G9	17
G10	17	32284.3	54284.2
G11	17	110086	256979
G12	17
H1	17
H2	17
H3	17
H4	17
H5	17
H6	17
H7	17
H8	17
H9	17
H10	17
H11	17
H12	17
A1	18
A2	18
A3	18
A4	18
A5	18
A6	18
A7	18
A8	18
A9	18
A10	18
A11	18
A12	18
B1	18
B2	18
B3	18
B4	18
B5	18
B6	18
B7	18
B8	18
B9	18
B10	18
B11	18
B12	18
C1	18	285998	79987
C2	18	149166	89748
C3	18	97050.7	115232
C4	18	61560.2	237942
C5	18
C6	18	201192	37567.2
C7	18	258313	52914.7
C8	18	187178	47770
C9	18	74333.5	42674
C10	18	294981	343298
C11	18	282931	384638
C12	18	255107	392307
D1	18	161572	77180.5
D2	18	101069	100508
D3	18	70392.7	158236
D4	18	69019.7	146412
D5	18
D6	18	129738	43100.3
D7	18	95595.7	43103
D8	18	380790	182280
D9	18	45235.2	25157.3
D10	18	188235	172022
D11	18	136797	267084
D12	18	114873	307034
E1	18	65574.8	45839.8
E2	18	54906.1	65371.1
E3	18	33254.8	138367
E4	18
E5	18
E6	18	161630	121558
E7	18	106213	84672.4
E8	18	59041	58881.5
E9	18
E10	18	95536.2	61922.8
E11	18	70770.5	162124
E12	18	70974.4	202301
F1	18	26523.4	82423
F2	18	20871.3	119186
F3	18	14723.4	155737
F4	18
F5	18
F6	18	16434.9	29869
F7	18	23901.7	52046.4
F8	18	22173.4	54637.9
F9	18
F10	18	65705.5	245723
F11	18	49453.4	134789
F12	18	25397.4	51274.7
G1	18
G2	18
G3	18
G4	18
G5	18
G6	18
G7	18
G8	18
G9	18
G10	18	32076.1	54204
G11	18	109860	256886
G12	18
H1	18
H2	18
H3	18
H4	18
H5	18
H6	18
H7	18
H8	18
H9	18
H10	18
H11	18
H12	18
A1	19
A2	19
A3	19
A4	19
A5	19
A6	19
A7	19
A8	19
A9	19
A10	19
A11	19
A12	19
B1	19
B2	19
B3	19
B4	19
B5	19
B6	19
B7	19
B8	19
B9	19
B10	19
B11	19
B12	19
C1	19	285430	80426.4
C2	19	148423	90257.2
C3	19	96928.6	115333
C4	19	62042.4	238751
C5	19
C6	19	201248	37618.7
C7	19	258287	53404.6
C8	19	187570	48272.8
C9	19	74105.8	42861.7
C10	19	296041	364981
C11	19	283566	408013
C12	19	254764	414999
D1	19	161531	77296.7
D2	19	100921	101335
D3	19	70274.1	158774
D4	19	69374	146967
D5	19
D6	19	129985	43858.7
D7	19	95538.5	43668.5
D8	19	379278	183772
D9	19	45153.8	25486.9
D10	19	188110	182184
D11	19	136681	280229
D12	19	115848	321557
E1	19	65731.5	46253
E2	19	54917.4	65894.2
E3	19	33417.9	138967
E4	19
E5	19
E6	19	162896	124354
E7	19	105822	86234.6
E8	19	59384.3	60344.9
E9	19
E10	19	96290.6	62786.6
E11	19	71792.6	168083
E12	19	71475.9	210332
F1	19	26529.2	83332.9
F2	19	20934.5	120792
F3	19	14819.7	157184
F4	19
F5	19
F6	19	16584.4	30842.2
F7	19	24412.2	53465
F8	19	22456.5	56251.1
F9	19
F10	19	66509	253056
F11	19	50302.1	139349
F12	19	25806.7	53318.9
G1	19
G2	19
G3	19
G4	19
G5	19
G6	19
G7	19
G8	19
G9	19
G10	19	31855.4	54209.2
G11	19	110180	257463
G12	19
H1	19
H2	19
H3	19
H4	19
H5	19
H6	19
H7	19
H8	19
H9	19
H10	19
H11	19
H12	19
A1	20
A2	20
A3	20
A4	20
A5	20
A6	20
A7	20
A8	20
A9	20
A10	20
A11	20
A12	20
B1	20
B2	20
B3	20
B4	20
B5	20
B6	20
B7	20
B8	20
B9	20
B10	20
B11	20
B12	20
C1	20	285465	80339.5
C2	20	148610	90516.2
C3	20	96983.3	115928
C4	20	61671.2	239082
C5	20
C6	20	201385	38014.8
C7	20	258326	53579
C8	20	187750	48564.1
C9	20	74066	42953.5
C10	20	295401	385578
C11	20	283011	429288
C12	20	254553	435523
D1	20	161667	77843.9
D2	20	101232	101284
D3	20	70669.5	159240
D4	20	69282.2	147437
D5	20
D6	20	130204	44453.5
D7	20	95748.3	44741.7
D8	20	379109	186165
D9	20	45452.2	25429.7
D10	20	188340	191819
D11	20	135934	292929
D12	20	115730	334441
E1	20	65998.1	46652.3
E2	20	55124.4	67144.9
E3	20	33512.7	140009
E4	20
E5	20
E6	20	163147	129621
E7	20	105845	89493.9
E8	20	59433.9	62223.4
E9	20
E10	20	95453.3	63193
E11	20	71164.3	173365
E12	20	71296.7	216813
F1	20	26802.6	84238
F2	20	21242.9	122242
F3	20	14698.6	158365
F4	20
F5	20
F6	20	16683.1	32312.4
F7	20	24645.3	55312.1
F8	20	22381.1	57988
F9	20
F10	20	66673.2	260262
F11	20	50489.5	143209
F12	20	25905.9	55158.8
G1	20
G2	20
G3	20
G4	20
G5	20
G6	20
G7	20
G8	20
G9	20
G10	20	31794.4	54197.6
G11	20	109854	258421
G12	20
H1	20
H2	20
H3	20
H4	20
H5	20
H6	20
H7	20
H8	20
H9	20
H10	20
H11	20
H12	20
A1	21
A2	21
A3	21
A4	21
A5	21
A6	21
A7	21
A8	21
A9	21
A10	21
A11	21
A12	21
B1	21
B2	21
B3	21
B4	21
B5	21
B6	21
B7	21
B8	21
B9	21
B10	21
B11	21
B12	21
C1	21	285512	80993.3
C2	21	148107	90747.1
C3	21	96882	116154
C4	21	61965.1	239564
C5	21
C6	21	201389	38255.8
C7	21	258625	53979.7
C8	21	187489	48843.5
C9	21	74272.1	43157.4
C10	21	294999	403434
C11	21	282858	448715
C12	21	254536	455025
D1	21	161544	78547.2
D2	21	101482	102801
D3	21	70833.1	160668
D4	21	69622.9	147956
D5	21
D6	21	130209	46099.8
D7	21	95934.7	46237.3
D8	21	379407	190874
D9	21	45871.9	25524.8
D10	21	188251	199771
D11	21	135830	303931
D12	21	116102	345940
E1	21	65931.5	47538.3
E2	21	55258.3	68274.6
E3	21	33758.1	141225
E4	21
E5	21
E6	21	163682	136916
E7	21	106232	92858.3
E8	21	59427.2	65574.7
E9	21
E10	21	95993.6	64176
E11	21	71849.7	178548
E12	21	71986.2	223419
F1	21	26607.7	86101.9
F2	21	21330.1	123738
F3	21	15060.5	160318
F4	21
F5	21
F6	21	16839.7	34405.5
F7	21	25111.9	57855.9
F8	21	22523.3	60991.7
F9	21
F10	21	66696.1	267151
F11	21	50870.7	148036
F12	21	25939.2	56421.8
G1	21
[truncated: 1,847 more rows]

## Sheet: Amplification Data
Block Type	96alum
Chemistry	TAQMAN
Experiment File Name	C:\Users\11193327\Desktop\B2M_Beta-actin.eds
Experiment Run End Time	Not Started
Instrument Type	sds7500
Passive Reference	ROX
Well	Cycle	Target Name	Rn	ΔRn
C1	1	B2M	0.27081	0
C1	2	B2M	0.274189	0.00337893
C1	3	B2M	0.272597	0.00178626
C1	4	B2M	0.274526	0.00371525
C1	5	B2M	0.27555	0.0047397
C1	6	B2M	0.276097	0.00528666
C1	7	B2M	0.274546	0.00373539
C1	8	B2M	0.277374	0.00656325
C1	9	B2M	0.275722	0.00491163
C1	10	B2M	0.277417	0.00660688
C1	11	B2M	0.277349	0.00653902
C1	12	B2M	0.27891	0.00810006
C1	13	B2M	0.278047	0.00723612
C1	14	B2M	0.279232	0.00842196
C1	15	B2M	0.278336	0.00752515
C1	16	B2M	0.279399	0.00858867
C1	17	B2M	0.280629	0.009819
C1	18	B2M	0.279676	0.00886592
C1	19	B2M	0.281773	0.0109624
C1	20	B2M	0.281434	0.0106234
C1	21	B2M	0.283677	0.0128667
C1	22	B2M	0.283549	0.0127386
C1	23	B2M	0.287852	0.0170413
C1	24	B2M	0.290931	0.0201206
C1	25	B2M	0.298992	0.0281811
C1	26	B2M	0.309855	0.0390444
C1	27	B2M	0.329814	0.0590031
C1	28	B2M	0.352595	0.0817848
C1	29	B2M	0.386804	0.115994
C1	30	B2M	0.41243	0.14162
C1	31	B2M	0.439142	0.168332
C1	32	B2M	0.45537	0.184559
C1	33	B2M	0.472464	0.201653
C1	34	B2M	0.483429	0.212618
C1	35	B2M	0.496548	0.225738
C1	36	B2M	0.506888	0.236077
C1	37	B2M	0.518553	0.247743
C1	38	B2M	0.524917	0.254106
C1	39	B2M	0.534486	0.263676
C1	40	B2M	0.544823	0.274013
C2	1	B2M	0.57431	0
C2	2	B2M	0.579057	0.00474638
C2	3	B2M	0.582314	0.00800377
C2	4	B2M	0.584239	0.00992858
C2	5	B2M	0.582333	0.00802255
C2	6	B2M	0.5894	0.0150895
C2	7	B2M	0.588037	0.0137264
C2	8	B2M	0.588657	0.0143465
C2	9	B2M	0.591539	0.017229
C2	10	B2M	0.59444	0.0201293
C2	11	B2M	0.594435	0.0201243
C2	12	B2M	0.594712	0.0204014
C2	13	B2M	0.598993	0.0246826
C2	14	B2M	0.598196	0.0238861
C2	15	B2M	0.597781	0.0234705
C2	16	B2M	0.602751	0.0284411
C2	17	B2M	0.602673	0.0283625
C2	18	B2M	0.601667	0.0273564
C2	19	B2M	0.608108	0.0337974
C2	20	B2M	0.609085	0.0347744
C2	21	B2M	0.612712	0.0384022
C2	22	B2M	0.614745	0.0404348
C2	23	B2M	0.619958	0.0456477
C2	24	B2M	0.628945	0.0546352
C2	25	B2M	0.641362	0.0670521
C2	26	B2M	0.663656	0.0893462
C2	27	B2M	0.703727	0.129417
C2	28	B2M	0.754945	0.180634
C2	29	B2M	0.826851	0.252541
C2	30	B2M	0.892494	0.318184
C2	31	B2M	0.957119	0.382809
C2	32	B2M	1.00047	0.42616
C2	33	B2M	1.04428	0.469969
C2	34	B2M	1.0658	0.491485
C2	35	B2M	1.09153	0.517222
C2	36	B2M	1.10752	0.533213
C2	37	B2M	1.12599	0.551683
C2	38	B2M	1.13567	0.561363
C2	39	B2M	1.15678	0.582468
C2	40	B2M	1.17513	0.600823
C3	1	B2M	1.13274	0
C3	2	B2M	1.14337	0.0106325
C3	3	B2M	1.14144	0.00869536
C3	4	B2M	1.14892	0.0161784
C3	5	B2M	1.149	0.0162606
C3	6	B2M	1.15865	0.0259064
C3	7	B2M	1.15441	0.0216645
C3	8	B2M	1.16243	0.0296905
C3	9	B2M	1.16345	0.0307103
C3	10	B2M	1.16552	0.0327774
C3	11	B2M	1.16518	0.032439
C3	12	B2M	1.17157	0.0388279
C3	13	B2M	1.17048	0.0377345
C3	14	B2M	1.17361	0.0408672
C3	15	B2M	1.17907	0.0463257
C3	16	B2M	1.17833	0.0455889
C3	17	B2M	1.17975	0.0470061
C3	18	B2M	1.18734	0.0545956
C3	19	B2M	1.18988	0.0571396
C3	20	B2M	1.19534	0.0625985
C3	21	B2M	1.19892	0.0661787
C3	22	B2M	1.20513	0.0723894
C3	23	B2M	1.21165	0.0789049
C3	24	B2M	1.22982	0.0970833
C3	25	B2M	1.26049	0.127753
C3	26	B2M	1.3047	0.171961
C3	27	B2M	1.38729	0.254549
C3	28	B2M	1.48928	0.356541
C3	29	B2M	1.6294	0.496658
C3	30	B2M	1.75321	0.620473
C3	31	B2M	1.88306	0.750321
C3	32	B2M	1.9788	0.846061
C3	33	B2M	2.07703	0.944286
C3	34	B2M	2.13425	1.00151
C3	35	B2M	2.21086	1.07812
C3	36	B2M	2.24625	1.11351
C3	37	B2M	2.29149	1.15875
C3	38	B2M	2.31743	1.18469
C3	39	B2M	2.34137	1.20863
C3	40	B2M	2.37277	1.24003
D1	1	B2M	0.457088	0
D1	2	B2M	0.460509	0.00342086
D1	3	B2M	0.457802	0.000714034
D1	4	B2M	0.46209	0.00500229
D1	5	B2M	0.460951	0.0038633
D1	6	B2M	0.467253	0.0101651
D1	7	B2M	0.463746	0.00665781
D1	8	B2M	0.468378	0.0112898
D1	9	B2M	0.465751	0.00866312
D1	10	B2M	0.470035	0.0129468
D1	11	B2M	0.469133	0.012045
D1	12	B2M	0.470848	0.0137604
D1	13	B2M	0.470596	0.0135079
D1	14	B2M	0.47349	0.0164019
D1	15	B2M	0.472084	0.0149963
D1	16	B2M	0.473481	0.0163927
D1	17	B2M	0.474852	0.0177638
D1	18	B2M	0.477685	0.0205969
D1	19	B2M	0.478525	0.0214371
D1	20	B2M	0.481507	0.0244193
D1	21	B2M	0.486227	0.029139
D1	22	B2M	0.493592	0.0365041
D1	23	B2M	0.506587	0.0494994
D1	24	B2M	0.53115	0.0740621
D1	25	B2M	0.570464	0.113376
D1	26	B2M	0.621566	0.164478
D1	27	B2M	0.685066	0.227978
D1	28	B2M	0.737056	0.279968
D1	29	B2M	0.783151	0.326063
D1	30	B2M	0.806699	0.349611
D1	31	B2M	0.838267	0.381179
D1	32	B2M	0.848893	0.391805
D1	33	B2M	0.869611	0.412523
D1	34	B2M	0.879952	0.422864
D1	35	B2M	0.89975	0.442662
D1	36	B2M	0.909934	0.452846
D1	37	B2M	0.930859	0.473771
D1	38	B2M	0.93628	0.479192
D1	39	B2M	0.950689	0.493602
D1	40	B2M	0.963442	0.506354
D2	1	B2M	0.946807	0
D2	2	B2M	0.965364	0.0185575
D2	3	B2M	0.953167	0.00636077
D2	4	B2M	0.971433	0.0246269
D2	5	B2M	0.966796	0.019989
D2	6	B2M	0.976116	0.0293094
D2	7	B2M	0.967155	0.020348
D2	8	B2M	0.977665	0.0308586
D2	9	B2M	0.972453	0.0256467
D2	10	B2M	0.984095	0.0372879
D2	11	B2M	0.978691	0.0318846
D2	12	B2M	0.982469	0.0356626
D2	13	B2M	0.980101	0.0332941
D2	14	B2M	0.991224	0.0444174
D2	15	B2M	0.985583	0.0387763
D2	16	B2M	0.992864	0.0460572
D2	17	B2M	0.992545	0.045738
D2	18	B2M	0.994453	0.0476465
D2	19	B2M	1.00411	0.0572985
D2	20	B2M	1.00051	0.0537077
D2	21	B2M	1.013	0.0661889
D2	22	B2M	1.03048	0.0836764
D2	23	B2M	1.05714	0.11033
D2	24	B2M	1.10546	0.158653
D2	25	B2M	1.18846	0.241651
D2	26	B2M	1.29328	0.346469
D2	27	B2M	1.4527	0.505892
D2	28	B2M	1.57983	0.633024
D2	29	B2M	1.69477	0.74796
D2	30	B2M	1.7643	0.817491
D2	31	B2M	1.83881	0.892005
D2	32	B2M	1.86625	0.919442
D2	33	B2M	1.91689	0.970088
D2	34	B2M	1.92278	0.975972
D2	35	B2M	1.96135	1.01454
D2	36	B2M	1.96674	1.01994
D2	37	B2M	1.9983	1.05149
D2	38	B2M	1.99726	1.05045
D2	39	B2M	2.02576	1.07896
D2	40	B2M	2.05237	1.10557
D3	1	B2M	2.15263	0
D3	2	B2M	2.17835	0.0257261
D3	3	B2M	2.17367	0.0210488
D3	4	B2M	2.21834	0.0657134
D3	5	B2M	2.18646	0.033839
D3	6	B2M	2.21845	0.0658212
D3	7	B2M	2.20374	0.0511158
D3	8	B2M	2.21508	0.0624552
D3	9	B2M	2.18653	0.0339062
D3	10	B2M	2.21377	0.061147
D3	11	B2M	2.21345	0.0608296
D3	12	B2M	2.23369	0.081069
D3	13	B2M	2.21868	0.0660555
D3	14	B2M	2.22869	0.0760632
D3	15	B2M	2.23163	0.0790031
D3	16	B2M	2.23714	0.084516
D3	17	B2M	2.24316	0.090533
D3	18	B2M	2.2479	0.0952778
D3	19	B2M	2.25935	0.106722
D3	20	B2M	2.2533	0.100677
D3	21	B2M	2.26826	0.115635
D3	22	B2M	2.31004	0.157418
D3	23	B2M	2.3631	0.210471
D3	24	B2M	2.43248	0.27986
D3	25	B2M	2.61502	0.462398
D3	26	B2M	2.83614	0.68351
D3	27	B2M	3.13427	0.981646
D3	28	B2M	3.4183	1.26567
D3	29	B2M	3.71968	1.56705
D3	30	B2M	3.94329	1.79067
D3	31	B2M	4.16873	2.0161
D3	32	B2M	4.33475	2.18212
D3	33	B2M	4.53214	2.37952
D3	34	B2M	4.59202	2.4394
D3	35	B2M	4.73607	2.58344
D3	36	B2M	4.7924	2.63978
D3	37	B2M	4.88292	2.73029
D3	38	B2M	4.89995	2.74733
D3	39	B2M	4.97807	2.82544
D3	40	B2M	5.02861	2.87599
E1	1	B2M	0.657759	0
E1	2	B2M	0.667021	0.00926185
E1	3	B2M	0.665246	0.00748676
E1	4	B2M	0.676475	0.0187154
E1	5	B2M	0.669659	0.0119
E1	6	B2M	0.685488	0.0277288
E1	7	B2M	0.674132	0.0163732
E1	8	B2M	0.682358	0.0245985
E1	9	B2M	0.678922	0.0211632
E1	10	B2M	0.690825	0.0330662
E1	11	B2M	0.67828	0.0205206
E1	12	B2M	0.689232	0.031473
E1	13	B2M	0.682507	0.0247481
E1	14	B2M	0.694889	0.0371298
E1	15	B2M	0.684807	0.0270479
E1	16	B2M	0.692294	0.0345346
E1	17	B2M	0.695736	0.0379771
E1	18	B2M	0.699046	0.0412872
E1	19	B2M	0.703665	0.0459061
E1	20	B2M	0.706874	0.0491144
E1	21	B2M	0.721026	0.0632664
E1	22	B2M	0.743676	0.0859172
E1	23	B2M	0.785815	0.128056
E1	24	B2M	0.849649	0.19189
E1	25	B2M	0.930164	0.272405
E1	26	B2M	1.02553	0.36777
E1	27	B2M	1.11829	0.460532
E1	28	B2M	1.16946	0.511705
E1	29	B2M	1.23418	0.576423
E1	30	B2M	1.24916	0.591401
E1	31	B2M	1.28916	0.631405
E1	32	B2M	1.28918	0.631416
E1	33	B2M	1.33169	0.673931
E1	34	B2M	1.32019	0.662431
E1	35	B2M	1.36156	0.7038
E1	36	B2M	1.35803	0.700267
E1	37	B2M	1.37715	0.71939
E1	38	B2M	1.37886	0.721103
E1	39	B2M	1.39153	0.733772
E1	40	B2M	1.4226	0.76484
E2	1	B2M	1.14768	0
E2	2	B2M	1.16508	0.0174057
E2	3	B2M	1.15693	0.00925124
E2	4	B2M	1.17773	0.0300564
E2	5	B2M	1.15855	0.0108697
E2	6	B2M	1.18518	0.0375044
E2	7	B2M	1.16504	0.0173579
E2	8	B2M	1.18173	0.0340495
E2	9	B2M	1.16277	0.0150926
E2	10	B2M	1.18648	0.0388039
E2	11	B2M	1.17524	0.0275582
E2	12	B2M	1.1911	0.043422
E2	13	B2M	1.17373	0.0260561
E2	14	B2M	1.18631	0.038633
E2	15	B2M	1.18786	0.0401781
E2	16	B2M	1.18655	0.0388693
E2	17	B2M	1.19205	0.0443676
E2	18	B2M	1.1906	0.0429208
E2	19	B2M	1.19988	0.0521998
E2	20	B2M	1.21806	0.0703828
E2	21	B2M	1.23555	0.0878754
E2	22	B2M	1.27261	0.124935
E2	23	B2M	1.33427	0.186588
E2	24	B2M	1.43069	0.283014
E2	25	B2M	1.57986	0.432186
E2	26	B2M	1.73527	0.587594
E2	27	B2M	1.92748	0.779806
E2	28	B2M	2.04486	0.897178
E2	29	B2M	2.17603	1.02836
E2	30	B2M	2.24059	1.09291
E2	31	B2M	2.31822	1.17054
E2	32	B2M	2.32964	1.18196
E2	33	B2M	2.39016	1.24248
E2	34	B2M	2.37971	1.23204
E2	35	B2M	2.44426	1.29658
E2	36	B2M	2.42499	1.27731
E2	37	B2M	2.48222	1.33454
E2	38	B2M	2.48207	1.33439
E2	39	B2M	2.51684	1.36916
E2	40	B2M	2.53916	1.39148
E3	1	B2M	4.02989	0
E3	2	B2M	4.05491	0.0250149
E3	3	B2M	4.07798	0.048089
E3	4	B2M	4.11371	0.0838199
E3	5	B2M	4.09058	0.0606852
E3	6	B2M	4.09194	0.0620427
E3	7	B2M	4.07317	0.0432725
E3	8	B2M	4.0977	0.0678086
E3	9	B2M	4.05827	0.0283794
E3	10	B2M	4.07295	0.0430551
E3	11	B2M	4.08107	0.0511799
E3	12	B2M	4.12907	0.099175
E3	13	B2M	4.1095	0.0796075
E3	14	B2M	4.16441	0.134513
E3	15	B2M	4.08791	0.0580168
E3	16	B2M	4.16868	0.138785
E3	17	B2M	4.17406	0.144168
E3	18	B2M	4.1608	0.130908
E3	19	B2M	4.15845	0.128561
E3	20	B2M	4.1778	0.147904
E3	21	B2M	4.18343	0.153536
E3	22	B2M	4.30393	0.274038
E3	23	B2M	4.38312	0.353227
E3	24	B2M	4.64979	0.619896
E3	25	B2M	4.96294	0.933042
E3	26	B2M	5.39035	1.36046
E3	27	B2M	5.90437	1.87448
E3	28	B2M	6.39923	2.36934
E3	29	B2M	6.88415	2.85425
E3	30	B2M	7.25945	3.22955
E3	31	B2M	7.8005	3.77061
E3	32	B2M	7.97006	3.94017
E3	33	B2M	8.44729	4.41739
E3	34	B2M	8.57867	4.54878
E3	35	B2M	8.9831	4.95321
E3	36	B2M	9.11778	5.08789
E3	37	B2M	9.47334	5.44345
E3	38	B2M	9.56032	5.53042
E3	39	B2M	9.72026	5.69036
E3	40	B2M	9.8018	5.7719
F1	1	B2M	3.0499	0
F1	2	B2M	3.10947	0.0595732
F1	3	B2M	2.99745	-0.0524514
F1	4	B2M	3.10846	0.0585575
F1	5	B2M	3.028	-0.0218983
F1	6	B2M	3.12067	0.0707762
F1	7	B2M	3.04594	-0.00396156
F1	8	B2M	3.0878	0.0378964
F1	9	B2M	3.08014	0.0302413
F1	10	B2M	3.1279	0.0780001
F1	11	B2M	3.02055	-0.0293453
F1	12	B2M	3.09341	0.0435088
F1	13	B2M	3.04995	4.69685e-05
F1	14	B2M	3.1034	0.0535045
F1	15	B2M	3.06254	0.0126407
F1	16	B2M	3.09336	0.0434606
F1	17	B2M	3.10974	0.059845
F1	18	B2M	3.10755	0.0576563
F1	19	B2M	3.14118	0.091284
F1	20	B2M	3.1429	0.0930021
F1	21	B2M	3.23597	0.186073
F1	22	B2M	3.21421	0.164307
F1	23	B2M	3.40273	0.352828
F1	24	B2M	3.65082	0.600917
F1	25	B2M	3.94812	0.898225
F1	26	B2M	4.24804	1.19814
F1	27	B2M	4.65526	1.60536
F1	28	B2M	4.90173	1.85183
F1	29	B2M	5.26253	2.21263
F1	30	B2M	5.44989	2.39999
F1	31	B2M	5.85977	2.80987
F1	32	B2M	5.87384	2.82394
F1	33	B2M	6.24655	3.19665
F1	34	B2M	6.21134	3.16144
F1	35	B2M	6.57971	3.52981
F1	36	B2M	6.54837	3.49847
F1	37	B2M	6.73714	3.68724
F1	38	B2M	6.76446	3.71456
F1	39	B2M	6.90774	3.85784
F1	40	B2M	7.07214	4.02224
F2	1	B2M	5.68267	0
F2	2	B2M	5.83293	0.150258
F2	3	B2M	5.62018	-0.0624971
F2	4	B2M	5.74973	0.0670557
F2	5	B2M	5.59337	-0.0892987
F2	6	B2M	5.74034	0.0576639
F2	7	B2M	5.53338	-0.149298
F2	8	B2M	5.66475	-0.0179186
F2	9	B2M	5.68562	0.00294781
F2	10	B2M	5.70345	0.0207806
F2	11	B2M	5.64384	-0.0388336
F2	12	B2M	5.71601	0.033339
F2	13	B2M	5.627	-0.0556741
F2	14	B2M	5.76889	0.0862155
F2	15	B2M	5.63637	-0.0463018
F2	16	B2M	5.75198	0.0693035
F2	17	B2M	5.74492	0.0622497
F2	18	B2M	5.71053	0.0278568
F2	19	B2M	5.76998	0.0873108
F2	20	B2M	5.75451	0.0718341
F2	21	B2M	5.80109	0.118412
F2	22	B2M	5.94945	0.266778
F2	23	B2M	6.11063	0.427952
F2	24	B2M	6.44673	0.764054
F2	25	B2M	7.04024	1.35757
F2	26	B2M	7.48203	1.79936
F2	27	B2M	8.14099	2.45832
F2	28	B2M	8.48692	2.80425
F2	29	B2M	9.1121	3.42943
F2	30	B2M	9.46113	3.77845
F2	31	B2M	10.0902	4.40753
F2	32	B2M	10.3391	4.65646
F2	33	B2M	11.0085	5.32578
F2	34	B2M	11.0627	5.38006
F2	35	B2M	11.5487	5.86606
F2	36	B2M	11.6605	5.97786
F2	37	B2M	12.2351	6.55244
F2	38	B2M	12.4637	6.781
F2	39	B2M	12.6993	7.01667
F2	40	B2M	12.8362	7.15349
F3	1	B2M	10.5319	0
F3	2	B2M	10.7524	0.220502
F3	3	B2M	10.7614	0.229529
F3	4	B2M	10.8449	0.313042
F3	5	B2M	10.4368	-0.095149
F3	6	B2M	10.736	0.204138
F3	7	B2M	10.2651	-0.266821
F3	8	B2M	10.5227	-0.00915909
F3	9	B2M	10.4972	-0.03473
F3	10	B2M	10.7535	0.221588
F3	11	B2M	10.5985	0.0665884
F3	12	B2M	10.6339	0.10197
F3	13	B2M	10.4023	-0.129561
F3	14	B2M	10.4224	-0.109456
F3	15	B2M	10.5087	-0.0231867
F3	16	B2M	10.5338	0.00188923
F3	17	B2M	10.4439	-0.0880146
F3	18	B2M	10.5775	0.0456381
F3	19	B2M	10.6064	0.074522
F3	20	B2M	10.7741	0.242237
F3	21	B2M	10.6449	0.11302
F3	22	B2M	10.8335	0.301559
F3	23	B2M	11.0981	0.566216
F3	24	B2M	11.7003	1.16836
F3	25	B2M	12.1038	1.57188
F3	26	B2M	12.9081	2.37623
F3	27	B2M	13.6802	3.14826
F3	28	B2M	14.3085	3.77661
F3	29	B2M	15.349	4.81706
F3	30	B2M	15.6666	5.1347
F3	31	B2M	16.7218	6.18985
F3	32	B2M	17.2335	6.70164
F3	33	B2M	17.8212	7.28926
F3	34	B2M	18.2476	7.71573
F3	35	B2M	19.2462	8.71435
F3	36	B2M	19.207	8.67511
F3	37	B2M	19.6601	9.12823
F3	38	B2M	20.4355	9.90355
F3	39	B2M	20.7611	10.2292
F3	40	B2M	21.113	10.5811

## Sheet: BioGroup Analysis Result
Block Type	96alum
Chemistry	TAQMAN
Experiment File Name	C:\Users\11193327\Desktop\B2M_Beta-actin.eds
Experiment Run End Time	Not Started
Instrument Type	sds7500
Passive Reference	ROX
Biogroup Name	Target Name	Task	RQ	RQ Min	RQ Max	Cт Mean	ΔCт Mean	ΔCт SE	ΔΔCт
Analysis Type	Singleplex
Endogenous Control	B2M
RQ Min/Max Confidence Level	95.0
Reference Biogroup Name

## Sheet: Technical Analysis Result
Block Type	96alum
Chemistry	TAQMAN
Experiment File Name	C:\Users\11193327\Desktop\B2M_Beta-actin.eds
Experiment Run End Time	Not Started
Instrument Type	sds7500
Passive Reference	ROX
Sample Name	Target Name	Task	RQ	RQ Min	RQ Max	Cт Mean	ΔCт Mean	ΔCт SE	ΔΔCт
Sample 1	ACTB	UNKNOWN	1	0.0620651	16.1121	26.3643	0.775175	1.44432	0
Sample 1	18S	UNKNOWN	1	0.0665026	15.037	11.8263	-13.7628	1.40844	0
Sample 2	ACTB	UNKNOWN	0.639652	0.00428124	95.5692	22.0197	1.41982	2.60157	0.644641
Sample 2	18S	UNKNOWN	0.0564877	0.000287813	11.0866	10.983	-9.6169	2.74331	4.14592
Sample 3	ACTB	UNKNOWN	12.7613	3.70672	43.9338	18.4122	-2.89853	0.642389	-3.6737
Sample 3	18S	UNKNOWN	0.0146851	4.67624e-06	46.1164	13.6374	-7.67332	4.18402	6.08951
Sample 4	ACTB	UNKNOWN	64.7322	11.5811	361.817	14.2337	-5.24124	0.894203	-6.01641
Sample 4	18S	UNKNOWN	0.0359205	0.00173539	0.743512	10.5112	-8.96377	1.57449	4.79905
Analysis Type	Singleplex
Endogenous Control	B2M
RQ Min/Max Confidence Level	95.0
Reference Sample	Sample 1
