# Supplementary material for: qPCR multiplex detection of microRNA and messenger RNA in a single reaction
Source: PeerJ. 2020 Jun 25;8:e9004. doi: 10.7717/peerj.9004 (PMC7321665; doi:10.7717/peerj.9004)
Supplement: Supplemental Information 13 [file peerj-08-9004-s013.xls]

## Sheet: Amplification Data_compact
Analysis of Real Time PCR data	version:2016.1	WoL: amplicon group			Chemistry: hydrolysis probe	N0 = threshold /(Eff_mean^Cq)			LEGEND
analysis date:9/08/2016		points in WoL: 4			Input: ss-cDNA
Input Sheet: Amplification Data		Thresholds: group							Sample Use:
name	indiv_PCR_eff	Amplicon	threshold	mean_PCR_eff	Cq	N0	Sample_Use	Quality_checks	1: used for W-o-L setting
C1_miR21	1.76274	miR21 - 20	0.026	1.75574	23.7972	3.95833e-08	1 2 3	0 - - - - - - - - - - - - -	2: contributes to mean PCR efficiency
C2_miR21	1.63545	miR21 - 20	0.026	1.75574	23.5979	4.42819e-08	1 0 3	- - - - - 5 6 - - - - - - -	3: N0 value calculated
C3_miR21	1.74874	miR21 - 20	0.026	1.75574	23.976	3.57925e-08	1 2 3	0 - - - - - - - - - - - - -	0: not used / calculated
D1_miR21	1.71264	miR21 - 10	0.0675	1.7332	23.3528	1.78439e-07	1 2 3	0 - - - - - - - - - - - - -
D2_miR21	1.73531	miR21 - 10	0.0675	1.7332	23.7867	1.40559e-07	1 2 3	0 - - - - - - - - - - - - -	Quality Checks:
D3_miR21	1.75167	miR21 - 10	0.0675	1.7332	24.2441	1.09299e-07	1 2 3	0 - - - - - - - - - - - - -	0: passed all checks
E1_miR21	1.86363	miR21 - 5	0.1055	1.67446	21.9223	1.30437e-06	1 0 3	- - - - - 5 6 - - - - - - -	1: no amplification
E2_miR21	1.69121	miR21 - 5	0.1055	1.67446	22.3554	1.04334e-06	1 2 3	0 - - - - - - - - - - - - -	2: baseline error
E3_miR21	1.65771	miR21 - 5	0.1055	1.67446	22.1342	1.1694e-06	1 2 3	0 - - - - - - - - - - - - -	3: no plateau
F1_miR21	2.09011	miR21 - 2.5	0.2405	1.7399	21.2225	1.89064e-06	1 0 3	- - - - - 5 6 - - - - - - -	4: noisy sample
F2_miR21	1.56104	miR21 - 2.5	0.2405	1.7399	21.2679	1.84372e-06	1 0 3	- - - - - 5 6 - - 9 - - - -	5: PCR efficiency outside 5%
F3_miR21	1.7399	miR21 - 2.5	0.2405	1.7399	20.1418	3.43991e-06	1 2 3	0 - - - - - - - - - - - - -	6: excluded from mean Eff
									7: excluded by user
									8: included by user
									9: manual baseline
									if amplicon groups are defined the rules are applied per group
		1.71564
		1.7332							User Choices:
		1.73752
		1.79702		1.72583					Calculation of Mean Efficiency:
									exclude <no plateau> samples
									exclude <efficiency outlier> samples
									efficiency outlier defined as >5% from group median
									Baseline Estimation:
									log-linear phase criterion: allow jumps and drooping points

## Sheet: Amplification Data_output
Analysis of Real Time PCR data	version:2016.1	WoL: amplicon group							Chemistry: hydrolysis probe					N0 = threshold /(Eff_mean^Cq)			LEGEND
analysis date:9/08/2016		points in WoL: 4							Input: ss-cDNA
Input Sheet: Amplification Data		Thresholds: group															Sample Use:
sample	name	lower_limit	upper_limit	n_included	N0_(indiv_eff)	indiv PCR eff	R2	threshold	Cq	Baseline	Amplicon	mean_PCR_eff		N0_(mean eff)	Sample_Use	Quality_checks	1: used for W-o-L setting
1	C1_miR21	0.00701455	0.0517607	4	3.60081e-08	1.76274	0.99997	0.026	23.7972	0.10432	miR21 - 20	1.75574		3.95833e-08	1 2 3	0 - - - - - - - - - - - - -	2: contributes to mean PCR efficiency
2	C2_miR21	0.00701455	0.0517607	4	2.36365e-07	1.63545	0.998181	0.026	23.5979	0.137172	miR21 - 20	1.75574		4.42819e-08	1 0 3	- - - - - 5 6 - - - - - - -	3: N0 value calculated
3	C3_miR21	0.00701455	0.0517607	4	3.93894e-08	1.74874	0.999981	0.026	23.976	0.0817155	miR21 - 20	1.75574		3.57925e-08	1 2 3	0 - - - - - - - - - - - - -	0: not used / calculated
4	D1_miR21	0.0147911	0.134586	4	2.35798e-07	1.71264	0.99864	0.0675	23.3528	0.218084	miR21 - 10	1.7332		1.78439e-07	1 2 3	0 - - - - - - - - - - - - -
5	D2_miR21	0.0147911	0.134586	4	1.36565e-07	1.73531	0.999498	0.0675	23.7867	0.176527	miR21 - 10	1.7332		1.40559e-07	1 2 3	0 - - - - - - - - - - - - -	Quality Checks:
6	D3_miR21	0.0147911	0.134586	4	8.45382e-08	1.75167	0.998994	0.0675	24.2441	0.226445	miR21 - 10	1.7332		1.09299e-07	1 2 3	0 - - - - - - - - - - - - -	0: passed all checks
7	E1_miR21	0.0229087	0.211349	4	1.24836e-07	1.86363	0.999612	0.1055	21.9223	0.294475	miR21 - 5	1.67446		1.30437e-06	1 0 3	- - - - - 5 6 - - - - - - -	1: no amplification
8	E2_miR21	0.0229087	0.211349	4	8.35181e-07	1.69121	0.99555	0.1055	22.3554	0.122941	miR21 - 5	1.67446		1.04334e-06	1 2 3	0 - - - - - - - - - - - - -	2: baseline error
9	E3_miR21	0.0229087	0.211349	4	1.46087e-06	1.65771	0.991239	0.1055	22.1342	0.121353	miR21 - 5	1.67446		1.1694e-06	1 2 3	0 - - - - - - - - - - - - -	3: no plateau
10	F1_miR21	0.0706318	0.480839	3	3.85756e-08	2.09011	0.985944	0.2405	21.2225	1.44989	miR21 - 2.5	1.7399		1.89064e-06	1 0 3	- - - - - 5 6 - - - - - - -	4: noisy sample
11	F2_miR21	0.086896	0.390841	4	1.85187e-05	1.56104	0.996453	0.2405	21.2679	0.80996	miR21 - 2.5	1.7399		1.84372e-06	1 0 3	- - - - - 5 6 - - 9 - - - -	5: PCR efficiency outside 5%
12	F3_miR21	0.0706318	0.480839	4	3.43991e-06	1.7399	0.99668	0.2405	20.1418	0.504374	miR21 - 2.5	1.7399		3.43991e-06	1 2 3	0 - - - - - - - - - - - - -	6: excluded from mean Eff
																	7: excluded by user
																	8: included by user
																	9: manual baseline
																	if amplicon groups are defined the rules are applied per group
																	User Choices:
																	Calculation of Mean Efficiency:
																	exclude <no plateau> samples
																	exclude <efficiency outlier> samples
																	efficiency outlier defined as >5% from group median
																	Baseline Estimation:
																	log-linear phase criterion: allow jumps and drooping points

## Sheet: Sample Setup (2)
Block Type	96well
Chemistry	TAQMAN
Experiment File Name	C:\Users\11193327\Desktop\NT_Take3_ExpWorked (1).eds
Experiment Run End Time	Not Started
Instrument Type	steponeplus
Passive Reference	ROX
Well	Sample Name	Sample Color	Biogroup Name	Biogroup Color	Target Name	Target Color	Task	Reporter	Quencher	Comments
C1	20 ul reaction	RGB(132,193,241)			miR21	RGB(51,102,255)	UNKNOWN	FAM	NFQ-MGB
C2	20 ul reaction	RGB(132,193,241)			miR21	RGB(51,102,255)	UNKNOWN	FAM	NFQ-MGB
C3	20 ul reaction	RGB(132,193,241)			miR21	RGB(51,102,255)	UNKNOWN	FAM	NFQ-MGB
D1	10 ul reaction	RGB(168,255,222)			miR21	RGB(51,102,255)	UNKNOWN	FAM	NFQ-MGB
D2	10 ul reaction	RGB(168,255,222)			miR21	RGB(51,102,255)	UNKNOWN	FAM	NFQ-MGB
D3	10 ul reaction	RGB(168,255,222)			miR21	RGB(51,102,255)	UNKNOWN	FAM	NFQ-MGB
E1	5 ul reaction	RGB(223,221,142)			miR21	RGB(51,102,255)	UNKNOWN	FAM	NFQ-MGB
E2	5 ul reaction	RGB(223,221,142)			miR21	RGB(51,102,255)	UNKNOWN	FAM	NFQ-MGB
E3	5 ul reaction	RGB(223,221,142)			miR21	RGB(51,102,255)	UNKNOWN	FAM	NFQ-MGB
F1	2.5 ul reaction	RGB(247,255,168)			miR21	RGB(51,102,255)	UNKNOWN	FAM	NFQ-MGB
F2	2.5 ul reaction	RGB(247,255,168)			miR21	RGB(51,102,255)	UNKNOWN	FAM	NFQ-MGB
F3	2.5 ul reaction	RGB(247,255,168)			miR21	RGB(51,102,255)	UNKNOWN	FAM	NFQ-MGB

## Sheet: Sample Setup
Block Type	96well
Chemistry	TAQMAN
Experiment File Name	C:\Users\11193327\Desktop\NT_Take3_ExpWorked (1).eds
Experiment Run End Time	Not Started
Instrument Type	steponeplus
Passive Reference	ROX
Well	Sample Name	Sample Color	Biogroup Name	Biogroup Color	Target Name	Target Color	Task	Reporter	Quencher	Comments
C1	20 ul reaction	RGB(132,193,241)			miR21 - 20	RGB(51,102,255)	UNKNOWN	FAM	NFQ-MGB
C2	20 ul reaction	RGB(132,193,241)			miR21 - 20	RGB(51,102,255)	UNKNOWN	FAM	NFQ-MGB
C3	20 ul reaction	RGB(132,193,241)			miR21 - 20	RGB(51,102,255)	UNKNOWN	FAM	NFQ-MGB
D1	10 ul reaction	RGB(168,255,222)			miR21 - 10	RGB(51,102,255)	UNKNOWN	FAM	NFQ-MGB
D2	10 ul reaction	RGB(168,255,222)			miR21 - 10	RGB(51,102,255)	UNKNOWN	FAM	NFQ-MGB
D3	10 ul reaction	RGB(168,255,222)			miR21 - 10	RGB(51,102,255)	UNKNOWN	FAM	NFQ-MGB
E1	5 ul reaction	RGB(223,221,142)			miR21 - 5	RGB(51,102,255)	UNKNOWN	FAM	NFQ-MGB
E2	5 ul reaction	RGB(223,221,142)			miR21 - 5	RGB(51,102,255)	UNKNOWN	FAM	NFQ-MGB
E3	5 ul reaction	RGB(223,221,142)			miR21 - 5	RGB(51,102,255)	UNKNOWN	FAM	NFQ-MGB
F1	2.5 ul reaction	RGB(247,255,168)			miR21 - 2.5	RGB(51,102,255)	UNKNOWN	FAM	NFQ-MGB
F2	2.5 ul reaction	RGB(247,255,168)			miR21 - 2.5	RGB(51,102,255)	UNKNOWN	FAM	NFQ-MGB
F3	2.5 ul reaction	RGB(247,255,168)			miR21 - 2.5	RGB(51,102,255)	UNKNOWN	FAM	NFQ-MGB

## Sheet: Results
Block Type	96well
Chemistry	TAQMAN
Experiment File Name	C:\Users\11193327\Desktop\NT_Take3_ExpWorked (1).eds
Experiment Run End Time	Not Started
Instrument Type	steponeplus
Passive Reference	ROX
Well	Sample Name	Target Name	Task	Reporter	Quencher	RQ	RQ Min	RQ Max	Cт	Cт Mean	Cт SD	ΔCт	ΔCт Mean	ΔCт SE	HK Control ΔCт Mean	HK Control ΔCт SE	ΔΔCт	Automatic Ct Threshold	Ct Threshold	Automatic Baseline	Baseline Start	Baseline End	Efficiency	Comments	AMPNC	BADROX	HIGHSD	NOISE	SPIKE	OUTLIERRG
C1	Sample 1	miR21	UNKNOWN	FAM	NFQ-MGB				24.8416	24.9778	0.241198							FALSE	0.0682187	FALSE	1	1	1		N	N	N	N	N	N
C2	Sample 1	miR21	UNKNOWN	FAM	NFQ-MGB				24.8355	24.9778	0.241198							FALSE	0.0682187	FALSE	1	1	1		N	N	N	N	N	N
C3	Sample 1	miR21	UNKNOWN	FAM	NFQ-MGB				25.2563	24.9778	0.241198							FALSE	0.0682187	FALSE	1	1	1		N	N	N	N	N	Y
C4		miR21	NTC	FAM	NFQ-MGB				Undetermined									FALSE	0.0682187	FALSE	1	1	1		N	N	N	N	N	N
D1	Sample 2	miR21	UNKNOWN	FAM	NFQ-MGB				21.8476	22.6291	0.703381							FALSE	0.0682187	FALSE	1	1	1		N	N	Y	N	N	N
D2	Sample 2	miR21	UNKNOWN	FAM	NFQ-MGB				22.8285	22.6291	0.703381							FALSE	0.0682187	FALSE	1	1	1		N	N	Y	N	N	N
D3	Sample 2	miR21	UNKNOWN	FAM	NFQ-MGB				23.2113	22.6291	0.703381							FALSE	0.0682187	FALSE	1	1	1		N	N	Y	N	N	N
D4		miR21	NTC	FAM	NFQ-MGB				34.2329									FALSE	0.0682187	FALSE	1	1	1		Y	N	N	N	N	N
E1	Sample 3	miR21	UNKNOWN	FAM	NFQ-MGB				4.6257	8.42033	5.22109							FALSE	0.0682187	FALSE	1	1	1		N	N	Y	N	N	N
E2	Sample 3	miR21	UNKNOWN	FAM	NFQ-MGB				14.3748	8.42033	5.22109							FALSE	0.0682187	FALSE	1	1	1		N	N	Y	N	N	N
E3	Sample 3	miR21	UNKNOWN	FAM	NFQ-MGB				6.2605	8.42033	5.22109							FALSE	0.0682187	FALSE	1	1	1		N	N	Y	N	N	N
E4		miR21	NTC	FAM	NFQ-MGB				23.6795									FALSE	0.0682187	FALSE	1	1	1		Y	N	N	N	N	N
F1	Sample 4	miR21	UNKNOWN	FAM	NFQ-MGB				Undetermined									FALSE	0.0682187	FALSE	1	1	1		N	N	N	N	N	N
F2	Sample 4	miR21	UNKNOWN	FAM	NFQ-MGB				Undetermined									FALSE	0.0682187	FALSE	1	1	1		N	N	N	N	N	N
F3	Sample 4	miR21	UNKNOWN	FAM	NFQ-MGB				Undetermined									FALSE	0.0682187	FALSE	1	1	1		N	N	N	N	N	N
F4		miR21	NTC	FAM	NFQ-MGB				4.82666									FALSE	0.0682187	FALSE	1	1	1		Y	N	N	N	N	N
G1	Sample 3	U75	UNKNOWN	VIC	NFQ-MGB				22.0819	22.4582	0.342424		14.0379	3.02088				FALSE	1.78847	FALSE	1	1	1		N	Y	N	Y	Y	N
G2	Sample 3	U75	UNKNOWN	VIC	NFQ-MGB				22.7515	22.4582	0.342424		14.0379	3.02088				FALSE	1.78847	FALSE	1	1	1		N	Y	N	N	N	N
G3	Sample 3	U75	UNKNOWN	VIC	NFQ-MGB				22.5412	22.4582	0.342424		14.0379	3.02088				FALSE	1.78847	FALSE	1	1	1		N	Y	N	N	N	N
G4		U75	NTC	VIC	NFQ-MGB				Undetermined									FALSE	1.78847	FALSE	1	1	1		N	N	N	N	N	N
Analysis Type	Singleplex
Endogenous Control	miR21
RQ Min/Max Confidence Level	95.0
Reference Sample	Sample 1

## Sheet: Raw Data
Block Type	96well
Chemistry	TAQMAN
Experiment File Name	C:\Users\11193327\Desktop\NT_Take3_ExpWorked (1).eds
Experiment Run End Time	Not Started
Instrument Type	steponeplus
Passive Reference	ROX
Well	Cycle	BLUE	GREEN	YELLOW	RED
A1	1	-8756.2	-4367.3	-3386.4	-2888.3
A2	1	-8048.5	-4005.4	-3108	-2716.3
A3	1	-7186.7	-3597.4	-2808.7	-2490.2
A4	1	-9051.9	-4579.7	-3575.7	-3132.3
A5	1	-7913	-3967.1	-3119.6	-2765.2
A6	1	-9697.9	-4974.1	-3975.7	-3522.6
A7	1	-8830.7	-4477.8	-3503.2	-3119.2
A8	1	-6317.9	-3134.5	-2323.8	-2034.7
A9	1	-8190.5	-4082.1	-3128.3	-2579.2
A10	1	-7286.1	-3556	-2636.2	-2293.9
A11	1	-6689.2	-3391.9	-2637.2	-2419.5
A12	1	-7316.8	-3701.4	-2872.3	-2578
B1	1	-7426.8	-3658.8	-2902	-2562.7
B2	1	-9248.8	-4724.9	-3782.9	-3392.1
B3	1	-9764.7	-4947	-3985.5	-3587.1
B4	1	-9172.1	-4588.4	-3571.7	-3070
B5	1	-9044.5	-4589.1	-3678.8	-3281.4
B6	1	-10869.4	-5607.4	-4576.7	-4154.6
B7	1	-9294.8	-4578	-3514	-3137.5
B8	1	-10118.3	-4899.1	-3636.5	-3133.6
B9	1	-9375.7	-4630	-3523.5	-3115.4
B10	1	-8642.4	-4369.9	-3394.3	-3009.5
B11	1	-7309.6	-3688.8	-2904.3	-2599.6
B12	1	-6202.4	-3022.9	-2147.2	-1667.5
C1	1	8313.9	2780.5	12948	37341.7
C2	1	11394.1	4197.1	14169.3	38916.6
C3	1	7857.5	2561.2	13347.8	39551.3
C4	1	7712	2388.9	11757.8	34836.7
C5	1	-8916.7	-4644.5	-3684.2	-3314.8
C6	1	-10210.5	-5238.5	-4199.4	-3810.2
C7	1	-6396.4	-3250.6	-2439.3	-2171.9
C8	1	-9188.3	-4594.7	-3643.5	-3240.1
C9	1	-8468.2	-4282.8	-3382.7	-2960.7
C10	1	-8562	-4338.9	-3465.6	-3139.6
C11	1	-6275.6	-3158.6	-2449.9	-2139.6
C12	1	-7234.4	-3655.7	-2987.8	-2875
D1	1	7344.2	2279.5	6429.8	19058.1
D2	1	6502.5	2116.5	6538.2	19074.7
D3	1	7075.5	2440.1	6151.2	17361.5
D4	1	3757.4	682.5	4440.1	15398.1
D5	1	-5256.7	-2354.7	-1603.8	-1239.2
D6	1	-10006.6	-5145.4	-4106.6	-3716.4
D7	1	-8868.4	-4478.2	-3537.7	-3213.9
D8	1	-8691.5	-4397.9	-3503.5	-3121.2
D9	1	-8721.4	-4317.8	-3257.9	-2780.3
D10	1	-8986.1	-4505.1	-3583	-3166.9
D11	1	-7101.6	-3492.3	-2647.1	-2325.9
D12	1	-5099.8	-2424.1	-1721.5	-1400.7
E1	1	2829.3	355.5	1669.6	6981.6
E2	1	1826.1	-93.6016	1823.9	8279.8
E3	1	-852.301	-1345.2	683.301	6641.6
E4	1	4728.9	1396.6	2808.2	8663.6
E5	1	-9591.1	-4859.2	-3841.9	-3438.2
E6	1	-9477.4	-4820.8	-3821.3	-3378.5
E7	1	-7064.5	-3526.8	-2719.3	-2379.2
E8	1	-9760.1	-4966.2	-4013.7	-3635.5
E9	1	-9161.3	-4637.1	-3747.6	-3370.7
E10	1	-9017.1	-4538.9	-3630.9	-3214.1
E11	1	-7815.6	-3911.2	-3023.6	-2655.1
E12	1	-7286.9	-3704.8	-2907.1	-2584.5
F1	1	3562.5	627.398	165.102	2132.5
F2	1	3039.5	590.102	513.898	2731.8
F3	1	-350.699	-1202.4	-916.301	1547.9
F4	1	3269.7	830.199	679.398	3191.4
F5	1	-9471.9	-4663.1	-3309.4	-2501.5
F6	1	-10088.4	-5143.9	-4126.8	-3820.5
F7	1	-10090.3	-5132.2	-4100.6	-3671.8
F8	1	-9666.2	-4922.3	-3957	-3521.5
F9	1	-9450.5	-4820.4	-3872	-3547
F10	1	-10079.8	-5059.2	-4087	-3734.6
F11	1	-7952.8	-3989.5	-3137.5	-2820.7
F12	1	-7778.5	-3891.5	-3161.7	-2797.7
G1	1	9964.9	3515.9	3225.2	7899.6
G2	1	10615.1	3717.3	3586.4	8748.4
G3	1	14638.8	5761.6	4837.7	9225
G4	1	15635.9	5911.8	4085.3	7704.1
G5	1	-9534.4	-4838.1	-3794.5	-3383.5
G6	1	-8122.5	-3876.7	-2755.9	-2303.2
G7	1	-10273.1	-5279	-4292.4	-3897.1
G8	1	-10613.3	-5514.6	-4473.3	-3821.8
G9	1	-9464.6	-4793.8	-3794.7	-3383.5
G10	1	-9021.8	-4590.9	-3682.8	-3296.2
G11	1	-8150.9	-4138.1	-3295.7	-3019.4
G12	1	-5316.5	-2559.8	-1846.9	-1532.7
H1	1	-8143.6	-4147.8	-3314.5	-2971.8
H2	1	-7969.2	-4010.2	-3070.6	-2668
H3	1	-9242.2	-4576.3	-3608.9	-3181
H4	1	-6243.6	-3069.8	-2322.2	-2026
H5	1	-9010.7	-4535.1	-3572.2	-3117.5
H6	1	-8894.8	-4513	-3611.1	-3238.3
H7	1	-9947.8	-5099.4	-4079	-3708.2
H8	1	-9324.7	-4757.3	-3811.4	-3445.1
H9	1	-8952.2	-4536.9	-3628.9	-3266.6
H10	1	-8884.5	-4526.5	-3608.6	-3222.3
H11	1	-8023.2	-4042.8	-3195.6	-2848.6
H12	1	-7317.2	-3678.3	-2965.7	-2663.4
A1	2	-8648.2	-4298.3	-3339.4	-2883.3
A2	2	-7855.5	-3851.4	-2967	-2608.3
A3	2	-7090.7	-3524.4	-2677.7	-2429.2
A4	2	-8970.9	-4553.7	-3569.7	-3138.3
A5	2	-7811	-3918.1	-3040.6	-2716.2
A6	2	-9592.9	-4934.1	-3922.7	-3493.6
A7	2	-8670.7	-4372.8	-3400.2	-3012.2
A8	2	-6150.9	-3042.5	-2249.8	-1967.7
A9	2	-7956.5	-3979.1	-3025.3	-2484.2
A10	2	-6894.1	-3365	-2454.2	-2096.9
A11	2	-6681.2	-3340.9	-2586.2	-2356.5
A12	2	-7189.8	-3622.4	-2824.3	-2491
B1	2	-7245.8	-3581.8	-2769	-2482.7
B2	2	-9032.8	-4595.9	-3683.9	-3286.1
B3	2	-9610.7	-4878	-3928.5	-3527.1
B4	2	-8949.1	-4495.4	-3409.7	-2984
B5	2	-8868.5	-4490.1	-3606.8	-3272.4
B6	2	-10671.4	-5483.4	-4453.7	-4085.6
B7	2	-9091.8	-4465	-3400	-3001.5
B8	2	-9971.3	-4807.1	-3592.5	-3048.6
B9	2	-9216.7	-4543	-3473.5	-3041.4
B10	2	-8486.4	-4251.9	-3314.3	-2933.5
B11	2	-7106.6	-3544.8	-2808.3	-2518.6
B12	2	-6054.4	-2916.9	-2063.2	-1537.5
C1	2	8665.9	2938.5	13087	37645.7
C2	2	11564.1	4298.1	14253.3	39003.6
C3	2	7953.5	2609.2	13364.8	39521.3
C4	2	7806	2489.9	11847.8	34928.7
C5	2	-8804.7	-4543.5	-3655.2	-3321.8
C6	2	-10061.5	-5187.5	-4131.4	-3786.2
C7	2	-6232.4	-3154.6	-2404.3	-2118.9
C8	2	-8977.3	-4511.7	-3568.5	-3187.1
C9	2	-8335.2	-4262.8	-3300.7	-2905.7
C10	2	-8390	-4256.9	-3374.6	-3081.6
C11	2	-5768.6	-2964.6	-2305.9	-2055.6
C12	2	-7105.4	-3633.7	-2901.8	-2780
D1	2	7741.2	2453.5	6621.8	19288.1
D2	2	6640.5	2139.5	6578.2	19080.7
D3	2	7196.5	2509.1	6187.2	17365.5
D4	2	3976.4	763.5	4558.1	15555.1
D5	2	-4860.7	-2146.7	-1401.8	-1050.2
D6	2	-9842.6	-5061.4	-4082.6	-3668.4
D7	2	-8688.4	-4361.2	-3445.7	-3122.9
D8	2	-8483.5	-4315.9	-3440.5	-3074.2
D9	2	-8484.4	-4182.8	-3146.9	-2663.3
D10	2	-8851.1	-4466.1	-3534	-3123.9
D11	2	-6998.6	-3404.3	-2618.1	-2249.9
D12	2	-4970.8	-2399.1	-1658.5	-1296.7
E1	2	3327.3	624.5	1901.6	7262.6
E2	2	1903.1	-34.6016	1839.9	8265.8
E3	2	-662.301	-1238.2	770.301	6779.6
E4	2	4930.9	1506.6	2858.2	8869.6
E5	2	-9401.1	-4747.2	-3734.9	-3344.2
E6	2	-9291.4	-4757.8	-3736.3	-3311.5
E7	2	-6875.5	-3379.8	-2596.3	-2279.2
E8	2	-9531.1	-4887.2	-3899.7	-3528.5
E9	2	-8997.3	-4545.1	-3658.6	-3331.7
E10	2	-8855.1	-4475.9	-3553.9	-3173.1
E11	2	-7608.6	-3806.2	-2975.6	-2625.1
E12	2	-7112.9	-3591.8	-2802.1	-2518.5
F1	2	4045.5	883.398	326.102	2309.5
F2	2	3106.5	654.102	521.898	2721.8
F3	2	-123.699	-1099.4	-851.301	1674.9
F4	2	3323.7	897.199	729.398	3214.4
F5	2	-8949.9	-4360.1	-3015.4	-2231.5
F6	2	-9919.4	-5059.9	-4084.8	-3695.5
F7	2	-9917.3	-5031.2	-4006.6	-3589.8
F8	2	-9471.2	-4812.3	-3853	-3455.5
F9	2	-8668.5	-4510.4	-3699	-3413
F10	2	-9437.8	-4821.2	-3966	-3633.6
F11	2	-7799.8	-3936.5	-3086.5	-2773.7
F12	2	-7644.5	-3866.5	-3103.7	-2742.7
G1	2	10734.9	3772.9	3454.2	8211.6
G2	2	10867.1	3841.3	3672.4	8863.4
G3	2	14964.8	5909.6	4974.7	9333
G4	2	15870.9	5993.8	4172.3	7799.1
G5	2	-9323.4	-4737.1	-3739.5	-3290.5
G6	2	-7721.5	-3659.7	-2619.9	-2082.2
G7	2	-10087.1	-5204	-4191.4	-3818.1
G8	2	-10448.3	-5409.6	-4400.3	-3774.8
G9	2	-9238.6	-4655.8	-3685.7	-3288.5
G10	2	-8813.8	-4477.9	-3614.8	-3230.2
G11	2	-8060.9	-4102.1	-3234.7	-2982.4
G12	2	-5154.5	-2474.8	-1755.9	-1419.7
H1	2	-7904.6	-4013.8	-3223.5	-2843.8
H2	2	-7778.2	-3905.2	-2996.6	-2616
H3	2	-9076.2	-4514.3	-3553.9	-3143
H4	2	-5985.6	-2955.8	-2221.2	-1959
H5	2	-8779.7	-4417.1	-3497.2	-3053.5
H6	2	-8755.8	-4492	-3524.1	-3211.3
H7	2	-9826.8	-5016.4	-4028	-3665.2
H8	2	-9171.7	-4696.3	-3723.4	-3412.1
H9	2	-8828.2	-4471.9	-3560.9	-3214.6
H10	2	-8763.5	-4466.5	-3543.6	-3192.3
H11	2	-7907.2	-4007.8	-3197.6	-2832.6
H12	2	-7244.2	-3707.3	-2927.7	-2670.4
A1	3	-8446.2	-4221.3	-3243.4	-2799.3
A2	3	-7659.5	-3785.4	-2926	-2506.3
A3	3	-6847.7	-3423.4	-2630.7	-2332.2
A4	3	-8815.9	-4445.7	-3481.7	-3070.3
A5	3	-7597	-3829.1	-2962.6	-2626.2
A6	3	-9382.9	-4837.1	-3853.7	-3456.6
A7	3	-8461.7	-4272.8	-3328.2	-2913.2
A8	3	-6029.9	-2926.5	-2187.8	-1869.7
A9	3	-7846.5	-3873.1	-2954.3	-2408.2
A10	3	-6730.1	-3253	-2365.2	-2016.9
A11	3	-6536.2	-3294.9	-2579.2	-2372.5
A12	3	-6954.8	-3487.4	-2716.3	-2395
B1	3	-7058.8	-3526.8	-2752	-2433.7
B2	3	-8881.8	-4529.9	-3589.9	-3233.1
B3	3	-9421.7	-4825	-3868.5	-3430.1
B4	3	-8850.1	-4393.4	-3368.7	-2913
B5	3	-8718.5	-4410.1	-3544.8	-3150.4
B6	3	-10522.4	-5425.4	-4417.7	-4054.6
B7	3	-8911.8	-4392	-3369	-2935.5
B8	3	-9785.3	-4673.1	-3474.5	-2966.6
B9	3	-8986.7	-4410	-3359.5	-2965.4
B10	3	-8334.4	-4194.9	-3245.3	-2899.5
B11	3	-7044.6	-3547.8	-2782.3	-2492.6
B12	3	-5893.4	-2813.9	-2004.2	-1443.5
C1	3	9079.9	3183.5	13405	38298.7
C2	3	11740.1	4396.1	14369.3	39202.6
C3	3	8043.5	2637.2	13459.8	39596.3
C4	3	7958	2538.9	11884.8	35016.7
C5	3	-8707.7	-4472.5	-3546.2	-3251.8
C6	3	-9894.5	-5080.5	-4088.4	-3685.2
C7	3	-5974.4	-3058.6	-2313.3	-2042.9
C8	3	-8831.3	-4443.7	-3502.5	-3129.1
C9	3	-8214.2	-4163.8	-3250.7	-2834.7
C10	3	-8275	-4171.9	-3343.6	-3010.6
C11	3	-5405.6	-2768.6	-2190.9	-1964.6
C12	3	-6933.4	-3491.7	-2832.8	-2732
D1	3	8094.2	2585.5	6796.8	19577.1
D2	3	6797.5	2249.5	6701.2	19262.7
D3	3	7368.5	2564.1	6270.2	17527.5
D4	3	4102.4	834.5	4593.1	15632.1
D5	3	-4427.7	-1951.7	-1196.8	-910.199
D6	3	-9694.6	-4991.4	-4000.6	-3597.4
D7	3	-8510.4	-4251.2	-3393.7	-3057.9
D8	3	-8343.5	-4247.9	-3381.5	-3059.2
D9	3	-8282.4	-4072.8	-3039.9	-2559.3
D10	3	-8649.1	-4352.1	-3419	-3025.9
D11	3	-6807.6	-3322.3	-2519.1	-2190.9
D12	3	-4825.8	-2270.1	-1569.5	-1242.7
E1	3	3473.3	681.5	1936.6	7333.6
E2	3	2275.1	108.398	2040.9	8533.8
E3	3	-439.301	-1184.2	832.301	6900.6
E4	3	5027.9	1532.6	2916.2	8922.6
E5	3	-9205.1	-4646.2	-3660.9	-3230.2
E6	3	-9056.4	-4641.8	-3628.3	-3239.5
E7	3	-6694.5	-3307.8	-2532.3	-2213.2
E8	3	-9422.1	-4824.2	-3844.7	-3489.5
E9	3	-8843.3	-4483.1	-3550.6	-3248.7
E10	3	-8675.1	-4361.9	-3437.9	-3031.1
E11	3	-7474.6	-3714.2	-2870.6	-2494.1
E12	3	-6927.9	-3523.8	-2737.1	-2418.5
F1	3	4140.5	913.398	362.102	2376.5
F2	3	3542.5	838.102	714.898	2947.8
F3	3	-46.6992	-1066.4	-794.301	1686.9
F4	3	3463.7	935.199	816.398	3265.4
F5	3	-8258.9	-3945.1	-2647.4	-1853.5
F6	3	-9714.4	-4956.9	-4016.8	-3620.5
F7	3	-9725.3	-4947.2	-3937.6	-3488.8
F8	3	-9316.2	-4749.3	-3796	-3411.5
F9	3	-7637.5	-4080.4	-3441	-3223
F10	3	-8641.8	-4514.2	-3745	-3532.6
F11	3	-7577.8	-3839.5	-2990.5	-2703.7
F12	3	-7452.5	-3794.5	-3028.7	-2682.7
G1	3	10984.9	3923.9	3525.2	8312.6
G2	3	11026.1	3942.3	3713.4	8903.4
G3	3	15175.8	6041.6	5040.7	9437
G4	3	16058.9	6128.8	4275.3	7867.1
G5	3	-9066.4	-4577.1	-3624.5	-3202.5
G6	3	-7525.5	-3563.7	-2514.9	-2038.2
G7	3	-9902.1	-5059	-4089.4	-3689.1
G8	3	-10249.3	-5278.6	-4288.3	-3649.8
G9	3	-9060.6	-4598.8	-3603.7	-3209.5
G10	3	-8653.8	-4378.9	-3515.8	-3140.2
G11	3	-7843.9	-4000.1	-3181.7	-2873.4
G12	3	-4979.5	-2376.8	-1695.9	-1358.7
H1	3	-7743.6	-3891.8	-3124.5	-2810.8
H2	3	-7549.2	-3775.2	-2900.6	-2477
H3	3	-8928.2	-4412.3	-3475.9	-3034
H4	3	-5670.6	-2766.8	-2091.2	-1840
H5	3	-8478.7	-4284.1	-3305.2	-2923.5
H6	3	-8611.8	-4384	-3489.1	-3161.3
H7	3	-9682.8	-4948.4	-3982	-3560.2
H8	3	-9036.7	-4577.3	-3641.4	-3318.1
H9	3	-8745.2	-4405.9	-3507.9	-3212.6
H10	3	-8676.5	-4394.5	-3481.6	-3160.3
H11	3	-7782.2	-3934.8	-3119.6	-2772.6
H12	3	-7111.2	-3568.3	-2871.7	-2591.4
A1	4	-8271.2	-4136.3	-3192.4	-2708.3
A2	4	-7494.5	-3729.4	-2830	-2460.3
A3	4	-6690.7	-3323.4	-2574.7	-2276.2
A4	4	-8675.9	-4400.7	-3416.7	-3009.3
A5	4	-7457	-3761.1	-2897.6	-2587.2
A6	4	-9269.9	-4794.1	-3785.7	-3414.6
A7	4	-8286.7	-4204.8	-3273.2	-2898.2
A8	4	-5827.9	-2847.5	-2108.8	-1841.7
A9	4	-7668.5	-3807.1	-2886.3	-2366.2
A10	4	-6548.1	-3146	-2299.2	-1969.9
A11	4	-6417.2	-3215.9	-2508.2	-2308.5
A12	4	-6802.8	-3431.4	-2649.3	-2358
B1	4	-6911.8	-3422.8	-2666	-2378.7
B2	4	-8714.8	-4409.9	-3542.9	-3174.1
B3	4	-9282.7	-4698	-3763.5	-3375.1
B4	4	-8688.1	-4298.4	-3301.7	-2853
B5	4	-8575.5	-4306.1	-3468.8	-3103.4
B6	4	-10352.4	-5308.4	-4342.7	-3962.6
B7	4	-8760.8	-4262	-3285	-2891.5
B8	4	-9601.3	-4605.1	-3428.5	-2937.6
B9	4	-8736.7	-4343	-3265.5	-2869.4
B10	4	-8132.4	-4117.9	-3150.3	-2821.5
B11	4	-6847.6	-3438.8	-2685.3	-2394.6
B12	4	-5695.4	-2728.9	-1907.2	-1418.5
C1	4	9156.9	3126.5	13411	38307.7
C2	4	11837.1	4397.1	14369.3	39257.6
C3	4	8141.5	2663.2	13441.8	39676.3
C4	4	8108	2639.9	11953.8	35155.7
C5	4	-8539.7	-4409.5	-3489.2	-3192.8
C6	4	-9751.5	-5008.5	-3993.4	-3670.2
C7	4	-5776.4	-2982.6	-2224.3	-1991.9
C8	4	-8603.3	-4331.7	-3408.5	-3028.1
C9	4	-8081.2	-4122.8	-3187.7	-2809.7
C10	4	-8083	-4105.9	-3265.6	-2967.6
C11	4	-5387.6	-2811.6	-2213.9	-1956.6
C12	4	-6737.4	-3436.7	-2771.8	-2670
D1	4	8227.2	2659.5	6861.8	19699.1
D2	4	6929.5	2316.5	6731.2	19340.7
D3	4	7484.5	2660.1	6346.2	17598.5
D4	4	4293.4	920.5	4673.1	15758.1
D5	4	-4178.7	-1777.7	-1085.8	-757.199
D6	4	-9508.6	-4899.4	-3935.6	-3530.4
D7	4	-8379.4	-4207.2	-3298.7	-2994.9
D8	4	-8143.5	-4160.9	-3279.5	-2949.2
D9	4	-8085.4	-3994.8	-2998.9	-2464.3
D10	4	-8524.1	-4302.1	-3374	-3008.9
D11	4	-6623.6	-3237.3	-2447.1	-2186.9
D12	4	-4655.8	-2214.1	-1509.5	-1184.7
E1	4	3698.3	761.5	2031.6	7458.6
E2	4	2309.1	129.398	2053.9	8592.8
E3	4	-367.301	-1156.2	884.301	6865.6
E4	4	5099.9	1555.6	2972.2	8929.6
E5	4	-9006.1	-4535.2	-3578.9	-3164.2
E6	4	-8913.4	-4559.8	-3601.3	-3148.5
E7	4	-6501.5	-3213.8	-2476.3	-2164.2
E8	4	-9243.1	-4752.2	-3794.7	-3433.5
E9	4	-8678.3	-4407.1	-3520.6	-3163.7
E10	4	-8480.1	-4323.9	-3406.9	-3038.1
E11	4	-7292.6	-3666.2	-2821.6	-2465.1
E12	4	-6718.9	-3414.8	-2668.1	-2342.5
F1	4	4319.5	949.398	414.102	2389.5
F2	4	3692.5	832.102	744.898	2988.8
F3	4	86.3008	-1022.4	-774.301	1718.9
F4	4	3588.7	991.199	816.398	3304.4
F5	4	-7916.9	-3719.1	-2413.4	-1658.5
F6	4	-9580.4	-4895.9	-3933.8	-3578.5
F7	4	-9557.3	-4815.2	-3853.6	-3445.8
F8	4	-9237.2	-4716.3	-3777	-3414.5
F9	4	-7064.5	-3859.4	-3290	-3125
F10	4	-8181.8	-4288.2	-3600	-3402.6
F11	4	-7414.8	-3728.5	-2929.5	-2667.7
F12	4	-7276.5	-3677.5	-2974.7	-2578.7
G1	4	11116.9	3996.9	3579.2	8374.6
G2	4	11135.1	4002.3	3746.4	8921.4
G3	4	15374.8	6119.6	5114.7	9506
G4	4	16344.9	6242.8	4369.3	7997.1
G5	4	-8913.4	-4511.1	-3535.5	-3120.5
G6	4	-7271.5	-3465.7	-2405.9	-1985.2
G7	4	-9785.1	-5032	-4046.4	-3685.1
G8	4	-10094.3	-5198.6	-4211.3	-3600.8
G9	4	-8895.6	-4515.8	-3531.7	-3119.5
G10	4	-8527.8	-4321.9	-3456.8	-3113.2
G11	4	-7701.9	-3893.1	-3093.7	-2812.4
G12	4	-4796.5	-2270.8	-1612.9	-1325.7
H1	4	-7558.6	-3840.8	-3052.5	-2751.8
H2	4	-7410.2	-3658.2	-2798.6	-2446
H3	4	-8770.2	-4334.3	-3411.9	-2986
H4	4	-5486.6	-2696.8	-2007.2	-1728
H5	4	-8221.7	-4147.1	-3195.2	-2780.5
H6	4	-8468.8	-4299	-3395.1	-3114.3
H7	4	-9503.8	-4858.4	-3886	-3520.2
H8	4	-8867.7	-4553.3	-3645.4	-3303.1
H9	4	-8557.2	-4333.9	-3454.9	-3085.6
H10	4	-8514.5	-4342.5	-3479.6	-3119.3
H11	4	-7625.2	-3844.8	-3046.6	-2682.6
H12	4	-6952.2	-3487.3	-2806.7	-2496.4
A1	5	-8110.2	-4025.3	-3136.4	-2689.3
A2	5	-7293.5	-3611.4	-2773	-2401.3
A3	5	-6516.7	-3260.4	-2523.7	-2224.2
A4	5	-8522.9	-4318.7	-3354.7	-2959.3
A5	5	-7249	-3658.1	-2835.6	-2532.2
A6	5	-9150.9	-4692.1	-3740.7	-3315.6
A7	5	-8125.7	-4092.8	-3164.2	-2799.2
A8	5	-5685.9	-2781.5	-2015.8	-1764.7
A9	5	-7442.5	-3673.1	-2790.3	-2243.2
A10	5	-6341.1	-3062	-2186.2	-1945.9
A11	5	-6200.2	-3112.9	-2427.2	-2232.5
A12	5	-6575.8	-3359.4	-2574.3	-2287
B1	5	-6705.8	-3290.8	-2605	-2269.7
B2	5	-8492.8	-4376.9	-3475.9	-3119.1
B3	5	-9107.7	-4611	-3728.5	-3354.1
B4	5	-8470.1	-4260.4	-3211.7	-2801
B5	5	-8397.5	-4267.1	-3403.8	-3085.4
B6	5	-10148.4	-5230.4	-4282.7	-3943.6
B7	5	-8554.8	-4199	-3195	-2792.5
B8	5	-9439.3	-4537.1	-3336.5	-2891.6
B9	5	-8531.7	-4240	-3225.5	-2845.4
B10	5	-7911.4	-3997.9	-3080.3	-2748.5
B11	5	-6671.6	-3349.8	-2628.3	-2327.6
B12	5	-5484.4	-2625.9	-1838.2	-1284.5
C1	5	9171.9	3155.5	13370	38179.7
C2	5	11954.1	4459.1	14401.3	39303.6
C3	5	8232.5	2723.2	13514.8	39810.3
C4	5	8135	2570.9	11938.8	35128.7
C5	5	-8427.7	-4337.5	-3464.2	-3143.8
C6	5	-9571.5	-4925.5	-3940.4	-3616.2
C7	5	-5698.4	-2922.6	-2160.3	-1961.9
C8	5	-8461.3	-4233.7	-3360.5	-2969.1
C9	5	-7934.2	-4024.8	-3063.7	-2693.7
C10	5	-7875	-3978.9	-3187.6	-2909.6
C11	5	-5087.6	-2646.6	-2103.9	-1852.6
C12	5	-6588.4	-3334.7	-2707.8	-2598
D1	5	8212.2	2610.5	6802.8	19592.1
D2	5	7000.5	2335.5	6763.2	19401.7
D3	5	7601.5	2685.1	6331.2	17679.5
D4	5	4317.4	913.5	4695.1	15829.1
D5	5	-3996.7	-1717.7	-1001.8	-719.199
D6	5	-9346.6	-4836.4	-3879.6	-3517.4
D7	5	-8183.4	-4100.2	-3230.7	-2915.9
D8	5	-7950.5	-4108.9	-3215.5	-2883.2
D9	5	-7840.4	-3859.8	-2884.9	-2397.3
D10	5	-8327.1	-4228.1	-3338	-2938.9
D11	5	-6432.6	-3085.3	-2349.1	-2072.9
D12	5	-4463.8	-2108.1	-1449.5	-1149.7
E1	5	3843.3	789.5	2066.6	7499.6
E2	5	2331.1	143.398	2084.9	8558.8
E3	5	-219.301	-1078.2	932.301	6986.6
E4	5	5158.9	1598.6	2940.2	8986.6
E5	5	-8802.1	-4453.2	-3482.9	-3037.2
E6	5	-8702.4	-4451.8	-3514.3	-3118.5
E7	5	-6368.5	-3153.8	-2397.3	-2094.2
E8	5	-9039.1	-4650.2	-3725.7	-3348.5
E9	5	-8497.3	-4290.1	-3445.6	-3112.7
E10	5	-8309.1	-4220.9	-3320.9	-2945.1
E11	5	-7092.6	-3518.2	-2719.6	-2377.1
E12	5	-6572.9	-3326.8	-2595.1	-2305.5
F1	5	4438.5	1016.4	454.102	2431.5
F2	5	3681.5	878.102	699.898	2977.8
F3	5	169.301	-972.398	-740.301	1790.9
F4	5	3755.7	1121.2	839.398	3367.4
F5	5	-7728.9	-3651.1	-2346.4	-1588.5
F6	5	-9465.4	-4839.9	-3839.8	-3522.5
F7	5	-9414.3	-4780.2	-3806.6	-3391.8
F8	5	-9043.2	-4542.3	-3654	-3292.5
F9	5	-6953.5	-3828.4	-3247	-3106
F10	5	-8019.8	-4219.2	-3598	-3423.6
F11	5	-7247.8	-3636.5	-2852.5	-2568.7
F12	5	-7153.5	-3644.5	-2907.7	-2578.7
G1	5	11384.9	4103.9	3651.2	8465.6
G2	5	11473.1	4153.3	3858.4	9150.4
G3	5	15493.8	6169.6	5171.7	9553
G4	5	16419.9	6241.8	4335.3	7985.1
G5	5	-8726.4	-4433.1	-3488.5	-3063.5
G6	5	-7015.5	-3352.7	-2331.9	-1892.2
G7	5	-9541.1	-4916	-3991.4	-3618.1
G8	5	-9873.3	-5121.6	-4133.3	-3555.8
G9	5	-8729.6	-4397.8	-3443.7	-3037.5
G10	5	-8339.8	-4246.9	-3401.8	-3051.2
G11	5	-7542.9	-3843.1	-3014.7	-2767.4
G12	5	-4696.5	-2244.8	-1560.9	-1321.7
H1	5	-7405.6	-3755.8	-2983.5	-2691.8
H2	5	-7216.2	-3605.2	-2767.6	-2398
H3	5	-8558.2	-4288.3	-3349.9	-2947
H4	5	-5254.6	-2558.8	-1940.2	-1708
H5	5	-8067.7	-4047.1	-3137.2	-2669.5
H6	5	-8290.8	-4223	-3372.1	-3049.3
H7	5	-9310.8	-4806.4	-3806	-3457.2
H8	5	-8687.7	-4441.3	-3528.4	-3190.1
H9	5	-8469.2	-4249.9	-3427.9	-3085.6
H10	5	-8412.5	-4303.5	-3383.6	-3047.3
H11	5	-7487.2	-3769.8	-2998.6	-2634.6
H12	5	-6791.2	-3419.3	-2723.7	-2491.4
A1	6	-7993.2	-3956.3	-3072.4	-2632.3
A2	6	-7112.5	-3537.4	-2687	-2341.3
A3	6	-6389.7	-3193.4	-2453.7	-2173.2
A4	6	-8378.9	-4247.7	-3304.7	-2906.3
A5	6	-7128	-3555.1	-2752.6	-2464.2
A6	6	-8995.9	-4626.1	-3696.7	-3269.6
A7	6	-7975.7	-4049.8	-3145.2	-2760.2
A8	6	-5511.9	-2689.5	-1928.8	-1706.7
A9	6	-7286.5	-3606.1	-2733.3	-2203.2
A10	6	-6150.1	-2973	-2125.2	-1826.9
A11	6	-6067.2	-3057.9	-2367.2	-2184.5
A12	6	-6386.8	-3226.4	-2516.3	-2209
B1	6	-6498.8	-3228.8	-2555	-2216.7
B2	6	-8306.8	-4189.9	-3374.9	-3029.1
B3	6	-8944.7	-4516	-3665.5	-3275.1
B4	6	-8310.1	-4122.4	-3188.7	-2724
B5	6	-8241.5	-4178.1	-3341.8	-2976.4
B6	6	-9979.4	-5179.4	-4208.7	-3836.6
B7	6	-8403.8	-4169	-3116	-2778.5
B8	6	-9254.3	-4465.1	-3269.5	-2809.6
B9	6	-8359.7	-4173	-3148.5	-2760.4
B10	6	-7764.4	-3897.9	-2996.3	-2691.5
B11	6	-6495.6	-3250.8	-2532.3	-2308.6
B12	6	-5288.4	-2521.9	-1733.2	-1224.5
C1	6	9079.9	3084.5	13243	37776.7
C2	6	12028.1	4474.1	14456.3	39312.6
C3	6	8273.5	2740.2	13548.8	39770.3
C4	6	8256	2683.9	12056.8	35252.7
C5	6	-8272.7	-4276.5	-3405.2	-3076.8
C6	6	-9415.5	-4805.5	-3876.4	-3529.2
C7	6	-5590.4	-2860.6	-2152.3	-1915.9
C8	6	-8268.3	-4133.7	-3263.5	-2901.1
C9	6	-7810.2	-3997.8	-3057.7	-2687.7
C10	6	-7732	-3926.9	-3107.6	-2824.6
C11	6	-4995.6	-2582.6	-2044.9	-1825.6
C12	6	-6395.4	-3247.7	-2597.8	-2562
D1	6	8268.2	2676.5	6801.8	19572.1
D2	6	7116.5	2363.5	6816.2	19491.7
D3	6	7727.5	2765.1	6455.2	17806.5
D4	6	4528.4	1040.5	4787.1	15983.1
D5	6	-3846.7	-1606.7	-929.801	-653.199
D6	6	-9203.6	-4750.4	-3797.6	-3430.4
D7	6	-8024.4	-4037.2	-3175.7	-2882.9
D8	6	-7767.5	-3995.9	-3152.5	-2851.2
D9	6	-7694.4	-3823.8	-2823.9	-2373.3
D10	6	-8151.1	-4108.1	-3238	-2897.9
D11	6	-6269.6	-3041.3	-2281.1	-1978.9
D12	6	-4259.8	-1992.1	-1351.5	-1029.7
E1	6	3940.3	861.5	2077.6	7553.6
E2	6	2474.1	236.398	2143.9	8669.8
E3	6	-158.301	-1049.2	991.301	7078.6
E4	6	5339.9	1671.6	3081.2	9118.6
E5	6	-8633.1	-4362.2	-3383.9	-2991.2
E6	6	-8554.4	-4386.8	-3423.3	-3045.5
E7	6	-6145.5	-3030.8	-2313.3	-2014.2
E8	6	-8900.1	-4535.2	-3676.7	-3328.5
E9	6	-8361.3	-4249.1	-3392.6	-3058.7
E10	6	-8168.1	-4138.9	-3263.9	-2886.1
E11	6	-6923.6	-3471.2	-2672.6	-2313.1
E12	6	-6347.9	-3198.8	-2503.1	-2227.5
F1	6	4563.5	1068.4	491.102	2475.5
F2	6	3819.5	974.102	781.898	3035.8
F3	6	225.301	-922.398	-711.301	1784.9
F4	6	4029.7	1175.2	938.398	3523.4
F5	6	-7531.9	-3519.1	-2253.4	-1496.5
F6	6	-9277.4	-4709.9	-3774.8	-3451.5
F7	6	-9223.3	-4686.2	-3733.6	-3359.8
F8	6	-8835.2	-4505.3	-3610	-3230.5
F9	6	-6841.5	-3745.4	-3210	-3092
F10	6	-7896.8	-4189.2	-3535	-3350.6
F11	6	-7046.8	-3556.5	-2769.5	-2492.7
F12	6	-6952.5	-3520.5	-2787.7	-2481.7
G1	6	11540.9	4171.9	3719.2	8508.6
G2	6	11414.1	4107.3	3815.4	9036.4
G3	6	15625.8	6242.6	5178.7	9578
G4	6	16578.9	6323.8	4397.3	8038.1
G5	6	-8516.4	-4333.1	-3383.5	-2974.5
G6	6	-6815.5	-3226.7	-2260.9	-1809.2
G7	6	-9437.1	-4871	-3953.4	-3605.1
G8	6	-9697.3	-5045.6	-4086.3	-3476.8
G9	6	-8575.6	-4320.8	-3435.7	-3044.5
G10	6	-8176.8	-4176.9	-3341.8	-3007.2
G11	6	-7349.9	-3740.1	-2954.7	-2735.4
G12	6	-4523.5	-2138.8	-1497.9	-1237.7
H1	6	-7248.6	-3672.8	-2937.5	-2641.8
H2	6	-7071.2	-3504.2	-2649.6	-2277
H3	6	-8412.2	-4141.3	-3257.9	-2864
H4	6	-5086.6	-2471.8	-1842.2	-1593
H5	6	-7870.7	-3965.1	-3022.2	-2606.5
H6	6	-8132.8	-4151	-3294.1	-2932.3
H7	6	-9186.8	-4701.4	-3775	-3407.2
H8	6	-8546.7	-4366.3	-3448.4	-3151.1
H9	6	-8272.2	-4233.9	-3342.9	-3007.6
H10	6	-8264.5	-4230.5	-3338.6	-2992.3
H11	6	-7314.2	-3670.8	-2915.6	-2578.6
H12	6	-6617.2	-3322.3	-2636.7	-2418.4
A1	7	-7848.2	-3885.3	-3019.4	-2575.3
A2	7	-6961.5	-3460.4	-2674	-2249.3
A3	7	-6267.7	-3124.4	-2375.7	-2178.2
A4	7	-8276.9	-4185.7	-3290.7	-2914.3
A5	7	-6971	-3529.1	-2720.6	-2479.2
A6	7	-8870.9	-4569.1	-3671.7	-3233.6
A7	7	-7781.7	-3957.8	-3071.2	-2715.2
A8	7	-5371.9	-2647.5	-1886.8	-1705.7
A9	7	-7155.5	-3568.1	-2670.3	-2176.2
A10	7	-6098.1	-2908	-2109.2	-1809.9
A11	7	-5932.2	-2985.9	-2341.2	-2146.5
A12	7	-6239.8	-3151.4	-2438.3	-2139
B1	7	-6398.8	-3122.8	-2504	-2199.7
B2	7	-8122.8	-4131.9	-3315.9	-2951.1
B3	7	-8797.7	-4443	-3587.5	-3242.1
B4	7	-8169.1	-4049.4	-3093.7	-2646
B5	7	-8152.5	-4194.1	-3322.8	-2927.4
B6	7	-9854.4	-5093.4	-4127.7	-3796.6
B7	7	-8233.8	-4073	-3051	-2725.5
B8	7	-9134.3	-4360.1	-3241.5	-2766.6
B9	7	-8289.7	-4133	-3121.5	-2768.4
B10	7	-7610.4	-3829.9	-2961.3	-2650.5
B11	7	-6306.6	-3182.8	-2478.3	-2235.6
B12	7	-5124.4	-2444.9	-1696.2	-1189.5
C1	7	9348.9	3209.5	13450	38187.7
C2	7	12105.1	4525.1	14488.3	39374.6
C3	7	8360.5	2761.2	13552.8	39850.3
C4	7	8342	2667.9	12054.8	35286.7
C5	7	-8161.7	-4230.5	-3379.2	-3083.8
C6	7	-9265.5	-4758.5	-3802.4	-3488.2
C7	7	-5437.4	-2790.6	-2093.3	-1849.9
C8	7	-8104.3	-4060.7	-3175.5	-2900.1
C9	7	-7711.2	-3913.8	-3051.7	-2701.7
C10	7	-7543	-3838.9	-3072.6	-2804.6
C11	7	-4829.6	-2518.6	-2000.9	-1773.6
C12	7	-6210.4	-3164.7	-2544.8	-2508
D1	7	8383.2	2667.5	6895.8	19663.1
D2	7	7185.5	2429.5	6839.2	19494.7
D3	7	7749.5	2743.1	6431.2	17745.5
D4	7	4544.4	989.5	4800.1	15922.1
D5	7	-3737.7	-1550.7	-924.801	-581.199
D6	7	-9069.6	-4671.4	-3773.6	-3406.4
D7	7	-7867.4	-3970.2	-3101.7	-2845.9
D8	7	-7663.5	-3915.9	-3160.5	-2799.2
D9	7	-7498.4	-3708.8	-2711.9	-2297.3
D10	7	-8035.1	-4045.1	-3200	-2834.9
D11	7	-6094.6	-2979.3	-2266.1	-1947.9
D12	7	-4136.8	-1940.1	-1292.5	-986.699
E1	7	4101.3	882.5	2144.6	7622.6
E2	7	2579.1	278.398	2167.9	8740.8
E3	7	-119.301	-1051.2	946.301	7048.6
E4	7	5305.9	1669.6	3047.2	9133.6
E5	7	-8463.1	-4280.2	-3335.9	-2972.2
E6	7	-8332.4	-4321.8	-3384.3	-2990.5
E7	7	-6053.5	-2986.8	-2294.3	-2001.2
E8	7	-8844.1	-4542.2	-3622.7	-3325.5
E9	7	-8241.3	-4175.1	-3331.6	-3053.7
E10	7	-8009.1	-4049.9	-3189.9	-2837.1
E11	7	-6715.6	-3339.2	-2579.6	-2233.1
E12	7	-6223.9	-3135.8	-2463.1	-2174.5
F1	7	4688.5	1104.4	507.102	2505.5
F2	7	3758.5	957.102	771.898	3017.8
F3	7	275.301	-886.398	-706.301	1799.9
F4	7	4062.7	1206.2	949.398	3518.4
F5	7	-7390.9	-3442.1	-2192.4	-1453.5
F6	7	-9108.4	-4690.9	-3719.8	-3424.5
F7	7	-9068.3	-4643.2	-3660.6	-3241.8
F8	7	-8743.2	-4472.3	-3576	-3229.5
F9	7	-6743.5	-3712.4	-3181	-3049
F10	7	-7750.8	-4120.2	-3493	-3337.6
F11	7	-6864.8	-3417.5	-2690.5	-2402.7
F12	7	-6755.5	-3421.5	-2757.7	-2434.7
G1	7	11645.9	4227.9	3740.2	8564.6
G2	7	11450.1	4100.3	3817.4	9029.4
G3	7	15691.8	6263.6	5189.7	9578
G4	7	16570.9	6369.8	4395.3	8085.1
G5	7	-8329.4	-4275.1	-3333.5	-2923.5
G6	7	-6629.5	-3168.7	-2180.9	-1755.2
G7	7	-9277.1	-4762	-3847.4	-3539.1
G8	7	-9557.3	-4935.6	-4031.3	-3396.8
G9	7	-8439.6	-4256.8	-3383.7	-2973.5
G10	7	-8023.8	-4072.9	-3251.8	-2941.2
G11	7	-7166.9	-3651.1	-2890.7	-2624.4
G12	7	-4351.5	-2084.8	-1434.9	-1146.7
H1	7	-7071.6	-3595.8	-2905.5	-2571.8
H2	7	-6887.2	-3462.2	-2596.6	-2241
H3	7	-8246.2	-4099.3	-3215.9	-2805
H4	7	-4911.6	-2411.8	-1782.2	-1559
H5	7	-7728.7	-3890.1	-2964.2	-2574.5
H6	7	-7967.8	-4088	-3212.1	-2928.3
H7	7	-9068.8	-4621.4	-3720	-3342.2
H8	7	-8396.7	-4282.3	-3426.4	-3104.1
H9	7	-8131.2	-4124.9	-3264.9	-2943.6
H10	7	-8106.5	-4117.5	-3279.6	-2961.3
H11	7	-7159.2	-3619.8	-2851.6	-2544.6
H12	7	-6408.2	-3241.3	-2574.7	-2330.4
A1	8	-7716.2	-3816.3	-2977.4	-2545.3
A2	8	-6813.5	-3379.4	-2554	-2227.3
A3	8	-6100.7	-3054.4	-2343.7	-2083.2
A4	8	-8169.9	-4171.7	-3282.7	-2883.3
A5	8	-6838	-3440.1	-2670.6	-2409.2
A6	8	-8797.9	-4521.1	-3587.7	-3222.6
A7	8	-7682.7	-3910.8	-3027.2	-2663.2
A8	8	-5253.9	-2540.5	-1850.8	-1620.7
A9	8	-6993.5	-3464.1	-2556.3	-2063.2
A10	8	-5926.1	-2831	-1984.2	-1745.9
A11	8	-5829.2	-2952.9	-2281.2	-2096.5
A12	8	-6138.8	-3088.4	-2397.3	-2115
B1	8	-6279.8	-3074.8	-2435	-2158.7
B2	8	-8003.8	-4065.9	-3268.9	-2916.1
B3	8	-8663.7	-4410	-3528.5	-3203.1
B4	8	-8047.1	-4004.4	-3040.7	-2607
B5	8	-8021.5	-4096.1	-3253.8	-2938.4
B6	8	-9723.4	-5040.4	-4078.7	-3729.6
B7	8	-8099.8	-3970	-3014	-2667.5
B8	8	-8976.3	-4294.1	-3169.5	-2727.6
B9	8	-8224.7	-4071	-3098.5	-2702.4
B10	8	-7482.4	-3729.9	-2866.3	-2578.5
B11	8	-6185.6	-3151.8	-2455.3	-2212.6
B12	8	-4987.4	-2361.9	-1652.2	-1114.5
C1	8	9502.9	3280.5	13559	38453.7
C2	8	12160.1	4558.1	14535.3	39405.6
C3	8	8485.5	2860.2	13695.8	40081.3
C4	8	8392	2702.9	12094.8	35330.7
C5	8	-8113.7	-4152.5	-3350.2	-3051.8
C6	8	-9102.5	-4705.5	-3767.4	-3462.2
C7	8	-5387.4	-2740.6	-2053.3	-1851.9
C8	8	-7950.3	-4012.7	-3127.5	-2796.1
C9	8	-7633.2	-3840.8	-2983.7	-2620.7
C10	8	-7453	-3790.9	-2994.6	-2758.6
C11	8	-4734.6	-2494.6	-1940.9	-1756.6
C12	8	-6110.4	-3097.7	-2488.8	-2458
D1	8	8470.2	2741.5	6928.8	19724.1
D2	8	7274.5	2446.5	6824.2	19509.7
D3	8	7855.5	2801.1	6520.2	17853.5
D4	8	4629.4	1128.5	4865.1	16054.1
D5	8	-3577.7	-1518.7	-835.801	-564.199
D6	8	-8917.6	-4594.4	-3699.6	-3372.4
D7	8	-7712.4	-3855.2	-3061.7	-2735.9
D8	8	-7500.5	-3864.9	-3055.5	-2778.2
D9	8	-7306.4	-3602.8	-2634.9	-2190.3
D10	8	-7895.1	-3986.1	-3147	-2793.9
D11	8	-5960.6	-2900.3	-2203.1	-1890.9
D12	8	-3981.8	-1877.1	-1259.5	-981.699
E1	8	4128.3	952.5	2204.6	7682.6
E2	8	2568.1	280.398	2148.9	8723.8
E3	8	2.69922	-983.199	1048.3	7174.6
E4	8	5473.9	1750.6	3142.2	9235.6
E5	8	-8303.1	-4206.2	-3262.9	-2888.2
E6	8	-8207.4	-4211.8	-3295.3	-2970.5
E7	8	-5860.5	-2878.8	-2197.3	-1936.2
E8	8	-8614.1	-4448.2	-3543.7	-3235.5
E9	8	-8058.3	-4097.1	-3227.6	-2948.7
E10	8	-7834.1	-3965.9	-3134.9	-2776.1
E11	8	-6552.6	-3260.2	-2507.6	-2170.1
E12	8	-6109.9	-3043.8	-2393.1	-2109.5
F1	8	4772.5	1158.4	541.102	2541.5
F2	8	3871.5	996.102	792.898	3019.8
F3	8	329.301	-917.398	-678.301	1834.9
F4	8	4149.7	1299.2	977.398	3546.4
F5	8	-7202.9	-3354.1	-2120.4	-1381.5
F6	8	-8938.4	-4586.9	-3675.8	-3353.5
F7	8	-8881.3	-4509.2	-3582.6	-3183.8
F8	8	-8568.2	-4347.3	-3524	-3157.5
F9	8	-6592.5	-3610.4	-3159	-3017
F10	8	-7679.8	-4110.2	-3470	-3275.6
F11	8	-6703.8	-3372.5	-2634.5	-2386.7
F12	8	-6645.5	-3372.5	-2701.7	-2409.7
G1	8	11740.9	4253.9	3780.2	8539.6
G2	8	11609.1	4213.3	3887.4	9140.4
G3	8	15733.8	6329.6	5247.7	9603
G4	8	16683.9	6392.8	4455.3	8115.1
G5	8	-8166.4	-4173.1	-3269.5	-2866.5
G6	8	-6478.5	-3084.7	-2137.9	-1702.2
G7	8	-9126.1	-4705	-3798.4	-3497.1
G8	8	-9394.3	-4880.6	-3964.3	-3362.8
G9	8	-8283.6	-4191.8	-3307.7	-2912.5
G10	8	-7901.8	-4035.9	-3230.8	-2897.2
G11	8	-6997.9	-3544.1	-2806.7	-2560.4
G12	8	-4234.5	-2013.8	-1365.9	-1086.7
H1	8	-6975.6	-3535.8	-2804.5	-2539.8
H2	8	-6699.2	-3346.2	-2519.6	-2192
H3	8	-8109.2	-3990.3	-3114.9	-2739
H4	8	-4797.6	-2312.8	-1695.2	-1492
H5	8	-7576.7	-3814.1	-2899.2	-2535.5
H6	8	-7883.8	-4011	-3159.1	-2868.3
H7	8	-8882.8	-4556.4	-3660	-3307.2
H8	8	-8196.7	-4192.3	-3330.4	-3012.1
H9	8	-8015.2	-4059.9	-3211.9	-2908.6
H10	8	-7943.5	-4030.5	-3230.6	-2892.3
H11	8	-6997.2	-3530.8	-2755.6	-2435.6
H12	8	-6208.2	-3157.3	-2493.7	-2246.4
A1	9	-7649.2	-3813.3	-2948.4	-2499.3
A2	9	-6714.5	-3311.4	-2551	-2178.3
A3	9	-6005.7	-3029.4	-2322.7	-2104.2
A4	9	-8093.9	-4122.7	-3234.7	-2815.3
A5	9	-6762	-3414.1	-2635.6	-2378.2
A6	9	-8702.9	-4506.1	-3576.7	-3194.6
A7	9	-7555.7	-3839.8	-3006.2	-2660.2
A8	9	-5168.9	-2473.5	-1811.8	-1555.7
A9	9	-6872.5	-3441.1	-2554.3	-2082.2
A10	9	-5793.1	-2780	-1993.2	-1689.9
A11	9	-5762.2	-2884.9	-2235.2	-2088.5
A12	9	-6027.8	-3042.4	-2344.3	-2093
B1	9	-6165.8	-3057.8	-2393	-2122.7
B2	9	-7869.8	-4036.9	-3203.9	-2917.1
B3	9	-8566.7	-4341	-3522.5	-3168.1
B4	9	-7974.1	-3963.4	-3034.7	-2630
B5	9	-7918.5	-4045.1	-3220.8	-2893.4
B6	9	-9595.4	-4945.4	-4028.7	-3694.6
B7	9	-7985.8	-3906	-2953	-2622.5
B8	9	-8863.3	-4233.1	-3129.5	-2674.6
B9	9	-8141.7	-4028	-3034.5	-2661.4
B10	9	-7387.4	-3681.9	-2875.3	-2549.5
B11	9	-6115.6	-3083.8	-2420.3	-2145.6
B12	9	-4882.4	-2332.9	-1597.2	-1066.5
C1	9	9454.9	3278.5	13460	38279.7
C2	9	12262.1	4570.1	14507.3	39423.6
C3	9	8545.5	2854.2	13653.8	40060.3
C4	9	8583	2793.9	12189.8	35563.7
C5	9	-7996.7	-4124.5	-3289.2	-3001.8
C6	9	-9044.5	-4655.5	-3743.4	-3403.2
C7	9	-5326.4	-2689.6	-2004.3	-1814.9
C8	9	-7880.3	-3956.7	-3092.5	-2767.1
C9	9	-7564.2	-3791.8	-2940.7	-2598.7
C10	9	-7310	-3751.9	-2947.6	-2693.6
C11	9	-4581.6	-2381.6	-1904.9	-1724.6
C12	9	-6019.4	-3046.7	-2473.8	-2435
D1	9	8514.2	2766.5	6919.8	19707.1
D2	9	7372.5	2498.5	6876.2	19625.7
D3	9	7846.5	2782.1	6453.2	17799.5
D4	9	4735.4	1124.5	4878.1	16095.1
D5	9	-3385.7	-1414.7	-766.801	-529.199
D6	9	-8799.6	-4565.4	-3629.6	-3315.4
D7	9	-7598.4	-3847.2	-3016.7	-2710.9
D8	9	-7353.5	-3822.9	-3007.5	-2720.2
D9	9	-7192.4	-3514.8	-2612.9	-2189.3
D10	9	-7776.1	-3942.1	-3091	-2753.9
D11	9	-5797.6	-2830.3	-2159.1	-1862.9
D12	9	-3852.8	-1829.1	-1179.5	-925.699
E1	9	4150.3	949.5	2180.6	7634.6
E2	9	2679.1	279.398	2190.9	8783.8
E3	9	30.6992	-964.199	1023.3	7127.6
E4	9	5507.9	1741.6	3144.2	9243.6
E5	9	-8153.1	-4162.2	-3223.9	-2853.2
E6	9	-8049.4	-4175.8	-3243.3	-2911.5
E7	9	-5787.5	-2832.8	-2162.3	-1895.2
E8	9	-8518.1	-4372.2	-3496.7	-3182.5
E9	9	-7955.3	-4047.1	-3229.6	-2951.7
E10	9	-7735.1	-3883.9	-3100.9	-2755.1
E11	9	-6411.6	-3211.2	-2472.6	-2155.1
E12	9	-5975.9	-3024.8	-2371.1	-2100.5
F1	9	4861.5	1174.4	566.102	2524.5
F2	9	3994.5	1065.1	857.898	3095.8
F3	9	416.301	-867.398	-677.301	1842.9
F4	9	4257.7	1319.2	1029.4	3629.4
F5	9	-7091.9	-3300.1	-2052.4	-1329.5
F6	9	-8844.4	-4564.9	-3606.8	-3346.5
F7	9	-8767.3	-4447.2	-3532.6	-3161.8
F8	9	-8453.2	-4294.3	-3432	-3158.5
F9	9	-6498.5	-3619.4	-3134	-2994
F10	9	-7525.8	-4053.2	-3413	-3259.6
F11	9	-6559.8	-3303.5	-2574.5	-2349.7
F12	9	-6471.5	-3261.5	-2613.7	-2304.7
G1	9	11863.9	4298.9	3798.2	8605.6
G2	9	11675.1	4195.3	3881.4	9101.4
G3	9	15935.8	6366.6	5257.7	9682
G4	9	16831.9	6496.8	4504.3	8196.1
G5	9	-8058.4	-4141.1	-3229.5	-2838.5
G6	9	-6292.5	-3009.7	-2074.9	-1651.2
G7	9	-8971.1	-4632	-3771.4	-3402.1
G8	9	-9298.3	-4821.6	-3917.3	-3301.8
G9	9	-8149.6	-4113.8	-3242.7	-2889.5
G10	9	-7759.8	-3933.9	-3180.8	-2846.2
G11	9	-6863.9	-3463.1	-2767.7	-2519.4
G12	9	-4104.5	-1931.8	-1297.9	-1042.7
H1	9	-6837.6	-3459.8	-2798.5	-2520.8
H2	9	-6595.2	-3289.2	-2494.6	-2184
H3	9	-7954.2	-3951.3	-3055.9	-2722
H4	9	-4652.6	-2271.8	-1694.2	-1450
H5	9	-7483.7	-3763.1	-2903.2	-2489.5
H6	9	-7697.8	-3946	-3106.1	-2823.3
H7	9	-8754.8	-4511.4	-3585	-3251.2
H8	9	-8046.7	-4123.3	-3287.4	-2998.1
H9	9	-7875.2	-3967.9	-3198.9	-2879.6
H10	9	-7796.5	-3994.5	-3172.6	-2824.3
H11	9	-6817.2	-3405.8	-2697.6	-2394.6
H12	9	-6131.2	-3100.3	-2457.7	-2215.4
A1	10	-7578.2	-3785.3	-2907.4	-2480.3
A2	10	-6662.5	-3282.4	-2540	-2206.3
A3	10	-5926.7	-2979.4	-2293.7	-2024.2
A4	10	-8035.9	-4062.7	-3210.7	-2798.3
A5	10	-6701	-3392.1	-2583.6	-2325.2
A6	10	-8651.9	-4506.1	-3559.7	-3162.6
A7	10	-7525.7	-3786.8	-2948.2	-2611.2
A8	10	-5056.9	-2467.5	-1780.8	-1563.7
A9	10	-6763.5	-3409.1	-2519.3	-2025.2
A10	10	-5741.1	-2749	-1947.2	-1669.9
A11	10	-5639.2	-2863.9	-2204.2	-2033.5
A12	10	-5885.8	-3002.4	-2304.3	-2048
B1	10	-6062.8	-3014.8	-2332	-2048.7
B2	10	-7782.8	-3976.9	-3179.9	-2863.1
B3	10	-8461.7	-4324	-3492.5	-3144.1
B4	10	-7857.1	-3891.4	-3026.7	-2574
B5	10	-7833.5	-3989.1	-3217.8	-2861.4
B6	10	-9505.4	-4918.4	-4030.7	-3693.6
B7	10	-7898.8	-3869	-2931	-2582.5
B8	10	-8764.3	-4220.1	-3096.5	-2662.6
B9	10	-8077.7	-4007	-3011.5	-2654.4
B10	10	-7287.4	-3695.9	-2793.3	-2553.5
B11	10	-6022.6	-3016.8	-2387.3	-2146.6
B12	10	-4778.4	-2284.9	-1564.2	-1111.5
C1	10	9445.9	3225.5	13400	38054.7
C2	10	12278.1	4590.1	14511.3	39413.6
C3	10	8585.5	2869.2	13684.8	40044.3
C4	10	8570	2818.9	12174.8	35449.7
C5	10	-7944.7	-4109.5	-3270.2	-2984.8
C6	10	-8952.5	-4600.5	-3721.4	-3384.2
C7	10	-5242.4	-2695.6	-2040.3	-1784.9
C8	10	-7749.3	-3935.7	-3019.5	-2726.1
C9	10	-7469.2	-3767.8	-2900.7	-2582.7
C10	10	-7221	-3698.9	-2944.6	-2682.6
C11	10	-4451.6	-2339.6	-1848.9	-1671.6
C12	10	-5918.4	-3042.7	-2439.8	-2397
D1	10	8545.2	2782.5	6892.8	19675.1
D2	10	7390.5	2488.5	6930.2	19671.7
D3	10	7860.5	2820.1	6459.2	17805.5
D4	10	4801.4	1129.5	4877.1	16143.1
D5	10	-3361.7	-1368.7	-756.801	-468.199
D6	10	-8771.6	-4486.4	-3642.6	-3305.4
D7	10	-7560.4	-3785.2	-2998.7	-2732.9
D8	10	-7232.5	-3748.9	-2960.5	-2652.2
D9	10	-7035.4	-3477.8	-2582.9	-2138.3
D10	10	-7687.1	-3895.1	-3064	-2753.9
D11	10	-5714.6	-2782.3	-2133.1	-1847.9
D12	10	-3757.8	-1769.1	-1174.5	-887.699
E1	10	4168.3	997.5	2180.6	7629.6
E2	10	2711.1	327.398	2215.9	8772.8
E3	10	45.6992	-949.199	1021.3	7105.6
E4	10	5683.9	1850.6	3193.2	9377.6
E5	10	-8027.1	-4082.2	-3190.9	-2832.2
E6	10	-7922.4	-4153.8	-3245.3	-2887.5
E7	10	-5664.5	-2809.8	-2151.3	-1894.2
E8	10	-8402.1	-4313.2	-3482.7	-3141.5
E9	10	-7825.3	-4025.1	-3180.6	-2885.7
E10	10	-7647.1	-3865.9	-3052.9	-2752.1
E11	10	-6341.6	-3182.2	-2424.6	-2112.1
E12	10	-5907.9	-3026.8	-2330.1	-2055.5
F1	10	4927.5	1206.4	563.102	2585.5
F2	10	4006.5	1030.1	824.898	3079.8
F3	10	409.301	-850.398	-621.301	1844.9
F4	10	4300.7	1376.2	1039.4	3576.4
F5	10	-6992.9	-3246.1	-2052.4	-1300.5
F6	10	-8715.4	-4473.9	-3592.8	-3288.5
F7	10	-8673.3	-4430.2	-3521.6	-3115.8
F8	10	-8365.2	-4241.3	-3394	-3109.5
F9	10	-6423.5	-3626.4	-3112	-2986
F10	10	-7489.8	-4034.2	-3462	-3240.6
F11	10	-6414.8	-3250.5	-2535.5	-2320.7
F12	10	-6385.5	-3251.5	-2614.7	-2303.7
G1	10	11904.9	4340.9	3835.2	8679.6
G2	10	11802.1	4304.3	3942.4	9148.4
G3	10	16047.8	6411.6	5293.7	9708
G4	10	16805.9	6481.8	4485.3	8151.1
G5	10	-7915.4	-4076.1	-3200.5	-2816.5
G6	10	-6172.5	-2993.7	-2010.9	-1630.2
G7	10	-8855.1	-4618	-3712.4	-3389.1
G8	10	-9165.3	-4789.6	-3871.3	-3275.8
G9	10	-8043.6	-4057.8	-3172.7	-2865.5
G10	10	-7694.8	-3945.9	-3140.8	-2823.2
G11	10	-6723.9	-3461.1	-2724.7	-2500.4
G12	10	-4022.5	-1887.8	-1286.9	-1075.7
H1	10	-6760.6	-3428.8	-2754.5	-2492.8
H2	10	-6493.2	-3253.2	-2460.6	-2128
H3	10	-7855.2	-3921.3	-3018.9	-2695
H4	10	-4564.6	-2226.8	-1628.2	-1427
H5	10	-7390.7	-3709.1	-2875.2	-2455.5
H6	10	-7589.8	-3894	-3062.1	-2809.3
H7	10	-8663.8	-4433.4	-3570	-3274.2
H8	10	-7949.7	-4101.3	-3243.4	-2982.1
H9	10	-7747.2	-3957.9	-3136.9	-2828.6
H10	10	-7693.5	-3952.5	-3104.6	-2821.3
H11	10	-6688.2	-3384.8	-2654.6	-2361.6
H12	10	-5998.2	-3042.3	-2384.7	-2201.4
A1	11	-7521.2	-3734.3	-2895.4	-2474.3
A2	11	-6596.5	-3235.4	-2455	-2143.3
A3	11	-5890.7	-2963.4	-2265.7	-1993.2
A4	11	-8008.9	-4055.7	-3193.7	-2813.3
A5	11	-6601	-3343.1	-2596.6	-2323.2
A6	11	-8615.9	-4424.1	-3525.7	-3127.6
A7	11	-7385.7	-3796.8	-2912.2	-2557.2
A8	11	-4991.9	-2445.5	-1757.8	-1500.7
A9	11	-6665.5	-3350.1	-2523.3	-2012.2
A10	11	-5650.1	-2687	-1949.2	-1661.9
A11	11	-5658.2	-2882.9	-2199.2	-2066.5
A12	11	-5845.8	-2960.4	-2260.3	-2033
B1	11	-6039.8	-2978.8	-2325	-2084.7
B2	11	-7674.8	-3930.9	-3167.9	-2823.1
B3	11	-8420.7	-4292	-3461.5	-3117.1
B4	11	-7812.1	-3882.4	-3001.7	-2535
B5	11	-7782.5	-3957.1	-3180.8	-2850.4
B6	11	-9450.4	-4907.4	-4017.7	-3680.6
B7	11	-7835.8	-3863	-2931	-2573.5
B8	11	-8692.3	-4189.1	-3064.5	-2666.6
B9	11	-8049.7	-4008	-3018.5	-2668.4
B10	11	-7229.4	-3628.9	-2787.3	-2499.5
B11	11	-5935.6	-2996.8	-2339.3	-2126.6
B12	11	-4771.4	-2249.9	-1524.2	-1013.5
C1	11	9631.9	3324.5	13508	38321.7
C2	11	12425.1	4640.1	14562.3	39459.6
C3	11	8573.5	2841.2	13622.8	39977.3
C4	11	8634	2808.9	12184.8	35530.7
C5	11	-7905.7	-4099.5	-3290.2	-2987.8
C6	11	-8877.5	-4583.5	-3667.4	-3369.2
C7	11	-5195.4	-2667.6	-1977.3	-1757.9
C8	11	-7698.3	-3903.7	-3044.5	-2736.1
C9	11	-7414.2	-3762.8	-2901.7	-2562.7
C10	11	-7164	-3615.9	-2912.6	-2659.6
C11	11	-4455.6	-2372.6	-1869.9	-1689.6
C12	11	-5844.4	-2999.7	-2398.8	-2354
D1	11	8582.2	2775.5	6898.8	19719.1
D2	11	7450.5	2530.5	6921.2	19660.7
D3	11	7996.5	2857.1	6487.2	17878.5
D4	11	4880.4	1182.5	4903.1	16210.1
D5	11	-3210.7	-1344.7	-688.801	-410.199
D6	11	-8656.6	-4488.4	-3606.6	-3267.4
D7	11	-7459.4	-3766.2	-2938.7	-2685.9
D8	11	-7181.5	-3729.9	-2955.5	-2677.2
D9	11	-6941.4	-3455.8	-2528.9	-2119.3
D10	11	-7639.1	-3876.1	-3042	-2699.9
D11	11	-5663.6	-2761.3	-2066.1	-1812.9
D12	11	-3745.8	-1731.1	-1156.5	-871.699
E1	11	4255.3	1024.5	2210.6	7718.6
E2	11	2700.1	324.398	2185.9	8740.8
E3	11	99.6992	-952.199	1080.3	7169.6
E4	11	5756.9	1867.6	3233.2	9439.6
E5	11	-7961.1	-4054.2	-3124.9	-2792.2
E6	11	-7823.4	-4078.8	-3223.3	-2847.5
E7	11	-5593.5	-2799.8	-2148.3	-1873.2
E8	11	-8373.1	-4300.2	-3473.7	-3162.5
E9	11	-7782.3	-3981.1	-3164.6	-2884.7
E10	11	-7566.1	-3842.9	-3028.9	-2719.1
E11	11	-6263.6	-3142.2	-2410.6	-2100.1
E12	11	-5828.9	-2982.8	-2324.1	-2063.5
F1	11	5018.5	1265.4	602.102	2617.5
F2	11	3973.5	1003.1	823.898	3053.8
F3	11	469.301	-822.398	-616.301	1846.9
F4	11	4540.7	1435.2	1150.4	3734.4
F5	11	-6869.9	-3214.1	-1990.4	-1258.5
F6	11	-8691.4	-4488.9	-3587.8	-3316.5
F7	11	-8576.3	-4373.2	-3462.6	-3082.8
F8	11	-8328.2	-4283.3	-3439	-3081.5
F9	11	-6334.5	-3551.4	-3086	-2953
F10	11	-7412.8	-4014.2	-3396	-3222.6
F11	11	-6359.8	-3197.5	-2493.5	-2241.7
F12	11	-6293.5	-3194.5	-2583.7	-2248.7
G1	11	11985.9	4375.9	3854.2	8643.6
G2	11	11903.1	4282.3	3943.4	9200.4
G3	11	16155.8	6468.6	5350.7	9779
G4	11	16866.9	6501.8	4536.3	8234.1
G5	11	-7845.4	-4042.1	-3169.5	-2777.5
G6	11	-6105.5	-2953.7	-2022.9	-1617.2
G7	11	-8793.1	-4584	-3726.4	-3405.1
G8	11	-9135.3	-4767.6	-3813.3	-3254.8
G9	11	-7958.6	-4045.8	-3177.7	-2810.5
G10	11	-7605.8	-3889.9	-3097.8	-2812.2
G11	11	-6644.9	-3428.1	-2712.7	-2497.4
G12	11	-3861.5	-1830.8	-1240.9	-991.699
H1	11	-6684.6	-3385.8	-2701.5	-2443.8
H2	11	-6443.2	-3237.2	-2476.6	-2107
H3	11	-7784.2	-3856.3	-2983.9	-2631
H4	11	-4402.6	-2178.8	-1621.2	-1379
H5	11	-7286.7	-3692.1	-2799.2	-2445.5
H6	11	-7524.8	-3841	-3036.1	-2744.3
H7	11	-8571.8	-4413.4	-3481	-3174.2
H8	11	-7843.7	-4018.3	-3202.4	-2948.1
H9	11	-7630.2	-3917.9	-3084.9	-2793.6
H10	11	-7606.5	-3885.5	-3085.6	-2777.3
H11	11	-6597.2	-3323.8	-2634.6	-2340.6
H12	11	-5889.2	-2984.3	-2335.7	-2136.4
A1	12	-7486.2	-3725.3	-2929.4	-2471.3
A2	12	-6574.5	-3275.4	-2477	-2132.3
A3	12	-5836.7	-2941.4	-2286.7	-2013.2
A4	12	-7986.9	-4057.7	-3144.7	-2787.3
A5	12	-6574	-3333.1	-2592.6	-2306.2
A6	12	-8580.9	-4455.1	-3536.7	-3126.6
A7	12	-7415.7	-3770.8	-2928.2	-2566.2
A8	12	-4938.9	-2415.5	-1747.8	-1517.7
A9	12	-6650.5	-3336.1	-2472.3	-1998.2
A10	12	-5638.1	-2747	-1898.2	-1640.9
A11	12	-5580.2	-2848.9	-2195.2	-2003.5
A12	12	-5859.8	-2971.4	-2232.3	-2005
B1	12	-6012.8	-3005.8	-2333	-2047.7
B2	12	-7687.8	-3950.9	-3140.9	-2849.1
B3	12	-8361.7	-4233	-3407.5	-3106.1
B4	12	-7758.1	-3881.4	-2952.7	-2513
B5	12	-7735.5	-3953.1	-3182.8	-2809.4
B6	12	-9397.4	-4879.4	-3971.7	-3636.6
B7	12	-7782.8	-3862	-2895	-2587.5
B8	12	-8668.3	-4142.1	-3049.5	-2636.6
B9	12	-8072.7	-3991	-3020.5	-2644.4
B10	12	-7160.4	-3611.9	-2776.3	-2486.5
B11	12	-5885.6	-2970.8	-2329.3	-2077.6
B12	12	-4670.4	-2226.9	-1477.2	-994.5
C1	12	9552.9	3347.5	13491	38286.7
C2	12	12402.1	4615.1	14550.3	39424.6
C3	12	8666.5	2867.2	13708.8	40170.3
C4	12	8728	2861.9	12255.8	35600.7
C5	12	-7945.7	-4118.5	-3267.2	-2963.8
C6	12	-8816.5	-4553.5	-3660.4	-3350.2
C7	12	-5193.4	-2646.6	-1997.3	-1761.9
C8	12	-7641.3	-3879.7	-3031.5	-2724.1
C9	12	-7406.2	-3746.8	-2884.7	-2537.7
C10	12	-7099	-3612.9	-2850.6	-2648.6
C11	12	-4437.6	-2347.6	-1864.9	-1661.6
C12	12	-5805.4	-2966.7	-2399.8	-2348
D1	12	8755.2	2856.5	7011.8	19855.1
D2	12	7499.5	2552.5	6964.2	19707.7
D3	12	8024.5	2881.1	6530.2	17865.5
D4	12	4873.4	1155.5	4921.1	16195.1
D5	12	-3186.7	-1319.7	-675.801	-429.199
D6	12	-8617.6	-4477.4	-3609.6	-3276.4
D7	12	-7441.4	-3756.2	-2930.7	-2684.9
D8	12	-7117.5	-3711.9	-2965.5	-2666.2
D9	12	-6865.4	-3399.8	-2493.9	-2102.3
D10	12	-7586.1	-3844.1	-3047	-2697.9
D11	12	-5584.6	-2718.3	-2048.1	-1776.9
D12	12	-3661.8	-1718.1	-1142.5	-836.699
E1	12	4285.3	1060.5	2264.6	7781.6
E2	12	2702.1	327.398	2166.9	8761.8
E3	12	147.699	-934.199	1120.3	7230.6
E4	12	5675.9	1835.6	3194.2	9393.6
E5	12	-7851.1	-4010.2	-3082.9	-2722.2
E6	12	-7783.4	-4055.8	-3171.3	-2841.5
E7	12	-5533.5	-2756.8	-2099.3	-1843.2
E8	12	-8278.1	-4277.2	-3408.7	-3116.5
E9	12	-7707.3	-3938.1	-3141.6	-2883.7
E10	12	-7539.1	-3790.9	-3034.9	-2711.1
E11	12	-6171.6	-3075.2	-2357.6	-2084.1
E12	12	-5770.9	-2908.8	-2260.1	-1985.5
F1	12	5020.5	1279.4	622.102	2596.5
F2	12	3935.5	1037.1	810.898	3008.8
F3	12	522.301	-784.398	-618.301	1879.9
F4	12	4493.7	1450.2	1111.4	3691.4
F5	12	-6817.9	-3172.1	-1965.4	-1254.5
F6	12	-8613.4	-4411.9	-3531.8	-3244.5
F7	12	-8507.3	-4360.2	-3429.6	-3066.8
F8	12	-8262.2	-4244.3	-3367	-3060.5
F9	12	-6288.5	-3538.4	-3089	-2932
F10	12	-7423.8	-4000.2	-3401	-3214.6
F11	12	-6252.8	-3162.5	-2459.5	-2235.7
F12	12	-6197.5	-3160.5	-2565.7	-2250.7
G1	12	12019.9	4382.9	3837.2	8659.6
G2	12	12038.1	4408.3	4037.4	9282.4
G3	12	16264.8	6523.6	5368.7	9817
G4	12	16939.9	6530.8	4509.3	8193.1
G5	12	-7743.4	-4017.1	-3115.5	-2785.5
G6	12	-6133.5	-2921.7	-2010.9	-1564.2
G7	12	-8682.1	-4531	-3675.4	-3367.1
G8	12	-9060.3	-4732.6	-3842.3	-3226.8
G9	12	-7899.6	-4007.8	-3146.7	-2812.5
G10	12	-7518.8	-3860.9	-3088.8	-2777.2
G11	12	-6588.9	-3350.1	-2647.7	-2454.4
G12	12	-3788.5	-1786.8	-1179.9	-966.699
H1	12	-6619.6	-3369.8	-2719.5	-2448.8
H2	12	-6431.2	-3208.2	-2449.6	-2104
H3	12	-7674.2	-3801.3	-2931.9	-2617
H4	12	-4391.6	-2135.8	-1586.2	-1349
H5	12	-7184.7	-3639.1	-2784.2	-2397.5
H6	12	-7399.8	-3825	-3038.1	-2710.3
H7	12	-8507.8	-4348.4	-3485	-3207.2
H8	12	-7785.7	-4009.3	-3211.4	-2898.1
H9	12	-7604.2	-3867.9	-3107.9	-2762.6
H10	12	-7544.5	-3884.5	-3073.6	-2726.3
H11	12	-6507.2	-3263.8	-2588.6	-2283.6
H12	12	-5821.2	-2928.3	-2325.7	-2102.4
A1	13	-7463.2	-3715.3	-2872.4	-2429.3
A2	13	-6549.5	-3212.4	-2426	-2111.3
A3	13	-5771.7	-2917.4	-2243.7	-1986.2
A4	13	-7941.9	-4041.7	-3154.7	-2787.3
A5	13	-6495	-3327.1	-2571.6	-2289.2
A6	13	-8524.9	-4391.1	-3496.7	-3160.6
A7	13	-7342.7	-3722.8	-2865.2	-2550.2
A8	13	-4877.9	-2400.5	-1709.8	-1512.7
A9	13	-6588.5	-3295.1	-2439.3	-1957.2
A10	13	-5581.1	-2676	-1912.2	-1631.9
A11	13	-5546.2	-2752.9	-2152.2	-1987.5
A12	13	-5754.8	-2896.4	-2238.3	-1997
B1	13	-5963.8	-2950.8	-2302	-2017.7
B2	13	-7626.8	-3886.9	-3127.9	-2782.1
B3	13	-8311.7	-4227	-3406.5	-3085.1
B4	13	-7694.1	-3867.4	-2955.7	-2495
B5	13	-7681.5	-3955.1	-3146.8	-2844.4
B6	13	-9404.4	-4847.4	-3958.7	-3637.6
B7	13	-7751.8	-3772	-2830	-2526.5
B8	13	-8588.3	-4122.1	-3023.5	-2608.6
B9	13	-7982.7	-3963	-2982.5	-2628.4
B10	13	-7138.4	-3614.9	-2785.3	-2465.5
B11	13	-5803.6	-2932.8	-2292.3	-2069.6
B12	13	-4631.4	-2184.9	-1444.2	-971.5
C1	13	9575.9	3271.5	13443	38149.7
C2	13	12506.1	4707.1	14583.3	39501.6
C3	13	8761.5	2914.2	13761.8	40182.3
C4	13	8694	2854.9	12216.8	35519.7
C5	13	-7846.7	-4022.5	-3224.2	-2929.8
C6	13	-8759.5	-4542.5	-3594.4	-3304.2
C7	13	-5135.4	-2597.6	-1956.3	-1758.9
C8	13	-7602.3	-3839.7	-2987.5	-2657.1
C9	13	-7370.2	-3756.8	-2859.7	-2525.7
C10	13	-7051	-3599.9	-2875.6	-2656.6
C11	13	-4332.6	-2290.6	-1795.9	-1622.6
C12	13	-5744.4	-2903.7	-2364.8	-2331
D1	13	8800.2	2864.5	7001.8	19889.1
D2	13	7555.5	2606.5	6953.2	19724.7
D3	13	8158.5	2910.1	6558.2	17977.5
D4	13	4928.4	1200.5	4913.1	16215.1
D5	13	-3168.7	-1280.7	-673.801	-446.199
D6	13	-8561.6	-4463.4	-3528.6	-3235.4
D7	13	-7416.4	-3718.2	-2918.7	-2656.9
D8	13	-7053.5	-3693.9	-2931.5	-2644.2
D9	13	-6799.4	-3368.8	-2480.9	-2099.3
D10	13	-7515.1	-3790.1	-2993	-2675.9
D11	13	-5531.6	-2698.3	-2024.1	-1744.9
D12	13	-3583.8	-1676.1	-1064.5	-824.699
E1	13	4394.3	1091.5	2265.6	7803.6
E2	13	2827.1	377.398	2267.9	8875.8
E3	13	254.699	-890.199	1103.3	7272.6
E4	13	5699.9	1846.6	3225.2	9374.6
E5	13	-7801.1	-3995.2	-3072.9	-2754.2
E6	13	-7688.4	-4010.8	-3142.3	-2802.5
E7	13	-5460.5	-2719.8	-2044.3	-1803.2
E8	13	-8305.1	-4282.2	-3427.7	-3112.5
E9	13	-7635.3	-3869.1	-3106.6	-2845.7
E10	13	-7451.1	-3786.9	-2933.9	-2666.1
E11	13	-6134.6	-3045.2	-2329.6	-2008.1
E12	13	-5698.9	-2852.8	-2238.1	-1980.5
F1	13	5133.5	1347.4	638.102	2617.5
F2	13	4062.5	1110.1	866.898	3068.8
F3	13	637.301	-746.398	-579.301	1939.9
F4	13	4597.7	1466.2	1175.4	3706.4
F5	13	-6740.9	-3129.1	-1920.4	-1202.5
F6	13	-8569.4	-4409.9	-3529.8	-3248.5
F7	13	-8479.3	-4311.2	-3417.6	-3066.8
F8	13	-8188.2	-4183.3	-3357	-3021.5
F9	13	-6235.5	-3502.4	-3004	-2921
F10	13	-7283.8	-3886.2	-3335	-3197.6
F11	13	-6173.8	-3107.5	-2437.5	-2196.7
F12	13	-6133.5	-3110.5	-2471.7	-2210.7
G1	13	12187.9	4452.9	3911.2	8708.6
G2	13	12237.1	4499.3	4091.4	9387.4
G3	13	16261.8	6524.6	5392.7	9777
G4	13	16897.9	6532.8	4518.3	8182.1
G5	13	-7693.4	-3957.1	-3095.5	-2719.5
G6	13	-6114.5	-2913.7	-1971.9	-1579.2
G7	13	-8648.1	-4478	-3660.4	-3330.1
G8	13	-8959.3	-4678.6	-3791.3	-3198.8
G9	13	-7839.6	-3941.8	-3122.7	-2785.5
G10	13	-7459.8	-3806.9	-3078.8	-2754.2
G11	13	-6498.9	-3316.1	-2585.7	-2402.4
G12	13	-3739.5	-1777.8	-1189.9	-962.699
H1	13	-6583.6	-3320.8	-2685.5	-2398.8
H2	13	-6312.2	-3156.2	-2382.6	-2081
H3	13	-7617.2	-3791.3	-2932.9	-2612
H4	13	-4317.6	-2153.8	-1543.2	-1353
H5	13	-7161.7	-3588.1	-2752.2	-2371.5
H6	13	-7359.8	-3780	-2962.1	-2689.3
H7	13	-8425.8	-4325.4	-3447	-3124.2
H8	13	-7719.7	-3989.3	-3207.4	-2895.1
H9	13	-7478.2	-3799.9	-3028.9	-2729.6
H10	13	-7441.5	-3784.5	-3020.6	-2709.3
H11	13	-6418.2	-3227.8	-2536.6	-2248.6
H12	13	-5676.2	-2861.3	-2272.7	-2088.4
A1	14	-7439.2	-3693.3	-2871.4	-2429.3
A2	14	-6489.5	-3230.4	-2467	-2109.3
A3	14	-5759.7	-2923.4	-2212.7	-1972.2
A4	14	-7893.9	-4022.7	-3143.7	-2761.3
A5	14	-6493	-3307.1	-2557.6	-2313.2
A6	14	-8528.9	-4426.1	-3516.7	-3105.6
A7	14	-7295.7	-3725.8	-2885.2	-2554.2
A8	14	-4910.9	-2381.5	-1702.8	-1480.7
A9	14	-6557.5	-3238.1	-2436.3	-1954.2
A10	14	-5559.1	-2662	-1864.2	-1641.9
A11	14	-5490.2	-2767.9	-2129.2	-1953.5
A12	14	-5740.8	-2857.4	-2234.3	-1981
B1	14	-5876.8	-2931.8	-2266	-2016.7
B2	14	-7610.8	-3883.9	-3155.9	-2826.1
B3	14	-8281.7	-4215	-3359.5	-3060.1
B4	14	-7707.1	-3832.4	-2921.7	-2513
B5	14	-7696.5	-3950.1	-3118.8	-2824.4
B6	14	-9330.4	-4840.4	-3930.7	-3654.6
B7	14	-7648.8	-3760	-2822	-2535.5
B8	14	-8552.3	-4094.1	-3046.5	-2592.6
B9	14	-7957.7	-3956	-3008.5	-2603.4
B10	14	-7099.4	-3552.9	-2760.3	-2454.5
B11	14	-5839.6	-2960.8	-2323.3	-2056.6
B12	14	-4633.4	-2146.9	-1454.2	-962.5
C1	14	9641.9	3384.5	13468	38182.7
C2	14	12539.1	4726.1	14611.3	39521.6
C3	14	8826.5	2953.2	13802.8	40293.3
C4	14	8775	2873.9	12255.8	35579.7
C5	14	-7842.7	-4058.5	-3244.2	-2948.8
C6	14	-8733.5	-4497.5	-3634.4	-3305.2
C7	14	-5185.4	-2623.6	-1951.3	-1752.9
C8	14	-7565.3	-3849.7	-2989.5	-2690.1
C9	14	-7312.2	-3683.8	-2864.7	-2502.7
C10	14	-6989	-3568.9	-2839.6	-2598.6
C11	14	-4244.6	-2260.6	-1763.9	-1575.6
C12	14	-5703.4	-2904.7	-2381.8	-2322
D1	14	8752.2	2851.5	6957.8	19796.1
D2	14	7592.5	2610.5	6954.2	19709.7
D3	14	8067.5	2898.1	6510.2	17848.5
D4	14	4921.4	1201.5	4931.1	16228.1
D5	14	-3136.7	-1308.7	-686.801	-418.199
D6	14	-8497.6	-4412.4	-3526.6	-3219.4
D7	14	-7334.4	-3695.2	-2922.7	-2640.9
D8	14	-7041.5	-3707.9	-2943.5	-2645.2
D9	14	-6741.4	-3324.8	-2474.9	-2055.3
D10	14	-7483.1	-3774.1	-2960	-2684.9
D11	14	-5483.6	-2674.3	-2012.1	-1767.9
D12	14	-3521.8	-1661.1	-1064.5	-783.699
E1	14	4363.3	1104.5	2273.6	7754.6
E2	14	2854.1	387.398	2242.9	8856.8
E3	14	228.699	-893.199	1101.3	7237.6
E4	14	5822.9	1950.6	3252.2	9469.6
E5	14	-7734.1	-3912.2	-3043.9	-2722.2
E6	14	-7630.4	-4016.8	-3124.3	-2770.5
E7	14	-5441.5	-2670.8	-2046.3	-1792.2
E8	14	-8278.1	-4229.2	-3412.7	-3116.5
E9	14	-7630.3	-3897.1	-3131.6	-2864.7
E10	14	-7402.1	-3753.9	-2973.9	-2656.1
E11	14	-6067.6	-3017.2	-2343.6	-2041.1
E12	14	-5666.9	-2850.8	-2168.1	-1953.5
F1	14	5192.5	1329.4	631.102	2622.5
F2	14	4168.5	1132.1	875.898	3115.8
F3	14	624.301	-756.398	-554.301	1916.9
F4	14	4743.7	1533.2	1170.4	3791.4
F5	14	-6696.9	-3134.1	-1881.4	-1209.5
F6	14	-8502.4	-4351.9	-3479.8	-3211.5
F7	14	-8402.3	-4272.2	-3399.6	-3050.8
F8	14	-8132.2	-4156.3	-3334	-2996.5
F9	14	-6135.5	-3512.4	-3047	-2932
F10	14	-7245.8	-3909.2	-3340	-3176.6
F11	14	-6142.8	-3078.5	-2426.5	-2224.7
F12	14	-6148.5	-3110.5	-2526.7	-2224.7
G1	14	12255.9	4505.9	3909.2	8672.6
G2	14	12145.1	4439.3	4016.4	9296.4
G3	14	16402.8	6599.6	5413.7	9834
G4	14	17030.9	6570.8	4545.3	8209.1
G5	14	-7622.4	-3950.1	-3096.5	-2718.5
G6	14	-6106.5	-2884.7	-2000.9	-1556.2
G7	14	-8557.1	-4484	-3655.4	-3310.1
G8	14	-8949.3	-4609.6	-3773.3	-3179.8
G9	14	-7791.6	-3936.8	-3111.7	-2751.5
G10	14	-7423.8	-3752.9	-3059.8	-2739.2
G11	14	-6438.9	-3313.1	-2598.7	-2383.4
G12	14	-3682.5	-1727.8	-1133.9	-915.699
H1	14	-6587.6	-3326.8	-2700.5	-2412.8
H2	14	-6256.2	-3105.2	-2366.6	-2069
H3	14	-7572.2	-3760.3	-2949.9	-2588
H4	14	-4288.6	-2083.8	-1539.2	-1336
H5	14	-7129.7	-3608.1	-2746.2	-2346.5
H6	14	-7294.8	-3756	-2985.1	-2677.3
H7	14	-8395.8	-4303.4	-3430	-3146.2
H8	14	-7676.7	-3945.3	-3113.4	-2879.1
H9	14	-7448.2	-3823.9	-3037.9	-2741.6
H10	14	-7424.5	-3764.5	-2961.6	-2707.3
H11	14	-6349.2	-3183.8	-2510.6	-2235.6
H12	14	-5667.2	-2827.3	-2250.7	-2043.4
A1	15	-7439.2	-3687.3	-2848.4	-2409.3
A2	15	-6454.5	-3171.4	-2446	-2084.3
A3	15	-5812.7	-2885.4	-2225.7	-2017.2
A4	15	-7908.9	-4004.7	-3133.7	-2743.3
A5	15	-6490	-3287.1	-2550.6	-2291.2
A6	15	-8515.9	-4414.1	-3520.7	-3103.6
A7	15	-7268.7	-3698.8	-2857.2	-2520.2
A8	15	-4887.9	-2380.5	-1722.8	-1488.7
A9	15	-6539.5	-3266.1	-2404.3	-1980.2
A10	15	-5528.1	-2643	-1896.2	-1585.9
A11	15	-5515.2	-2794.9	-2143.2	-2001.5
A12	15	-5678.8	-2865.4	-2182.3	-1938
B1	15	-5893.8	-2924.8	-2270	-2023.7
B2	15	-7535.8	-3832.9	-3113.9	-2798.1
B3	15	-8262.7	-4206	-3392.5	-3058.1
B4	15	-7690.1	-3825.4	-2901.7	-2478
B5	15	-7667.5	-3952.1	-3166.8	-2812.4
B6	15	-9283.4	-4834.4	-3936.7	-3612.6
B7	15	-7611.8	-3735	-2817	-2493.5
B8	15	-8530.3	-4095.1	-3010.5	-2573.6
B9	15	-7952.7	-3937	-2960.5	-2601.4
B10	15	-7070.4	-3563.9	-2754.3	-2471.5
B11	15	-5821.6	-2938.8	-2298.3	-2076.6
B12	15	-4607.4	-2192.9	-1454.2	-984.5
C1	15	9749.9	3376.5	13531	38307.7
C2	15	12615.1	4756.1	14662.3	39581.6
C3	15	8885.5	2991.2	13814.8	40360.3
C4	15	8943	2957.9	12337.8	35729.7
C5	15	-7816.7	-4038.5	-3221.2	-2923.8
C6	15	-8750.5	-4492.5	-3626.4	-3341.2
C7	15	-5071.4	-2583.6	-1924.3	-1742.9
C8	15	-7532.3	-3808.7	-2980.5	-2691.1
C9	15	-7391.2	-3744.8	-2901.7	-2531.7
C10	15	-6955	-3567.9	-2847.6	-2605.6
C11	15	-4360.6	-2288.6	-1834.9	-1616.6
C12	15	-5691.4	-2879.7	-2364.8	-2322
D1	15	8926.2	2963.5	7034.8	19938.1
D2	15	7565.5	2586.5	6953.2	19649.7
D3	15	8112.5	2914.1	6536.2	17872.5
D4	15	4990.4	1232.5	4951.1	16196.1
D5	15	-3037.7	-1250.7	-637.801	-367.199
D6	15	-8516.6	-4410.4	-3556.6	-3238.4
D7	15	-7365.4	-3738.2	-2934.7	-2664.9
D8	15	-7020.5	-3713.9	-2934.5	-2655.2
D9	15	-6714.4	-3393.8	-2485.9	-2086.3
D10	15	-7457.1	-3752.1	-2958	-2649.9
D11	15	-5503.6	-2691.3	-1996.1	-1744.9
D12	15	-3531.8	-1650.1	-1083.5	-803.699
E1	15	4426.3	1119.5	2232.6	7757.6
E2	15	2845.1	367.398	2228.9	8815.8
E3	15	288.699	-817.199	1144.3	7270.6
E4	15	5844.9	1923.6	3256.2	9440.6
E5	15	-7712.1	-3943.2	-3048.9	-2753.2
E6	15	-7621.4	-4006.8	-3127.3	-2783.5
E7	15	-5449.5	-2722.8	-2059.3	-1800.2
E8	15	-8240.1	-4267.2	-3446.7	-3128.5
E9	15	-7602.3	-3843.1	-3075.6	-2824.7
E10	15	-7365.1	-3743.9	-2962.9	-2631.1
E11	15	-6055.6	-3060.2	-2304.6	-2032.1
E12	15	-5647.9	-2873.8	-2240.1	-1959.5
F1	15	5316.5	1395.4	670.102	2669.5
F2	15	4055.5	1075.1	825.898	3013.8
F3	15	732.301	-693.398	-545.301	1953.9
F4	15	4665.7	1504.2	1157.4	3745.4
F5	15	-6697.9	-3115.1	-1919.4	-1202.5
F6	15	-8470.4	-4354.9	-3515.8	-3237.5
F7	15	-8390.3	-4272.2	-3411.6	-3042.8
F8	15	-8160.2	-4205.3	-3348	-3006.5
F9	15	-6184.5	-3509.4	-3059	-2947
F10	15	-7222.8	-3891.2	-3324	-3157.6
F11	15	-6100.8	-3071.5	-2397.5	-2185.7
F12	15	-6099.5	-3090.5	-2491.7	-2229.7
G1	15	12425.9	4556.9	3952.2	8710.6
G2	15	12402.1	4562.3	4112.4	9379.4
G3	15	16531.8	6657.6	5443.7	9830
G4	15	17067.9	6606.8	4574.3	8241.1
G5	15	-7555.4	-3955.1	-3100.5	-2723.5
G6	15	-6077.5	-2893.7	-1972.9	-1589.2
G7	15	-8522.1	-4462	-3603.4	-3276.1
G8	15	-8915.3	-4647.6	-3742.3	-3182.8
G9	15	-7801.6	-3934.8	-3099.7	-2755.5
G10	15	-7402.8	-3804.9	-3050.8	-2742.2
G11	15	-6420.9	-3295.1	-2573.7	-2403.4
G12	15	-3639.5	-1714.8	-1154.9	-919.699
H1	15	-6530.6	-3316.8	-2664.5	-2393.8
H2	15	-6272.2	-3085.2	-2384.6	-2066
H3	15	-7522.2	-3740.3	-2901.9	-2577
H4	15	-4281.6	-2073.8	-1497.2	-1340
H5	15	-7090.7	-3590.1	-2700.2	-2365.5
H6	15	-7284.8	-3757	-2944.1	-2676.3
H7	15	-8307.8	-4275.4	-3420	-3115.2
H8	15	-7677.7	-3946.3	-3132.4	-2891.1
H9	15	-7433.2	-3774.9	-2992.9	-2725.6
H10	15	-7357.5	-3792.5	-2993.6	-2695.3
H11	15	-6290.2	-3161.8	-2505.6	-2221.6
H12	15	-5592.2	-2823.3	-2235.7	-2045.4
A1	16	-7402.2	-3708.3	-2827.4	-2429.3
A2	16	-6442.5	-3187.4	-2400	-2077.3
A3	16	-5733.7	-2869.4	-2200.7	-1963.2
A4	16	-7902.9	-4021.7	-3133.7	-2748.3
A5	16	-6483	-3295.1	-2531.6	-2262.2
A6	16	-8502.9	-4418.1	-3504.7	-3107.6
A7	16	-7264.7	-3698.8	-2858.2	-2529.2
A8	16	-4858.9	-2383.5	-1698.8	-1483.7
A9	16	-6497.5	-3245.1	-2407.3	-1964.2
A10	16	-5532.1	-2639	-1867.2	-1600.9
A11	16	-5467.2	-2760.9	-2147.2	-1961.5
A12	16	-5706.8	-2875.4	-2199.3	-1940
B1	16	-5892.8	-2926.8	-2260	-1964.7
B2	16	-7546.8	-3898.9	-3093.9	-2769.1
B3	16	-8243.7	-4245	-3383.5	-3061.1
B4	16	-7691.1	-3837.4	-2893.7	-2498
B5	16	-7632.5	-3918.1	-3125.8	-2806.4
B6	16	-9282.4	-4850.4	-3970.7	-3630.6
B7	16	-7631.8	-3749	-2839	-2519.5
B8	16	-8538.3	-4114.1	-3029.5	-2540.6
B9	16	-7907.7	-3923	-2966.5	-2612.4
B10	16	-7037.4	-3563.9	-2743.3	-2481.5
B11	16	-5780.6	-2909.8	-2282.3	-2028.6
B12	16	-4605.4	-2192.9	-1456.2	-976.5
C1	16	9704.9	3351.5	13483	38170.7
C2	16	12657.1	4755.1	14646.3	39525.6
C3	16	8939.5	2984.2	13816.8	40290.3
C4	16	8955	2928.9	12291.8	35670.7
C5	16	-7871.7	-4077.5	-3245.2	-2975.8
C6	16	-8705.5	-4501.5	-3616.4	-3324.2
C7	16	-5106.4	-2615.6	-1960.3	-1725.9
C8	16	-7538.3	-3841.7	-2970.5	-2683.1
C9	16	-7360.2	-3711.8	-2901.7	-2530.7
C10	16	-6963	-3585.9	-2850.6	-2616.6
C11	16	-4256.6	-2232.6	-1780.9	-1587.6
C12	16	-5671.4	-2921.7	-2343.8	-2309
D1	16	8874.2	2929.5	7032.8	19827.1
D2	16	7669.5	2656.5	7022.2	19774.7
D3	16	8179.5	2950.1	6564.2	17901.5
D4	16	5008.4	1248.5	4970.1	16208.1
D5	16	-3057.7	-1227.7	-643.801	-364.199
D6	16	-8482.6	-4399.4	-3586.6	-3225.4
D7	16	-7315.4	-3706.2	-2892.7	-2658.9
D8	16	-6992.5	-3668.9	-2920.5	-2643.2
D9	16	-6683.4	-3323.8	-2443.9	-2072.3
D10	16	-7480.1	-3765.1	-3002	-2654.9
D11	16	-5418.6	-2644.3	-1976.1	-1718.9
D12	16	-3530.8	-1656.1	-1064.5	-820.699
E1	16	4485.3	1147.5	2305.6	7831.6
E2	16	2949.1	388.398	2274.9	8863.8
E3	16	395.699	-822.199	1203.3	7333.6
E4	16	5736.9	1853.6	3247.2	9392.6
E5	16	-7650.1	-3929.2	-3019.9	-2717.2
E6	16	-7608.4	-3997.8	-3159.3	-2806.5
E7	16	-5411.5	-2714.8	-2071.3	-1822.2
E8	16	-8198.1	-4217.2	-3376.7	-3088.5
E9	16	-7603.3	-3894.1	-3106.6	-2839.7
E10	16	-7324.1	-3754.9	-2970.9	-2645.1
E11	16	-6024.6	-3022.2	-2302.6	-2017.1
E12	16	-5659.9	-2877.8	-2212.1	-1961.5
F1	16	5362.5	1419.4	686.102	2702.5
F2	16	4199.5	1127.1	867.898	3095.8
F3	16	771.301	-718.398	-537.301	1945.9
F4	16	4737.7	1550.2	1188.4	3747.4
F5	16	-6619.9	-3099.1	-1884.4	-1191.5
F6	16	-8429.4	-4362.9	-3466.8	-3197.5
F7	16	-8394.3	-4300.2	-3402.6	-3038.8
F8	16	-8093.2	-4148.3	-3317	-3014.5
F9	16	-6174.5	-3483.4	-3069	-2925
F10	16	-7266.8	-3943.2	-3358	-3201.6
F11	16	-6078.8	-3079.5	-2397.5	-2133.7
F12	16	-6058.5	-3093.5	-2489.7	-2226.7
G1	16	12623.9	4620.9	3990.2	8745.6
G2	16	12544.1	4584.3	4136.4	9358.4
G3	16	16694.8	6718.6	5497.7	9844
G4	16	17191.9	6660.8	4603.3	8300.1
G5	16	-7579.4	-3937.1	-3098.5	-2741.5
G6	16	-6049.5	-2859.7	-1951.9	-1568.2
G7	16	-8488.1	-4463	-3617.4	-3305.1
G8	16	-8935.3	-4652.6	-3788.3	-3194.8
G9	16	-7746.6	-3902.8	-3071.7	-2734.5
G10	16	-7361.8	-3755.9	-3064.8	-2734.2
G11	16	-6400.9	-3266.1	-2566.7	-2387.4
G12	16	-3642.5	-1719.8	-1135.9	-890.699
H1	16	-6518.6	-3312.8	-2651.5	-2365.8
H2	16	-6220.2	-3112.2	-2379.6	-2051
H3	16	-7549.2	-3753.3	-2928.9	-2586
H4	16	-4203.6	-2085.8	-1529.2	-1340
H5	16	-7026.7	-3579.1	-2732.2	-2378.5
H6	16	-7238.8	-3724	-2934.1	-2663.3
H7	16	-8327.8	-4285.4	-3447	-3111.2
H8	16	-7609.7	-3951.3	-3139.4	-2836.1
H9	16	-7381.2	-3777.9	-3000.9	-2710.6
H10	16	-7325.5	-3755.5	-2976.6	-2677.3
H11	16	-6298.2	-3177.8	-2485.6	-2211.6
H12	16	-5579.2	-2824.3	-2254.7	-2058.4
A1	17	-7403.2	-3687.3	-2843.4	-2458.3
A2	17	-6440.5	-3192.4	-2430	-2067.3
A3	17	-5753.7	-2877.4	-2198.7	-1945.2
A4	17	-7875.9	-4016.7	-3126.7	-2751.3
A5	17	-6470	-3301.1	-2504.6	-2290.2
A6	17	-8464.9	-4420.1	-3482.7	-3107.6
A7	17	-7251.7	-3701.8	-2880.2	-2539.2
A8	17	-4861.9	-2380.5	-1693.8	-1473.7
A9	17	-6530.5	-3241.1	-2409.3	-1917.2
A10	17	-5529.1	-2677	-1886.2	-1589.9
A11	17	-5483.2	-2792.9	-2164.2	-1993.5
A12	17	-5693.8	-2853.4	-2224.3	-1956
B1	17	-5936.8	-2946.8	-2286	-2001.7
B2	17	-7543.8	-3855.9	-3117.9	-2816.1
B3	17	-8234.7	-4210	-3352.5	-3054.1
B4	17	-7657.1	-3780.4	-2897.7	-2441
B5	17	-7619.5	-3883.1	-3116.8	-2814.4
B6	17	-9318.4	-4834.4	-3913.7	-3626.6
B7	17	-7601.8	-3763	-2786	-2501.5
B8	17	-8525.3	-4090.1	-3013.5	-2539.6
B9	17	-7971.7	-3939	-2984.5	-2641.4
B10	17	-7070.4	-3556.9	-2730.3	-2464.5
B11	17	-5753.6	-2872.8	-2278.3	-2045.6
B12	17	-4568.4	-2161.9	-1439.2	-916.5
C1	17	9869.9	3457.5	13627	38421.7
C2	17	12722.1	4809.1	14663.3	39606.6
C3	17	8951.5	3043.2	13824.8	40284.3
C4	17	8983	2947.9	12328.8	35693.7
C5	17	-7831.7	-4004.5	-3236.2	-2928.8
C6	17	-8712.5	-4478.5	-3584.4	-3316.2
C7	17	-5124.4	-2589.6	-1944.3	-1759.9
C8	17	-7508.3	-3785.7	-2978.5	-2649.1
C9	17	-7339.2	-3684.8	-2837.7	-2499.7
C10	17	-6961	-3538.9	-2850.6	-2619.6
C11	17	-4348.6	-2296.6	-1842.9	-1642.6
C12	17	-5664.4	-2879.7	-2327.8	-2328
D1	17	9080.2	2997.5	7134.8	20051.1
D2	17	7751.5	2683.5	7038.2	19758.7
D3	17	8206.5	2958.1	6566.2	17939.5
D4	17	5074.4	1267.5	5012.1	16211.1
D5	17	-2987.7	-1254.7	-580.801	-368.199
D6	17	-8463.6	-4399.4	-3520.6	-3217.4
D7	17	-7246.4	-3675.2	-2880.7	-2612.9
D8	17	-6960.5	-3644.9	-2926.5	-2609.2
D9	17	-6665.4	-3356.8	-2449.9	-2058.3
D10	17	-7461.1	-3780.1	-2941	-2649.9
D11	17	-5455.6	-2633.3	-1985.1	-1736.9
D12	17	-3523.8	-1631.1	-1060.5	-794.699
E1	17	4586.3	1157.5	2340.6	7796.6
E2	17	2941.1	435.398	2264.9	8839.8
E3	17	353.699	-826.199	1136.3	7299.6
E4	17	5924.9	1928.6	3274.2	9470.6
E5	17	-7608.1	-3902.2	-3029.9	-2705.2
E6	17	-7561.4	-3976.8	-3106.3	-2767.5
E7	17	-5391.5	-2675.8	-2017.3	-1806.2
E8	17	-8166.1	-4214.2	-3422.7	-3084.5
E9	17	-7566.3	-3861.1	-3081.6	-2836.7
E10	17	-7363.1	-3729.9	-2931.9	-2639.1
E11	17	-6022.6	-3019.2	-2311.6	-2007.1
E12	17	-5605.9	-2839.8	-2202.1	-1964.5
F1	17	5427.5	1475.4	730.102	2650.5
F2	17	4202.5	1151.1	870.898	3082.8
F3	17	824.301	-634.398	-534.301	1931.9
F4	17	5002.7	1654.2	1295.4	3908.4
F5	17	-6623.9	-3080.1	-1873.4	-1180.5
F6	17	-8456.4	-4326.9	-3464.8	-3214.5
F7	17	-8324.3	-4242.2	-3348.6	-3032.8
F8	17	-8104.2	-4141.3	-3291	-3044.5
F9	17	-6169.5	-3482.4	-3026	-2920
F10	17	-7248.8	-3908.2	-3349	-3199.6
F11	17	-6061.8	-3030.5	-2373.5	-2150.7
F12	17	-6068.5	-3089.5	-2488.7	-2166.7
G1	17	12900.9	4764.9	4046.2	8743.6
G2	17	12978.1	4799.3	4266.4	9501.4
G3	17	17106.8	6913.6	5554.7	9906
G4	17	17243.9	6698.8	4623.3	8298.1
G5	17	-7493.4	-3914.1	-3073.5	-2705.5
G6	17	-6021.5	-2858.7	-1934.9	-1545.2
G7	17	-8485.1	-4452	-3618.4	-3325.1
G8	17	-8891.3	-4633.6	-3738.3	-3198.8
G9	17	-7713.6	-3933.8	-3070.7	-2762.5
G10	17	-7372.8	-3771.9	-2983.8	-2727.2
G11	17	-6384.9	-3266.1	-2577.7	-2411.4
G12	17	-3613.5	-1715.8	-1174.9	-916.699
H1	17	-6476.6	-3289.8	-2658.5	-2374.8
H2	17	-6241.2	-3061.2	-2347.6	-2041
H3	17	-7473.2	-3699.3	-2895.9	-2572
H4	17	-4199.6	-2066.8	-1494.2	-1296
H5	17	-7021.7	-3563.1	-2687.2	-2344.5
H6	17	-7230.8	-3724	-2937.1	-2638.3
H7	17	-8296.8	-4245.4	-3457	-3114.2
H8	17	-7588.7	-3922.3	-3111.4	-2819.1
H9	17	-7401.2	-3762.9	-3022.9	-2713.6
H10	17	-7337.5	-3720.5	-2950.6	-2701.3
H11	17	-6252.2	-3146.8	-2461.6	-2207.6
H12	17	-5572.2	-2804.3	-2229.7	-2023.4
A1	18	-7395.2	-3656.3	-2812.4	-2454.3
A2	18	-6410.5	-3141.4	-2440	-2101.3
A3	18	-5741.7	-2881.4	-2215.7	-1964.2
A4	18	-7867.9	-3990.7	-3128.7	-2732.3
A5	18	-6425	-3268.1	-2539.6	-2261.2
A6	18	-8484.9	-4399.1	-3497.7	-3114.6
A7	18	-7293.7	-3715.8	-2889.2	-2519.2
A8	18	-4827.9	-2385.5	-1690.8	-1461.7
A9	18	-6475.5	-3224.1	-2408.3	-1942.2
A10	18	-5497.1	-2617	-1851.2	-1590.9
A11	18	-5456.2	-2770.9	-2134.2	-1996.5
A12	18	-5705.8	-2878.4	-2215.3	-1927
B1	18	-5860.8	-2903.8	-2277	-1992.7
B2	18	-7501.8	-3834.9	-3067.9	-2754.1
B3	18	-8208.7	-4185	-3363.5	-3046.1
B4	18	-7654.1	-3798.4	-2904.7	-2456
B5	18	-7610.5	-3918.1	-3114.8	-2811.4
B6	18	-9284.4	-4830.4	-3923.7	-3583.6
B7	18	-7595.8	-3746	-2826	-2512.5
B8	18	-8531.3	-4081.1	-3029.5	-2552.6
B9	18	-7901.7	-3963	-2978.5	-2625.4
B10	18	-7017.4	-3549.9	-2713.3	-2459.5
B11	18	-5729.6	-2910.8	-2276.3	-2071.6
B12	18	-4546.4	-2129.9	-1417.2	-918.5
C1	18	9964.9	3472.5	13602	38458.7
C2	18	12751.1	4805.1	14632.3	39580.6
C3	18	8984.5	3035.2	13804.8	40241.3
C4	18	9054	3018.9	12382.8	35821.7
C5	18	-7814.7	-4035.5	-3222.2	-2914.8
C6	18	-8681.5	-4480.5	-3604.4	-3308.2
C7	18	-5099.4	-2613.6	-1955.3	-1711.9
C8	18	-7511.3	-3772.7	-2947.5	-2691.1
C9	18	-7348.2	-3705.8	-2836.7	-2498.7
C10	18	-6944	-3563.9	-2851.6	-2592.6
C11	18	-4314.6	-2274.6	-1797.9	-1633.6
C12	18	-5686.4	-2884.7	-2335.8	-2294
D1	18	9099.2	3025.5	7087.8	20002.1
D2	18	7795.5	2680.5	6992.2	19791.7
D3	18	8258.5	2970.1	6574.2	17899.5
D4	18	5150.4	1338.5	5034.1	16303.1
D5	18	-2992.7	-1264.7	-629.801	-375.199
D6	18	-8469.6	-4410.4	-3580.6	-3210.4
D7	18	-7273.4	-3675.2	-2876.7	-2634.9
D8	18	-6935.5	-3659.9	-2895.5	-2611.2
D9	18	-6660.4	-3320.8	-2432.9	-2013.3
D10	18	-7409.1	-3745.1	-2966	-2609.9
D11	18	-5430.6	-2651.3	-1993.1	-1741.9
D12	18	-3459.8	-1624.1	-1050.5	-777.699
E1	18	4635.3	1200.5	2321.6	7817.6
E2	18	3023.1	497.398	2276.9	8886.8
E3	18	446.699	-778.199	1193.3	7328.6
E4	18	5978.9	1968.6	3321.2	9489.6
E5	18	-7601.1	-3890.2	-3026.9	-2692.2
E6	18	-7568.4	-3973.8	-3144.3	-2784.5
E7	18	-5381.5	-2680.8	-2026.3	-1811.2
E8	18	-8141.1	-4206.2	-3398.7	-3101.5
E9	18	-7572.3	-3846.1	-3057.6	-2814.7
E10	18	-7321.1	-3738.9	-2893.9	-2592.1
E11	18	-6012.6	-2993.2	-2325.6	-2020.1
E12	18	-5604.9	-2855.8	-2204.1	-1947.5
F1	18	5533.5	1510.4	731.102	2711.5
F2	18	4407.5	1232.1	933.898	3141.8
F3	18	894.301	-655.398	-529.301	1992.9
F4	18	4898.7	1632.2	1229.4	3792.4
F5	18	-6600.9	-3105.1	-1886.4	-1167.5
F6	18	-8438.4	-4344.9	-3470.8	-3202.5
F7	18	-8329.3	-4287.2	-3404.6	-3016.8
F8	18	-8047.2	-4153.3	-3323	-3006.5
F9	18	-6102.5	-3496.4	-3045	-2927
F10	18	-7261.8	-3889.2	-3334	-3182.6
F11	18	-6053.8	-3031.5	-2373.5	-2124.7
F12	18	-6072.5	-3063.5	-2453.7	-2197.7
G1	18	13514.9	5070.9	4159.2	8819.6
G2	18	13324.1	4945.3	4277.4	9382.4
G3	18	17672.8	7140.6	5686.7	9983
G4	18	17218.9	6685.8	4613.3	8295.1
G5	18	-7505.4	-3904.1	-3056.5	-2726.5
G6	18	-6022.5	-2835.7	-1944.9	-1566.2
G7	18	-8467.1	-4462	-3596.4	-3282.1
G8	18	-8893.3	-4640.6	-3733.3	-3173.8
G9	18	-7680.6	-3895.8	-3078.7	-2705.5
G10	18	-7378.8	-3772.9	-2999.8	-2748.2
G11	18	-6369.9	-3273.1	-2578.7	-2387.4
G12	18	-3605.5	-1682.8	-1108.9	-928.699
H1	18	-6489.6	-3303.8	-2653.5	-2398.8
H2	18	-6187.2	-3073.2	-2325.6	-2053
H3	18	-7467.2	-3708.3	-2886.9	-2543
H4	18	-4183.6	-2030.8	-1495.2	-1311
H5	18	-6974.7	-3526.1	-2711.2	-2355.5
H6	18	-7184.8	-3696	-2912.1	-2664.3
H7	18	-8293.8	-4280.4	-3439	-3121.2
H8	18	-7562.7	-3904.3	-3107.4	-2855.1
H9	18	-7371.2	-3763.9	-2977.9	-2700.6
H10	18	-7268.5	-3760.5	-2941.6	-2637.3
H11	18	-6235.2	-3122.8	-2490.6	-2206.6
H12	18	-5553.2	-2789.3	-2193.7	-2025.4
A1	19	-7393.2	-3693.3	-2826.4	-2410.3
A2	19	-6415.5	-3142.4	-2389	-2050.3
A3	19	-5744.7	-2877.4	-2239.7	-1973.2
A4	19	-7880.9	-4021.7	-3120.7	-2741.3
A5	19	-6450	-3305.1	-2541.6	-2297.2
A6	19	-8443.9	-4413.1	-3469.7	-3100.6
A7	19	-7242.7	-3679.8	-2860.2	-2519.2
A8	19	-4851.9	-2355.5	-1708.8	-1464.7
A9	19	-6480.5	-3225.1	-2419.3	-1935.2
A10	19	-5484.1	-2618	-1864.2	-1597.9
A11	19	-5450.2	-2765.9	-2162.2	-1979.5
A12	19	-5654.8	-2865.4	-2177.3	-1942
B1	19	-5855.8	-2890.8	-2266	-2031.7
B2	19	-7503.8	-3836.9	-3099.9	-2782.1
B3	19	-8241.7	-4234	-3356.5	-3067.1
B4	19	-7639.1	-3822.4	-2896.7	-2493
B5	19	-7630.5	-3897.1	-3115.8	-2785.4
B6	19	-9302.4	-4816.4	-3924.7	-3593.6
B7	19	-7570.8	-3736	-2833	-2466.5
B8	19	-8485.3	-4064.1	-2998.5	-2514.6
B9	19	-7900.7	-3939	-2933.5	-2595.4
B10	19	-7040.4	-3530.9	-2739.3	-2455.5
B11	19	-5733.6	-2887.8	-2283.3	-2044.6
B12	19	-4540.4	-2126.9	-1428.2	-945.5
C1	19	9861.9	3425.5	13524	38238.7
C2	19	12837.1	4827.1	14667.3	39584.6
C3	19	8941.5	2988.2	13737.8	40100.3
C4	19	9177	3030.9	12417.8	35938.7
C5	19	-7820.7	-4055.5	-3213.2	-2932.8
C6	19	-8693.5	-4502.5	-3575.4	-3319.2
C7	19	-5110.4	-2613.6	-1944.3	-1719.9
C8	19	-7510.3	-3830.7	-2965.5	-2693.1
C9	19	-7344.2	-3697.8	-2862.7	-2512.7
C10	19	-6945	-3542.9	-2810.6	-2611.6
C11	19	-4272.6	-2236.6	-1799.9	-1569.6
C12	19	-5643.4	-2875.7	-2314.8	-2289
D1	19	9158.2	3011.5	7102.8	19974.1
D2	19	7838.5	2676.5	7014.2	19761.7
D3	19	8362.5	3005.1	6609.2	17921.5
D4	19	5122.4	1327.5	4985.1	16239.1
D5	19	-3000.7	-1265.7	-619.801	-397.199
D6	19	-8464.6	-4370.4	-3538.6	-3240.4
D7	19	-7290.4	-3670.2	-2900.7	-2635.9
D8	19	-6930.5	-3642.9	-2892.5	-2600.2
D9	19	-6652.4	-3357.8	-2461.9	-2058.3
D10	19	-7446.1	-3750.1	-3025	-2677.9
D11	19	-5448.6	-2669.3	-1989.1	-1715.9
D12	19	-3483.8	-1631.1	-1046.5	-811.699
E1	19	4768.3	1227.5	2352.6	7900.6
E2	19	3148.1	525.398	2286.9	8888.8
E3	19	542.699	-741.199	1214.3	7376.6
E4	19	5949.9	1951.6	3297.2	9450.6
E5	19	-7608.1	-3897.2	-3022.9	-2708.2
E6	19	-7557.4	-3963.8	-3126.3	-2759.5
E7	19	-5369.5	-2677.8	-2056.3	-1788.2
E8	19	-8159.1	-4228.2	-3357.7	-3061.5
E9	19	-7550.3	-3865.1	-3089.6	-2831.7
E10	19	-7390.1	-3761.9	-2970.9	-2657.1
E11	19	-5997.6	-3006.2	-2323.6	-2020.1
E12	19	-5598.9	-2837.8	-2211.1	-1945.5
F1	19	5704.5	1596.4	765.102	2733.5
F2	19	4524.5	1288.1	975.898	3159.8
F3	19	1050.3	-592.398	-483.301	1969.9
F4	19	4993.7	1670.2	1251.4	3816.4
F5	19	-6586.9	-3077.1	-1909.4	-1196.5
F6	19	-8436.4	-4345.9	-3460.8	-3208.5
F7	19	-8353.3	-4265.2	-3381.6	-3004.8
F8	19	-8122.2	-4175.3	-3343	-3004.5
F9	19	-6163.5	-3508.4	-3022	-2931
F10	19	-7249.8	-3927.2	-3347	-3184.6
F11	19	-6037.8	-3025.5	-2365.5	-2138.7
F12	19	-6045.5	-3059.5	-2462.7	-2186.7
G1	19	14585.9	5527.9	4379.2	8931.6
G2	19	14365.1	5400.3	4488.4	9476.4
G3	19	18727.8	7609.6	5940.7	10091
G4	19	17433.9	6772.8	4640.3	8343.1
G5	19	-7482.4	-3895.1	-3107.5	-2713.5
G6	19	-6012.5	-2869.7	-1953.9	-1541.2
G7	19	-8463.1	-4432	-3599.4	-3304.1
G8	19	-8858.3	-4582.6	-3739.3	-3173.8
G9	19	-7711.6	-3889.8	-3062.7	-2709.5
G10	19	-7356.8	-3729.9	-3011.8	-2735.2
G11	19	-6349.9	-3261.1	-2575.7	-2407.4
G12	19	-3574.5	-1691.8	-1123.9	-878.699
H1	19	-6478.6	-3295.8	-2655.5	-2371.8
H2	19	-6183.2	-3087.2	-2357.6	-2052
H3	19	-7450.2	-3699.3	-2898.9	-2539
H4	19	-4215.6	-2047.8	-1510.2	-1319
H5	19	-7025.7	-3569.1	-2726.2	-2376.5
H6	19	-7221.8	-3693	-2914.1	-2629.3
H7	19	-8315.8	-4239.4	-3419	-3112.2
H8	19	-7564.7	-3899.3	-3095.4	-2844.1
H9	19	-7341.2	-3767.9	-2975.9	-2704.6
H10	19	-7294.5	-3717.5	-2971.6	-2676.3
H11	19	-6232.2	-3152.8	-2475.6	-2217.6
H12	19	-5563.2	-2773.3	-2237.7	-2026.4
A1	20	-7376.2	-3678.3	-2782.4	-2426.3
A2	20	-6398.5	-3153.4	-2398	-2065.3
A3	20	-5740.7	-2861.4	-2191.7	-1958.2
A4	20	-7844.9	-3965.7	-3127.7	-2783.3
A5	20	-6421	-3270.1	-2511.6	-2276.2
A6	20	-8496.9	-4391.1	-3487.7	-3079.6
A7	20	-7234.7	-3703.8	-2858.2	-2516.2
A8	20	-4832.9	-2354.5	-1675.8	-1494.7
A9	20	-6500.5	-3238.1	-2410.3	-1936.2
A10	20	-5538.1	-2642	-1845.2	-1584.9
A11	20	-5446.2	-2750.9	-2138.2	-1984.5
A12	20	-5650.8	-2822.4	-2177.3	-1912
B1	20	-5864.8	-2901.8	-2251	-1981.7
B2	20	-7501.8	-3831.9	-3085.9	-2752.1
B3	20	-8206.7	-4189	-3388.5	-3051.1
B4	20	-7637.1	-3803.4	-2902.7	-2437
B5	20	-7604.5	-3877.1	-3136.8	-2793.4
B6	20	-9267.4	-4820.4	-3935.7	-3591.6
B7	20	-7591.8	-3760	-2821	-2522.5
B8	20	-8503.3	-4077.1	-3003.5	-2549.6
B9	20	-7965.7	-3955	-2987.5	-2604.4
B10	20	-7009.4	-3551.9	-2744.3	-2440.5
B11	20	-5737.6	-2906.8	-2271.3	-2047.6
B12	20	-4559.4	-2146.9	-1426.2	-919.5
C1	20	10026.9	3478.5	13598	38303.7
C2	20	12970.1	4885.1	14717.3	39642.6
C3	20	9186.5	3079.2	13850.8	40373.3
C4	20	9148	3051.9	12379.8	35814.7
C5	20	-7865.7	-4059.5	-3238.2	-2947.8
C6	20	-8647.5	-4497.5	-3621.4	-3311.2
C7	20	-5100.4	-2577.6	-1938.3	-1733.9
C8	20	-7500.3	-3792.7	-2975.5	-2672.1
C9	20	-7338.2	-3681.8	-2863.7	-2505.7
C10	20	-6922	-3550.9	-2825.6	-2595.6
C11	20	-4248.6	-2244.6	-1776.9	-1547.6
C12	20	-5639.4	-2895.7	-2304.8	-2313
D1	20	9270.2	3131.5	7114.8	19983.1
D2	20	7956.5	2770.5	7062.2	19789.7
D3	20	8563.5	3105.1	6686.2	18114.5
D4	20	5186.4	1335.5	5009.1	16272.1
D5	20	-2981.7	-1221.7	-592.801	-390.199
D6	20	-8470.6	-4337.4	-3537.6	-3219.4
D7	20	-7301.4	-3690.2	-2908.7	-2636.9
D8	20	-6981.5	-3660.9	-2930.5	-2656.2
D9	20	-6621.4	-3305.8	-2420.9	-2017.3
D10	20	-7421.1	-3789.1	-2943	-2646.9
D11	20	-5377.6	-2635.3	-1971.1	-1724.9
D12	20	-3457.8	-1612.1	-1053.5	-784.699
E1	20	4946.3	1329.5	2412.6	7891.6
E2	20	3330.1	670.398	2380.9	8976.8
E3	20	770.699	-631.199	1250.3	7396.6
E4	20	6084.9	1999.6	3344.2	9605.6
E5	20	-7567.1	-3892.2	-2978.9	-2673.2
E6	20	-7501.4	-3978.8	-3112.3	-2745.5
E7	20	-5415.5	-2703.8	-2066.3	-1793.2
E8	20	-8196.1	-4214.2	-3388.7	-3080.5
E9	20	-7530.3	-3849.1	-3062.6	-2822.7
E10	20	-7342.1	-3720.9	-2942.9	-2652.1
E11	20	-5997.6	-2970.2	-2290.6	-1984.1
E12	20	-5594.9	-2840.8	-2206.1	-1972.5
F1	20	5900.5	1666.4	830.102	2751.5
F2	20	4788.5	1405.1	1046.9	3216.8
F3	20	1307.3	-466.398	-456.301	2016.9
F4	20	5309.7	1806.2	1329.4	3979.4
F5	20	-6557.9	-3064.1	-1858.4	-1141.5
F6	20	-8438.4	-4375.9	-3465.8	-3246.5
F7	20	-8347.3	-4281.2	-3409.6	-3062.8
F8	20	-8069.2	-4151.3	-3307	-2981.5
F9	20	-6127.5	-3470.4	-3036	-2910
F10	20	-7238.8	-3927.2	-3352	-3166.6
F11	20	-6006.8	-3038.5	-2382.5	-2139.7
F12	20	-6045.5	-3055.5	-2449.7	-2147.7
G1	20	16487.9	6359.9	4780.2	9083.6
G2	20	16297.1	6297.3	4917.4	9681.4
G3	20	20619.8	8473.6	6304.7	10269
G4	20	17397.9	6769.8	4666.3	8347.1
G5	20	-7442.4	-3905.1	-3039.5	-2668.5
G6	20	-5998.5	-2856.7	-1935.9	-1560.2
G7	20	-8397.1	-4455	-3586.4	-3264.1
G8	20	-8876.3	-4602.6	-3759.3	-3160.8
G9	20	-7669.6	-3885.8	-3039.7	-2714.5
G10	20	-7318.8	-3734.9	-2992.8	-2707.2
G11	20	-6342.9	-3269.1	-2576.7	-2358.4
G12	20	-3556.5	-1661.8	-1124.9	-879.699
H1	20	-6454.6	-3284.8	-2667.5	-2352.8
H2	20	-6139.2	-3060.2	-2345.6	-2023
H3	20	-7435.2	-3696.3	-2889.9	-2528
H4	20	-4147.6	-2004.8	-1473.2	-1295
H5	20	-6979.7	-3516.1	-2710.2	-2340.5
H6	20	-7208.8	-3711	-2907.1	-2661.3
H7	20	-8279.8	-4202.4	-3416	-3107.2
H8	20	-7537.7	-3887.3	-3093.4	-2848.1
H9	20	-7341.2	-3764.9	-2993.9	-2725.6
H10	20	-7276.5	-3722.5	-2940.6	-2696.3
H11	20	-6195.2	-3109.8	-2454.6	-2193.6
H12	20	-5520.2	-2803.3	-2209.7	-2001.4
A1	21	-7389.2	-3667.3	-2805.4	-2404.3
A2	21	-6426.5	-3152.4	-2386	-2061.3
A3	21	-5736.7	-2891.4	-2190.7	-1951.2
A4	21	-7858.9	-4007.7	-3104.7	-2744.3
A5	21	-6442	-3263.1	-2547.6	-2248.2
A6	21	-8492.9	-4381.1	-3500.7	-3092.6
A7	21	-7272.7	-3700.8	-2849.2	-2498.2
A8	21	-4815.9	-2373.5	-1701.8	-1490.7
A9	21	-6479.5	-3202.1	-2406.3	-1923.2
A10	21	-5505.1	-2655	-1854.2	-1571.9
A11	21	-5471.2	-2775.9	-2128.2	-1971.5
A12	21	-5619.8	-2853.4	-2196.3	-1907
B1	21	-5867.8	-2897.8	-2300	-1985.7
B2	21	-7485.8	-3815.9	-3093.9	-2739.1
B3	21	-8197.7	-4219	-3388.5	-3030.1
B4	21	-7623.1	-3815.4	-2902.7	-2474
B5	21	-7620.5	-3935.1	-3123.8	-2814.4
B6	21	-9307.4	-4829.4	-3959.7	-3620.6
B7	21	-7622.8	-3751	-2810	-2511.5
B8	21	-8486.3	-4074.1	-2956.5	-2541.6
B9	21	-7932.7	-3956	-2986.5	-2592.4
B10	21	-7061.4	-3529.9	-2743.3	-2460.5
B11	21	-5740.6	-2897.8	-2287.3	-2023.6
B12	21	-4541.4	-2148.9	-1441.2	-947.5
C1	21	10108.9	3519.5	13569	38192.7
C2	21	13094.1	4954.1	14781.3	39669.6
C3	21	9307.5	3165.2	13925.8	40467.3
C4	21	9233	3090.9	12434.8	35944.7
C5	21	-7812.7	-4030.5	-3262.2	-2928.8
C6	21	-8657.5	-4471.5	-3607.4	-3288.2
C7	21	-5129.4	-2625.6	-1949.3	-1738.9
C8	21	-7501.3	-3781.7	-2949.5	-2650.1
C9	21	-7341.2	-3674.8	-2872.7	-2512.7
C10	21	-6938	-3549.9	-2806.6	-2597.6
C11	21	-4273.6	-2244.6	-1793.9	-1564.6
C12	21	-5615.4	-2888.7	-2370.8	-2313
D1	21	9553.2	3212.5	7203.8	20042.1
D2	21	8109.5	2815.5	7077.2	19763.7
D3	21	8604.5	3117.1	6670.2	18047.5
D4	21	5277.4	1377.5	5038.1	16343.1
D5	21	-2982.7	-1228.7	-613.801	-343.199
D6	21	-8429.6	-4369.4	-3563.6	-3239.4
D7	21	-7279.4	-3715.2	-2861.7	-2640.9
D8	21	-6924.5	-3625.9	-2910.5	-2614.2
D9	21	-6565.4	-3311.8	-2429.9	-1998.3
D10	21	-7425.1	-3759.1	-2947	-2652.9
D11	21	-5399.6	-2645.3	-1957.1	-1735.9
D12	21	-3455.8	-1622.1	-1037.5	-773.699
E1	21	5318.3	1496.5	2467.6	7944.6
E2	21	3611.1	694.398	2418.9	9005.8
E3	21	979.699	-559.199	1301.3	7392.6
E4	21	6034.9	2009.6	3318.2	9511.6
E5	21	-7635.1	-3910.2	-3018.9	-2677.2
E6	21	-7525.4	-3999.8	-3097.3	-2758.5
E7	21	-5374.5	-2703.8	-2013.3	-1820.2
E8	21	-8224.1	-4234.2	-3435.7	-3111.5
E9	21	-7527.3	-3831.1	-3076.6	-2799.7
E10	21	-7341.1	-3689.9	-2949.9	-2653.1
E11	21	-5982.6	-2987.2	-2306.6	-1975.1
E12	21	-5547.9	-2836.8	-2198.1	-1952.5
F1	21	6331.5	1804.4	918.102	2832.5
F2	21	5072.5	1488.1	1058.9	3219.8
F3	21	1712.3	-227.398	-332.301	2097.9
F4	21	5333.7	1817.2	1374.4	4008.4
F5	21	-6594.9	-3064.1	-1857.4	-1178.5
F6	21	-8443.4	-4347.9	-3457.8	-3195.5
F7	21	-8327.3	-4263.2	-3375.6	-3026.8
F8	21	-8110.2	-4148.3	-3326	-3015.5
F9	21	-6115.5	-3451.4	-3017	-2915
F10	21	-7195.8	-3888.2	-3320	-3207.6
F11	21	-5988.8	-3011.5	-2368.5	-2168.7
F12	21	-6008.5	-3077.5	-2453.7	-2207.7
G1	21	19899.9	7860.9	5496.2	9442.6
[truncated: 1,847 more rows]

## Sheet: Multicomponent Data
Block Type	96well
Chemistry	TAQMAN
Experiment File Name	C:\Users\11193327\Desktop\NT_Take3_ExpWorked (1).eds
Experiment Run End Time	Not Started
Instrument Type	steponeplus
Passive Reference	ROX
Well	Cycle	FAM	ROX	VIC
A1	1
A2	1
A3	1
A4	1
A5	1
A6	1
A7	1
A8	1
A9	1
A10	1
A11	1
A12	1
B1	1
B2	1
B3	1
B4	1
B5	1
B6	1
B7	1
B8	1
B9	1
B10	1
B11	1
B12	1
C1	1	3050.33	36557.7
C2	1	4607.32	37994
C3	1	2626.87	38713.7
C4	1	2867.05	34020.2
C5	1
C6	1
C7	1
C8	1
C9	1
C10	1
C11	1
C12	1
D1	1	3264.19	18234.7
D2	1	2706.97	18402.7
D3	1	3240.18	16636.3
D4	1	1325.46	14792.1
D5	1
D6	1
D7	1
D8	1
D9	1
D10	1
D11	1
D12	1
E1	1	1131.69	6483.18
E2	1	422.187	7835.62
E3	1	-1080.39	6346.56
E4	1	2268.46	8098.88
E5	1
E6	1
E7	1
E8	1
E9	1
E10	1
E11	1
E12	1
F1	1	1775.12	1565.97
F2	1	1475.56	2276
F3	1	-562.942	1214.14
F4	1	1641	2705.25
F5	1
F6	1
F7	1
F8	1
F9	1
F10	1
F11	1
F12	1
G1	1		6771.39	4926.08
G2	1		7805.34	4894.24
G3	1		7478.58	8332.73
G4	1		5652.74	8892.49
G5	1
G6	1
G7	1
G8	1
G9	1
G10	1
G11	1
G12	1
H1	1
H2	1
H3	1
H4	1
H5	1
H6	1
H7	1
H8	1
H9	1
H10	1
H11	1
H12	1
A1	2
A2	2
A3	2
A4	2
A5	2
A6	2
A7	2
A8	2
A9	2
A10	2
A11	2
A12	2
B1	2
B2	2
B3	2
B4	2
B5	2
B6	2
B7	2
B8	2
B9	2
B10	2
B11	2
B12	2
C1	2	3245.7	36828.8
C2	2	4710.81	38075.3
C3	2	2687.16	38679.3
C4	2	2933.38	34115.8
C5	2
C6	2
C7	2
C8	2
C9	2
C10	2
C11	2
C12	2
D1	2	3492.8	18449.1
D2	2	2782.19	18404.5
D3	2	3315.98	16634.7
D4	2	1447.83	14942.5
D5	2
D6	2
D7	2
D8	2
D9	2
D10	2
D11	2
D12	2
E1	2	1428.54	6740.5
E2	2	474.196	7817.06
E3	2	-968.4	6472.03
E4	2	2381.38	8273.84
E5	2
E6	2
E7	2
E8	2
E9	2
E10	2
E11	2
E12	2
F1	2	2064.56	1710.49
F2	2	1522.87	2259.52
F3	2	-433.777	1319.37
F4	2	1682.6	2732.35
F5	2
F6	2
F7	2
F8	2
F9	2
F10	2
F11	2
F12	2
G1	2		7002.95	5361.66
G2	2		7882.61	5081.2
G3	2		7540.36	8590.67
G4	2		5721	9041.87
G5	2
G6	2
G7	2
G8	2
G9	2
G10	2
G11	2
G12	2
H1	2
H2	2
H3	2
H4	2
H5	2
H6	2
H7	2
H8	2
H9	2
H10	2
H11	2
H12	2
A1	3
A2	3
A3	3
A4	3
A5	3
A6	3
A7	3
A8	3
A9	3
A10	3
A11	3
A12	3
B1	3
B2	3
B3	3
B4	3
B5	3
B6	3
B7	3
B8	3
B9	3
B10	3
B11	3
B12	3
C1	3	3477.1	37457.8
C2	3	4810.72	38266.9
C3	3	2738.02	38764.5
C4	3	3015.68	34188.2
C5	3
C6	3
C7	3
C8	3
C9	3
C10	3
C11	3
C12	3
D1	3	3686.44	18718.4
D2	3	2876.53	18584.2
D3	3	3406.91	16784.9
D4	3	1522.06	15006.2
D5	3
D6	3
D7	3
D8	3
D9	3
D10	3
D11	3
D12	3
E1	3	1510.11	6796.84
E2	3	680.73	8073.61
E3	3	-850.745	6573.53
E4	3	2434.94	8327.67
E5	3
E6	3
E7	3
E8	3
E9	3
E10	3
E11	3
E12	3
F1	3	2115.64	1770.17
F2	3	1771.99	2467.23
F3	3	-386.453	1337.51
F4	3	1761.72	2787.99
F5	3
F6	3
F7	3
F8	3
F9	3
F10	3
F11	3
F12	3
G1	3		7047.3	5581.45
G2	3		7888.34	5226.78
G3	3		7597.23	8774.92
G4	3		5737.54	9269.51
G5	3
G6	3
G7	3
G8	3
G9	3
G10	3
G11	3
G12	3
H1	3
H2	3
H3	3
H4	3
H5	3
H6	3
H7	3
H8	3
H9	3
H10	3
H11	3
H12	3
A1	4
A2	4
A3	4
A4	4
A5	4
A6	4
A7	4
A8	4
A9	4
A10	4
A11	4
A12	4
B1	4
B2	4
B3	4
B4	4
B5	4
B6	4
B7	4
B8	4
B9	4
B10	4
B11	4
B12	4
C1	4	3503.92	37461.9
C2	4	4855.6	38306.3
C3	4	2785.99	38819.7
C4	4	3105.96	34314.2
C5	4
C6	4
C7	4
C8	4
C9	4
C10	4
C11	4
C12	4
D1	4	3763.35	18830.3
D2	4	2952.03	18646.8
D3	4	3483.47	16855
D4	4	1631.23	15120.1
D5	4
D6	4
D7	4
D8	4
D9	4
D10	4
D11	4
D12	4
E1	4	1635.55	6910.25
E2	4	698.532	8126.3
E3	4	-804.174	6548.51
E4	4	2478.1	8342.13
E5	4
E6	4
E7	4
E8	4
E9	4
E10	4
E11	4
E12	4
F1	4	2214.1	1776.52
F2	4	1844.51	2497.69
F3	4	-312.294	1356.23
F4	4	1832.84	2807.76
F5	4
F6	4
F7	4
F8	4
F9	4
F10	4
F11	4
F12	4
G1	4		7083	5698.48
G2	4		7887.19	5321.7
G3	4		7643.17	8910.02
G4	4		5828.11	9455.76
G5	4
G6	4
G7	4
G8	4
G9	4
G10	4
G11	4
G12	4
H1	4
H2	4
H3	4
H4	4
H5	4
H6	4
H7	4
H8	4
H9	4
H10	4
H11	4
H12	4
A1	5
A2	5
A3	5
A4	5
A5	5
A6	5
A7	5
A8	5
A9	5
A10	5
A11	5
A12	5
B1	5
B2	5
B3	5
B4	5
B5	5
B6	5
B7	5
B8	5
B9	5
B10	5
B11	5
B12	5
C1	5	3523	37331.3
C2	5	4924.92	38342.4
C3	5	2838.73	38950
C4	5	3106.57	34285.5
C5	5
C6	5
C7	5
C8	5
C9	5
C10	5
C11	5
C12	5
D1	5	3749.63	18720
D2	5	2988.79	18703.1
D3	5	3540.82	16910
D4	5	1638.74	15188.5
D5	5
D6	5
D7	5
D8	5
D9	5
D10	5
D11	5
D12	5
E1	5	1712.75	6940.87
E2	5	716.281	8101.87
E3	5	-719.944	6652.79
E4	5	2510.86	8376.07
E5	5
E6	5
E7	5
E8	5
E9	5
E10	5
E11	5
E12	5
F1	5	2286.32	1810.6
F2	5	1846.53	2473.54
F3	5	-263.693	1420.28
F4	5	1939.4	2848.46
F5	5
F6	5
F7	5
F8	5
F9	5
F10	5
F11	5
F12	5
G1	5		7137.87	5870.75
G2	5		8071.85	5529.73
G3	5		7675.34	9002.08
G4	5		5817.73	9440.08
G5	5
G6	5
G7	5
G8	5
G9	5
G10	5
G11	5
G12	5
H1	5
H2	5
H3	5
H4	5
H5	5
H6	5
H7	5
H8	5
H9	5
H10	5
H11	5
H12	5
A1	6
A2	6
A3	6
A4	6
A5	6
A6	6
A7	6
A8	6
A9	6
A10	6
A11	6
A12	6
B1	6
B2	6
B3	6
B4	6
B5	6
B6	6
B7	6
B8	6
B9	6
B10	6
B11	6
B12	6
C1	6	3481.5	36942.5
C2	6	4967.16	38358.4
C3	6	2866.98	38918.9
C4	6	3188.37	34415
C5	6
C6	6
C7	6
C8	6
C9	6
C10	6
C11	6
C12	6
D1	6	3791.89	18692.7
D2	6	3048.94	18786.8
D3	6	3618.23	17044.6
D4	6	1764.99	15327.4
D5	6
D6	6
D7	6
D8	6
D9	6
D10	6
D11	6
D12	6
E1	6	1772.63	6979.34
E2	6	801.724	8200.62
E3	6	-686.41	6745.59
E4	6	2615.46	8515.06
E5	6
E6	6
E7	6
E8	6
E9	6
E10	6
E11	6
E12	6
F1	6	2358.24	1845.61
F2	6	1934.93	2531.62
F3	6	-223.848	1415.33
F4	6	2082.89	2987.76
F5	6
F6	6
F7	6
F8	6
F9	6
F10	6
F11	6
F12	6
G1	6		7158.26	5998.96
G2	6		7973.73	5475.29
G3	6		7674.01	9093.55
G4	6		5840.83	9578.1
G5	6
G6	6
G7	6
G8	6
G9	6
G10	6
G11	6
G12	6
H1	6
H2	6
H3	6
H4	6
H5	6
H6	6
H7	6
H8	6
H9	6
H10	6
H11	6
H12	6
A1	7
A2	7
A3	7
A4	7
A5	7
A6	7
A7	7
A8	7
A9	7
A10	7
A11	7
A12	7
B1	7
B2	7
B3	7
B4	7
B5	7
B6	7
B7	7
B8	7
B9	7
B10	7
B11	7
B12	7
C1	7	3625.91	37340.8
C2	7	5013.21	38413.7
C3	7	2909.67	38982.1
C4	7	3225.95	34436.8
C5	7
C6	7
C7	7
C8	7
C9	7
C10	7
C11	7
C12	7
D1	7	3846.88	18790.8
D2	7	3097.55	18786.2
D3	7	3627.44	16981
D4	7	1767.27	15276.7
D5	7
D6	7
D7	7
D8	7
D9	7
D10	7
D11	7
D12	7
E1	7	1856.42	7043.33
E2	7	858.931	8259.04
E3	7	-667.879	6701.06
E4	7	2595.31	8522.12
E5	7
E6	7
E7	7
E8	7
E9	7
E10	7
E11	7
E12	7
F1	7	2426.71	1862.47
F2	7	1901.78	2519.54
F3	7	-192.431	1423.45
F4	7	2106.41	2981.75
F5	7
F6	7
F7	7
F8	7
F9	7
F10	7
F11	7
F12	7
G1	7		7193.44	6072.32
G2	7		7972	5472.08
G3	7		7668.13	9129.73
G4	7		5866.6	9617.25
G5	7
G6	7
G7	7
G8	7
G9	7
G10	7
G11	7
G12	7
H1	7
H2	7
H3	7
H4	7
H5	7
H6	7
H7	7
H8	7
H9	7
H10	7
H11	7
H12	7
A1	8
A2	8
A3	8
A4	8
A5	8
A6	8
A7	8
A8	8
A9	8
A10	8
A11	8
A12	8
B1	8
B2	8
B3	8
B4	8
B5	8
B6	8
B7	8
B8	8
B9	8
B10	8
B11	8
B12	8
C1	8	3706.01	37593.8
C2	8	5047.61	38448.4
C3	8	2984.74	39215.5
C4	8	3257.39	34481.7
C5	8
C6	8
C7	8
C8	8
C9	8
C10	8
C11	8
C12	8
D1	8	3902.94	18843.1
D2	8	3143.56	18785.2
D3	8	3689.8	17091.1
D4	8	1832.85	15400.3
D5	8
D6	8
D7	8
D8	8
D9	8
D10	8
D11	8
D12	8
E1	8	1883.32	7109.32
E2	8	853.994	8239.1
E3	8	-595.986	6829.13
E4	8	2694.29	8621.4
E5	8
E6	8
E7	8
E8	8
E9	8
E10	8
E11	8
E12	8
F1	8	2478.94	1893.67
F2	8	1966.96	2514.01
F3	8	-172.352	1458.96
F4	8	2168.11	3002.27
F5	8
F6	8
F7	8
F8	8
F9	8
F10	8
F11	8
F12	8
G1	8		7161.7	6145.87
G2	8		8044.23	5631.4
G3	8		7667.62	9243.94
G4	8		5891.86	9686.77
G5	8
G6	8
G7	8
G8	8
G9	8
G10	8
G11	8
G12	8
H1	8
H2	8
H3	8
H4	8
H5	8
H6	8
H7	8
H8	8
H9	8
H10	8
H11	8
H12	8
A1	9
A2	9
A3	9
A4	9
A5	9
A6	9
A7	9
A8	9
A9	9
A10	9
A11	9
A12	9
B1	9
B2	9
B3	9
B4	9
B5	9
B6	9
B7	9
B8	9
B9	9
B10	9
B11	9
B12	9
C1	9	3687.21	37412.5
C2	9	5098.24	38445.1
C3	9	3012.54	39177.9
C4	9	3361.91	34696.3
C5	9
C6	9
C7	9
C8	9
C9	9
C10	9
C11	9
C12	9
D1	9	3930.43	18819.2
D2	9	3197.66	18892.9
D3	9	3681.34	17024.3
D4	9	1883.2	15430.3
D5	9
D6	9
D7	9
D8	9
D9	9
D10	9
D11	9
D12	9
E1	9	1895.4	7056.62
E2	9	907.353	8294.17
E3	9	-576.594	6775.46
E4	9	2709.1	8626.06
E5	9
E6	9
E7	9
E8	9
E9	9
E10	9
E11	9
E12	9
F1	9	2528.95	1875.46
F2	9	2040.36	2586.06
F3	9	-119.459	1455.01
F4	9	2223.83	3080.5
F5	9
F6	9
F7	9
F8	9
F9	9
F10	9
F11	9
F12	9
G1	9		7212.34	6202.5
G2	9		8016.92	5620.27
G3	9		7739.63	9282.55
G4	9		5932.12	9832.94
G5	9
G6	9
G7	9
G8	9
G9	9
G10	9
G11	9
G12	9
H1	9
H2	9
H3	9
H4	9
H5	9
H6	9
H7	9
H8	9
H9	9
H10	9
H11	9
H12	9
A1	10
A2	10
A3	10
A4	10
A5	10
A6	10
A7	10
A8	10
A9	10
A10	10
A11	10
A12	10
B1	10
B2	10
B3	10
B4	10
B5	10
B6	10
B7	10
B8	10
B9	10
B10	10
B11	10
B12	10
C1	10	3683.11	37194.7
C2	10	5111.11	38434.7
C3	10	3038.2	39167.7
C4	10	3366.44	34589.3
C5	10
C6	10
C7	10
C8	10
C9	10
C10	10
C11	10
C12	10
D1	10	3949.6	18778.3
D2	10	3204.37	18949
D3	10	3695.81	17028.3
D4	10	1914.17	15466.2
D5	10
D6	10
D7	10
D8	10
D9	10
D10	10
D11	10
D12	10
E1	10	1914.24	7048.06
E2	10	934.965	8286.21
E3	10	-564.829	6752.75
E4	10	2813.14	8738.51
E5	10
E6	10
E7	10
E8	10
E9	10
E10	10
E11	10
E12	10
F1	10	2564.2	1921.2
F2	10	2038.74	2562.06
F3	10	-116.648	1473.48
F4	10	2260.34	3028.72
F5	10
F6	10
F7	10
F8	10
F9	10
F10	10
F11	10
F12	10
G1	10		7270.06	6260.15
G2	10		8025.06	5785.83
G3	10		7752	9359.68
G4	10		5892.53	9812.71
G5	10
G6	10
G7	10
G8	10
G9	10
G10	10
G11	10
G12	10
H1	10
H2	10
H3	10
H4	10
H5	10
H6	10
H7	10
H8	10
H9	10
H10	10
H11	10
H12	10
A1	11
A2	11
A3	11
A4	11
A5	11
A6	11
A7	11
A8	11
A9	11
A10	11
A11	11
A12	11
B1	11
B2	11
B3	11
B4	11
B5	11
B6	11
B7	11
B8	11
B9	11
B10	11
B11	11
B12	11
C1	11	3784.61	37443.6
C2	11	5194.03	38473.8
C3	11	3027.55	39091.3
C4	11	3392.05	34659.1
C5	11
C6	11
C7	11
C8	11
C9	11
C10	11
C11	11
C12	11
D1	11	3964.2	18816.2
D2	11	3242.97	18928.3
D3	11	3767.89	17086.4
D4	11	1961.48	15523.9
D5	11
D6	11
D7	11
D8	11
D9	11
D10	11
D11	11
D12	11
E1	11	1959.01	7126.84
E2	11	929.479	8249.67
E3	11	-539.353	6822.44
E4	11	2851.41	8798
E5	11
E6	11
E7	11
E8	11
E9	11
E10	11
E11	11
E12	11
F1	11	2621.43	1949.3
F2	11	2018.62	2542.91
F3	11	-80.9975	1469.15
F4	11	2388.38	3176.72
F5	11
F6	11
F7	11
F8	11
F9	11
F10	11
F11	11
F12	11
G1	11		7222.03	6331.89
G2	11		8092.34	5749.66
G3	11		7804.41	9452.51
G4	11		5970	9853.09
G5	11
G6	11
G7	11
G8	11
G9	11
G10	11
G11	11
G12	11
H1	11
H2	11
H3	11
H4	11
H5	11
H6	11
H7	11
H8	11
H9	11
H10	11
H11	11
H12	11
A1	12
A2	12
A3	12
A4	12
A5	12
A6	12
A7	12
A8	12
A9	12
A10	12
A11	12
A12	12
B1	12
B2	12
B3	12
B4	12
B5	12
B6	12
B7	12
B8	12
B9	12
B10	12
B11	12
B12	12
C1	12	3751.07	37414.4
C2	12	5179.33	38442.1
C3	12	3071.47	39280
C4	12	3449.16	34731.3
C5	12
C6	12
C7	12
C8	12
C9	12
C10	12
C11	12
C12	12
D1	12	4064.21	18950.4
D2	12	3270.88	18977.4
D3	12	3789.81	17083.4
D4	12	1954.54	15517.6
D5	12
D6	12
D7	12
D8	12
D9	12
D10	12
D11	12
D12	12
E1	12	1980.13	7194.94
E2	12	928.628	8262.66
E3	12	-513.544	6883.48
E4	12	2805.27	8754.72
E5	12
E6	12
E7	12
E8	12
E9	12
E10	12
E11	12
E12	12
F1	12	2627.65	1935.42
F2	12	2008.79	2500.91
F3	12	-49.2201	1491.02
F4	12	2368.34	3130.59
F5	12
F6	12
F7	12
F8	12
F9	12
F10	12
F11	12
F12	12
G1	12		7235.42	6326.36
G2	12		8129.56	5948.74
G3	12		7823.43	9525.27
G4	12		5917.38	9886.13
G5	12
G6	12
G7	12
G8	12
G9	12
G10	12
G11	12
G12	12
H1	12
H2	12
H3	12
H4	12
H5	12
H6	12
H7	12
H8	12
H9	12
H10	12
H11	12
H12	12
A1	13
A2	13
A3	13
A4	13
A5	13
A6	13
A7	13
A8	13
A9	13
A10	13
A11	13
A12	13
B1	13
B2	13
B3	13
B4	13
B5	13
B6	13
B7	13
B8	13
B9	13
B10	13
B11	13
B12	13
C1	13	3753.44	37277.3
C2	13	5246.05	38506.6
C3	13	3130.34	39294.4
C4	13	3433.54	34650.5
C5	13
C6	13
C7	13
C8	13
C9	13
C10	13
C11	13
C12	13
D1	13	4085.53	18973
D2	13	3307.84	18981.3
D3	13	3856.8	17177.3
D4	13	1989.26	15525.6
D5	13
D6	13
D7	13
D8	13
D9	13
D10	13
D11	13
D12	13
E1	13	2039.3	7202.06
E2	13	998.545	8380.36
E3	13	-455.021	6902.98
E4	13	2822.29	8743.81
E5	13
E6	13
E7	13
E8	13
E9	13
E10	13
E11	13
E12	13
F1	13	2697.07	1944.02
F2	13	2085.61	2555.23
F3	13	14.0077	1542.84
F4	13	2426.04	3151.61
F5	13
F6	13
F7	13
F8	13
F9	13
F10	13
F11	13
F12	13
G1	13		7261.55	6460.33
G2	13		8207.19	6074.18
G3	13		7783.91	9554.79
G4	13		5904.52	9894.68
G5	13
G6	13
G7	13
G8	13
G9	13
G10	13
G11	13
G12	13
H1	13
H2	13
H3	13
H4	13
H5	13
H6	13
H7	13
H8	13
H9	13
H10	13
H11	13
H12	13
A1	14
A2	14
A3	14
A4	14
A5	14
A6	14
A7	14
A8	14
A9	14
A10	14
A11	14
A12	14
B1	14
B2	14
B3	14
B4	14
B5	14
B6	14
B7	14
B8	14
B9	14
B10	14
B11	14
B12	14
C1	14	3808.12	37302.5
C2	14	5266.43	38528.7
C3	14	3165.66	39398.2
C4	14	3476.26	34706.9
C5	14
C6	14
C7	14
C8	14
C9	14
C10	14
C11	14
C12	14
D1	14	4062.46	18881.6
D2	14	3328.21	18964
D3	14	3814.64	17056.8
D4	14	1986.17	15543.3
D5	14
D6	14
D7	14
D8	14
D9	14
D10	14
D11	14
D12	14
E1	14	2029.98	7162.91
E2	14	1014	8352.49
E3	14	-466.461	6873.71
E4	14	2900.03	8820.27
E5	14
E6	14
E7	14
E8	14
E9	14
E10	14
E11	14
E12	14
F1	14	2722.21	1940.93
F2	14	2140.19	2588.28
F3	14	8.36967	1531.35
F4	14	2506.77	3208.74
F5	14
F6	14
F7	14
F8	14
F9	14
F10	14
F11	14
F12	14
G1	14		7204.17	6537.87
G2	14		8134.98	5972.22
G3	14		7814.51	9649.61
G4	14		5919.46	9961.36
G5	14
G6	14
G7	14
G8	14
G9	14
G10	14
G11	14
G12	14
H1	14
H2	14
H3	14
H4	14
H5	14
H6	14
H7	14
H8	14
H9	14
H10	14
H11	14
H12	14
A1	15
A2	15
A3	15
A4	15
A5	15
A6	15
A7	15
A8	15
A9	15
A10	15
A11	15
A12	15
B1	15
B2	15
B3	15
B4	15
B5	15
B6	15
B7	15
B8	15
B9	15
B10	15
B11	15
B12	15
C1	15	3855.95	37422.8
C2	15	5308.94	38588.7
C3	15	3199.02	39454.2
C4	15	3572.21	34845.5
C5	15
C6	15
C7	15
C8	15
C9	15
C10	15
C11	15
C12	15
D1	15	4166.76	19009.1
D2	15	3314.01	18913.3
D3	15	3840.16	17080.7
D4	15	2029.78	15511.9
D5	15
D6	15
D7	15
D8	15
D9	15
D10	15
D11	15
D12	15
E1	15	2061.91	7146.07
E2	15	1007.6	8313.1
E3	15	-421.186	6906.56
E4	15	2907.63	8794.16
E5	15
E6	15
E7	15
E8	15
E9	15
E10	15
E11	15
E12	15
F1	15	2796.34	1978.74
F2	15	2076.75	2495.62
F3	15	72.9056	1553.14
F4	15	2464.16	3172.74
F5	15
F6	15
F7	15
F8	15
F9	15
F10	15
F11	15
F12	15
G1	15		7226.8	6630.87
G2	15		8181.55	6174.64
G3	15		7791.75	9747.64
G4	15		5937.33	10018.1
G5	15
G6	15
G7	15
G8	15
G9	15
G10	15
G11	15
G12	15
H1	15
H2	15
H3	15
H4	15
H5	15
H6	15
H7	15
H8	15
H9	15
H10	15
H11	15
H12	15
A1	16
A2	16
A3	16
A4	16
A5	16
A6	16
A7	16
A8	16
A9	16
A10	16
A11	16
A12	16
B1	16
B2	16
B3	16
B4	16
B5	16
B6	16
B7	16
B8	16
B9	16
B10	16
B11	16
B12	16
C1	16	3834.56	37290.8
C2	16	5332.72	38529
C3	16	3229.17	39386.2
C4	16	3573.48	34778.6
C5	16
C6	16
C7	16
C8	16
C9	16
C10	16
C11	16
C12	16
D1	16	4140.99	18915.3
D2	16	3374.96	19032.8
D3	16	3880.42	17106.5
D4	16	2042.26	15525.8
D5	16
D6	16
D7	16
D8	16
D9	16
D10	16
D11	16
D12	16
E1	16	2096.25	7226.98
E2	16	1062.87	8358.29
E3	16	-369.593	6969.78
E4	16	2842.26	8762.43
E5	16
E6	16
E7	16
E8	16
E9	16
E10	16
E11	16
E12	16
F1	16	2822.84	2007.3
F2	16	2155.63	2564.79
F3	16	88.3512	1545.24
F4	16	2510.8	3174.28
F5	16
F6	16
F7	16
F8	16
F9	16
F10	16
F11	16
F12	16
G1	16		7241.42	6738.93
G2	16		8159.97	6230.79
G3	16		7788.09	9862.61
G4	16		5976.74	10095.3
G5	16
G6	16
G7	16
G8	16
G9	16
G10	16
G11	16
G12	16
H1	16
H2	16
H3	16
H4	16
H5	16
H6	16
H7	16
H8	16
H9	16
H10	16
H11	16
H12	16
A1	17
A2	17
A3	17
A4	17
A5	17
A6	17
A7	17
A8	17
A9	17
A10	17
A11	17
A12	17
B1	17
B2	17
B3	17
B4	17
B5	17
B6	17
B7	17
B8	17
B9	17
B10	17
B11	17
B12	17
C1	17	3929.98	37537.8
C2	17	5371.28	38598.1
C3	17	3247.7	39379.3
C4	17	3591.87	34806.6
C5	17
C6	17
C7	17
C8	17
C9	17
C10	17
C11	17
C12	17
D1	17	4248.69	19122.8
D2	17	3423.24	19013.3
D3	17	3893.16	17138.1
D4	17	2081.1	15533.3
D5	17
D6	17
D7	17
D8	17
D9	17
D10	17
D11	17
D12	17
E1	17	2152.75	7194.44
E2	17	1069.34	8332.43
E3	17	-392.828	6923.81
E4	17	2947.73	8818.03
E5	17
E6	17
E7	17
E8	17
E9	17
E10	17
E11	17
E12	17
F1	17	2872.12	1963.9
F2	17	2162.95	2552.58
F3	17	132.548	1524.17
F4	17	2659.84	3319.26
F5	17
F6	17
F7	17
F8	17
F9	17
F10	17
F11	17
F12	17
G1	17		7186.64	6971.85
G2	17		8236.9	6558.07
G3	17		7784.04	10138.3
G4	17		5959.97	10159.1
G5	17
G6	17
G7	17
G8	17
G9	17
G10	17
G11	17
G12	17
H1	17
H2	17
H3	17
H4	17
H5	17
H6	17
H7	17
H8	17
H9	17
H10	17
H11	17
H12	17
A1	18
A2	18
A3	18
A4	18
A5	18
A6	18
A7	18
A8	18
A9	18
A10	18
A11	18
A12	18
B1	18
B2	18
B3	18
B4	18
B5	18
B6	18
B7	18
B8	18
B9	18
B10	18
B11	18
B12	18
C1	18	3976.6	37553
C2	18	5385.11	38562.5
C3	18	3264.24	39331.4
C4	18	3636.62	34927.7
C5	18
C6	18
C7	18
C8	18
C9	18
C10	18
C11	18
C12	18
D1	18	4264.23	19061.4
D2	18	3439.92	19025
D3	18	3924.49	17098.3
D4	18	2128.76	15611.9
D5	18
D6	18
D7	18
D8	18
D9	18
D10	18
D11	18
D12	18
E1	18	2183.35	7200.64
E2	18	1120.05	8367.15
E3	18	-335.627	6954.92
E4	18	2984.05	8841.79
E5	18
E6	18
E7	18
E8	18
E9	18
E10	18
E11	18
E12	18
F1	18	2928.12	2006.41
F2	18	2280.76	2599.53
F3	18	159.678	1574.16
F4	18	2606.94	3206.77
F5	18
F6	18
F7	18
F8	18
F9	18
F10	18
F11	18
F12	18
G1	18		7150.93	7441.3
G2	18		8073.91	6792.42
G3	18		7790.69	10508.4
G4	18		5961.69	10135.6
G5	18
G6	18
G7	18
G8	18
G9	18
G10	18
G11	18
G12	18
H1	18
H2	18
H3	18
H4	18
H5	18
H6	18
H7	18
H8	18
H9	18
H10	18
H11	18
H12	18
A1	19
A2	19
A3	19
A4	19
A5	19
A6	19
A7	19
A8	19
A9	19
A10	19
A11	19
A12	19
B1	19
B2	19
B3	19
B4	19
B5	19
B6	19
B7	19
B8	19
B9	19
B10	19
B11	19
B12	19
C1	19	3925.51	37344.3
C2	19	5434.03	38566.5
C3	19	3238.81	39190.9
C4	19	3695.25	35030.4
C5	19
C6	19
C7	19
C8	19
C9	19
C10	19
C11	19
C12	19
D1	19	4293.47	19034.8
D2	19	3463.83	19000
D3	19	3983.85	17116
D4	19	2113.76	15543
D5	19
D6	19
D7	19
D8	19
D9	19
D10	19
D11	19
D12	19
E1	19	2251.5	7269.36
E2	19	1188.45	8357.58
E3	19	-282.293	6992.63
E4	19	2967.24	8803.22
E5	19
E6	19
E7	19
E8	19
E9	19
E10	19
E11	19
E12	19
F1	19	3030.97	2014.23
F2	19	2351.33	2613.54
F3	19	254.028	1547.69
F4	19	2661.64	3223.43
F5	19
F6	19
F7	19
F8	19
F9	19
F10	19
F11	19
F12	19
G1	19		7103.55	8190.53
G2	19		8033.53	7507.55
G3	19		7747.44	11268.8
G4	19		5978.04	10260.9
G5	19
G6	19
G7	19
G8	19
G9	19
G10	19
G11	19
G12	19
H1	19
H2	19
H3	19
H4	19
H5	19
H6	19
H7	19
H8	19
H9	19
H10	19
H11	19
H12	19
A1	20
A2	20
A3	20
A4	20
A5	20
A6	20
A7	20
A8	20
A9	20
A10	20
A11	20
A12	20
B1	20
B2	20
B3	20
B4	20
B5	20
B6	20
B7	20
B8	20
B9	20
B10	20
B11	20
B12	20
C1	20	4018.3	37404.9
C2	20	5510.67	38617.3
C3	20	3367.85	39440.7
C4	20	3690.33	34909.3
C5	20
C6	20
C7	20
C8	20
C9	20
C10	20
C11	20
C12	20
D1	20	4373.27	19029.2
D2	20	3542.1	19023.1
D3	20	4095.87	17287.2
D4	20	2146.62	15572.9
D5	20
D6	20
D7	20
D8	20
D9	20
D10	20
D11	20
D12	20
E1	20	2364.42	7255.41
E2	20	1307.15	8439.58
E3	20	-145.973	6992.26
E4	20	3037.35	8940.92
E5	20
E6	20
E7	20
E8	20
E9	20
E10	20
E11	20
E12	20
F1	20	3145.08	2025.63
F2	20	2506.33	2653.3
F3	20	405.781	1565.21
F4	20	2840.75	3354.92
F5	20
F6	20
F7	20
F8	20
F9	20
F10	20
F11	20
F12	20
G1	20		6963.82	9566.25
G2	20		7967.18	8914.94
G3	20		7640.53	12600.2
G4	20		5983.19	10271.5
G5	20
G6	20
G7	20
G8	20
G9	20
G10	20
G11	20
G12	20
H1	20
H2	20
H3	20
H4	20
H5	20
H6	20
H7	20
H8	20
H9	20
H10	20
H11	20
H12	20
A1	21
A2	21
A3	21
A4	21
A5	21
A6	21
A7	21
A8	21
A9	21
A10	21
A11	21
A12	21
B1	21
B2	21
B3	21
B4	21
B5	21
B6	21
B7	21
B8	21
B9	21
B10	21
B11	21
B12	21
C1	21	4072.77	37285.4
C2	21	5587.88	38644.6
C3	21	3443.39	39531.2
C4	21	3735.66	35032.4
C5	21
C6	21
C7	21
C8	21
C9	21
C10	21
C11	21
C12	21
D1	21	4531.67	19074.9
D2	21	3630.06	18986
D3	21	4122.14	17217.1
D4	21	2197.67	15634.2
D5	21
D6	21
D7	21
D8	21
D9	21
D10	21
D11	21
D12	21
E1	21	2582.8	7272.33
E2	21	1452.32	8446.49
E3	21	-24.3283	6978.38
E4	21	3018.63	8853.15
E5	21
E6	21
E7	21
E8	21
E9	21
E10	21
E11	21
E12	21
F1	21	3387.16	2072.56
F2	21	2665.14	2626.11
F3	21	656.958	1621.56
F4	21	2855.64	3391.48
F5	21
F6	21
F7	21
F8	21
F9	21
F10	21
F11	21
F12	21
G1	21		6795.3	12016.9
[truncated: 1,847 more rows]

## Sheet: Amplification Data
Block Type	96well
Chemistry	TAQMAN
Experiment File Name	C:\Users\11193327\Desktop\NT_Take3_ExpWorked (1).eds
Experiment Run End Time	Not Started
Instrument Type	steponeplus
Passive Reference	ROX
Well	Cycle	Target Name	Rn	ΔRn
C1	1	miR21	0.0834389	0
C1	2	miR21	0.0881295	0.00469059
C1	3	miR21	0.0928271	0.00938825
C1	4	miR21	0.0935328	0.0100939
C1	5	miR21	0.0943713	0.0109324
C1	6	miR21	0.0942409	0.0108021
C1	7	miR21	0.0971032	0.0136644
C1	8	miR21	0.0985803	0.0151414
C1	9	miR21	0.0985557	0.0151168
C1	10	miR21	0.0990224	0.0155836
C1	11	miR21	0.101075	0.017636
C1	12	miR21	0.100257	0.0168184
C1	13	miR21	0.10069	0.0172508
C1	14	miR21	0.102087	0.0186485
C1	15	miR21	0.103037	0.0195983
C1	16	miR21	0.102829	0.0193896
C1	17	miR21	0.104694	0.021255
C1	18	miR21	0.105893	0.0224542
C1	19	miR21	0.105117	0.021678
C1	20	miR21	0.107427	0.0239884
C1	21	miR21	0.109232	0.0257933
C1	22	miR21	0.113734	0.0302956
C1	23	miR21	0.120833	0.037394
C1	24	miR21	0.133354	0.0499151
C1	25	miR21	0.155929	0.0724898
C1	26	miR21	0.191059	0.10762
C1	27	miR21	0.241566	0.158127
C1	28	miR21	0.300333	0.216894
C1	29	miR21	0.362267	0.278828
C1	30	miR21	0.423193	0.339754
C1	31	miR21	0.483516	0.400077
C1	32	miR21	0.543636	0.460197
C1	33	miR21	0.600458	0.517019
C1	34	miR21	0.654648	0.571209
C1	35	miR21	0.706794	0.623355
C1	36	miR21	0.760072	0.676633
C1	37	miR21	0.812155	0.728716
C1	38	miR21	0.859369	0.77593
C1	39	miR21	0.906161	0.822722
C1	40	miR21	0.953143	0.869704
C2	1	miR21	0.121264	0
C2	2	miR21	0.123723	0.00245917
C2	3	miR21	0.125715	0.00445069
C2	4	miR21	0.126757	0.00549286
C2	5	miR21	0.128446	0.00718144
C2	6	miR21	0.129493	0.00822908
C2	7	miR21	0.130506	0.00924174
C2	8	miR21	0.131283	0.0100185
C2	9	miR21	0.132611	0.0113465
C2	10	miR21	0.132982	0.0117173
C2	11	miR21	0.135002	0.0137375
C2	12	miR21	0.134731	0.0134664
C2	13	miR21	0.136238	0.0149735
C2	14	miR21	0.136689	0.0154243
C2	15	miR21	0.137578	0.0163133
C2	16	miR21	0.138408	0.0171437
C2	17	miR21	0.139159	0.0178949
C2	18	miR21	0.139646	0.018382
C2	19	miR21	0.1409	0.0196358
C2	20	miR21	0.1427	0.0214354
C2	21	miR21	0.144596	0.0233321
C2	22	miR21	0.148698	0.0274335
C2	23	miR21	0.15618	0.0349158
C2	24	miR21	0.169559	0.048295
C2	25	miR21	0.194303	0.0730391
C2	26	miR21	0.232222	0.110958
C2	27	miR21	0.285933	0.164669
C2	28	miR21	0.346701	0.225437
C2	29	miR21	0.412152	0.290888
C2	30	miR21	0.478663	0.357399
C2	31	miR21	0.542713	0.421448
C2	32	miR21	0.605945	0.484681
C2	33	miR21	0.666952	0.545687
C2	34	miR21	0.725251	0.603987
C2	35	miR21	0.783178	0.661914
C2	36	miR21	0.840064	0.7188
C2	37	miR21	0.895307	0.774042
C2	38	miR21	0.949078	0.827814
C2	39	miR21	1.00106	0.8798
C2	40	miR21	1.05327	0.932002
C3	1	miR21	0.0678538	0
C3	2	miR21	0.0694728	0.00161904
C3	3	miR21	0.0706323	0.00277849
C3	4	miR21	0.0717675	0.00391369
C3	5	miR21	0.0728814	0.00502761
C3	6	miR21	0.0736656	0.0058118
C3	7	miR21	0.0746412	0.00678744
C3	8	miR21	0.0761112	0.00825747
C3	9	miR21	0.076894	0.00904018
C3	10	miR21	0.0775689	0.00971515
C3	11	miR21	0.0774482	0.00959445
C3	12	miR21	0.0781942	0.0103404
C3	13	miR21	0.0796637	0.0118099
C3	14	miR21	0.0803504	0.0124966
C3	15	miR21	0.0810817	0.013228
C3	16	miR21	0.0819872	0.0141335
C3	17	miR21	0.0824721	0.0146183
C3	18	miR21	0.0829932	0.0151394
C3	19	miR21	0.082642	0.0147882
C3	20	miR21	0.0853901	0.0175363
C3	21	miR21	0.0871057	0.0192519
C3	22	miR21	0.0903542	0.0225004
C3	23	miR21	0.0967497	0.0288959
C3	24	miR21	0.107985	0.0401309
C3	25	miR21	0.127926	0.0600726
C3	26	miR21	0.159107	0.0912535
C3	27	miR21	0.203145	0.135291
C3	28	miR21	0.252724	0.184871
C3	29	miR21	0.308363	0.24051
C3	30	miR21	0.363751	0.295897
C3	31	miR21	0.415021	0.347167
C3	32	miR21	0.46764	0.399786
C3	33	miR21	0.518628	0.450775
C3	34	miR21	0.567207	0.499353
C3	35	miR21	0.615274	0.54742
C3	36	miR21	0.66096	0.593107
C3	37	miR21	0.70626	0.638406
C3	38	miR21	0.751662	0.683809
C3	39	miR21	0.796551	0.728697
C3	40	miR21	0.839244	0.77139
D1	1	miR21	0.17901	0
D1	2	miR21	0.189321	0.010311
D1	3	miR21	0.196943	0.0179328
D1	4	miR21	0.199856	0.0208458
D1	5	miR21	0.200301	0.0212917
D1	6	miR21	0.202854	0.0238446
D1	7	miR21	0.204722	0.025712
D1	8	miR21	0.207129	0.0281188
D1	9	miR21	0.208852	0.0298419
D1	10	miR21	0.210328	0.0313179
D1	11	miR21	0.21068	0.0316707
D1	12	miR21	0.214466	0.035456
D1	13	miR21	0.215334	0.0363245
D1	14	miR21	0.215154	0.0361446
D1	15	miR21	0.219198	0.0401882
D1	16	miR21	0.218923	0.0399129
D1	17	miR21	0.222179	0.0431692
D1	18	miR21	0.223711	0.0447009
D1	19	miR21	0.225559	0.0465492
D1	20	miR21	0.229819	0.0508092
D1	21	miR21	0.237572	0.0585624
D1	22	miR21	0.249534	0.0705245
D1	23	miR21	0.273966	0.0949558
D1	24	miR21	0.31479	0.13578
D1	25	miR21	0.384897	0.205887
D1	26	miR21	0.48071	0.3017
D1	27	miR21	0.604934	0.425924
D1	28	miR21	0.738059	0.559049
D1	29	miR21	0.871306	0.692296
D1	30	miR21	1.00671	0.827701
D1	31	miR21	1.13457	0.95556
D1	32	miR21	1.26233	1.08332
D1	33	miR21	1.38512	1.20611
D1	34	miR21	1.50085	1.32184
D1	35	miR21	1.61191	1.4329
D1	36	miR21	1.72367	1.54466
D1	37	miR21	1.84121	1.6622
D1	38	miR21	1.94006	1.76105
D1	39	miR21	2.04144	1.86243
D1	40	miR21	2.13949	1.96048
D2	1	miR21	0.147097	0
D2	2	miR21	0.151169	0.00407262
D2	3	miR21	0.154784	0.00768702
D2	4	miR21	0.158313	0.0112166
D2	5	miR21	0.159802	0.012705
D2	6	miR21	0.162292	0.0151951
D2	7	miR21	0.164884	0.0177876
D2	8	miR21	0.167343	0.020246
D2	9	miR21	0.169252	0.0221552
D2	10	miR21	0.169104	0.0220077
D2	11	miR21	0.171329	0.0242325
D2	12	miR21	0.172356	0.0252595
D2	13	miR21	0.174269	0.0271719
D2	14	miR21	0.175502	0.0284048
D2	15	miR21	0.175221	0.0281239
D2	16	miR21	0.177323	0.0302266
D2	17	miR21	0.180045	0.0329477
D2	18	miR21	0.180811	0.0337143
D2	19	miR21	0.182307	0.0352097
D2	20	miR21	0.1862	0.0391028
D2	21	miR21	0.191196	0.0440993
D2	22	miR21	0.202098	0.0550012
D2	23	miR21	0.219288	0.0721916
D2	24	miR21	0.252712	0.105615
D2	25	miR21	0.308979	0.161882
D2	26	miR21	0.389502	0.242405
D2	27	miR21	0.490053	0.342956
D2	28	miR21	0.600958	0.453861
D2	29	miR21	0.713034	0.565938
D2	30	miR21	0.825514	0.678418
D2	31	miR21	0.935519	0.788423
D2	32	miR21	1.03927	0.892172
D2	33	miR21	1.14756	1.00046
D2	34	miR21	1.24747	1.10037
D2	35	miR21	1.34221	1.19512
D2	36	miR21	1.44268	1.29559
D2	37	miR21	1.53558	1.38849
D2	38	miR21	1.62555	1.47846
D2	39	miR21	1.71437	1.56728
D2	40	miR21	1.79868	1.65158
D3	1	miR21	0.194765	0
D3	2	miR21	0.199341	0.00457555
D3	3	miR21	0.202975	0.00820947
D3	4	miR21	0.206673	0.0119075
D3	5	miR21	0.209392	0.0146263
D3	6	miR21	0.21228	0.0175148
D3	7	miR21	0.213617	0.0188515
D3	8	miR21	0.21589	0.0211243
D3	9	miR21	0.216241	0.0214752
D3	10	miR21	0.217039	0.0222741
D3	11	miR21	0.22052	0.0257547
D3	12	miR21	0.221841	0.0270761
D3	13	miR21	0.22453	0.0297643
D3	14	miR21	0.223644	0.0288783
D3	15	miR21	0.224825	0.0300595
D3	16	miR21	0.226839	0.0320741
D3	17	miR21	0.227164	0.0323985
D3	18	miR21	0.229525	0.0347595
D3	19	miR21	0.232756	0.0379908
D3	20	miR21	0.23693	0.042165
D3	21	miR21	0.239421	0.0446553
D3	22	miR21	0.245544	0.0507783
D3	23	miR21	0.260799	0.0660337
D3	24	miR21	0.283561	0.0887957
D3	25	miR21	0.330896	0.136131
D3	26	miR21	0.401981	0.207215
D3	27	miR21	0.49314	0.298375
D3	28	miR21	0.603388	0.408623
D3	29	miR21	0.712376	0.51761
D3	30	miR21	0.829719	0.634954
D3	31	miR21	0.940773	0.746008
D3	32	miR21	1.04818	0.85341
D3	33	miR21	1.15456	0.9598
D3	34	miR21	1.25968	1.06492
D3	35	miR21	1.36375	1.16898
D3	36	miR21	1.46142	1.26666
D3	37	miR21	1.56168	1.36692
D3	38	miR21	1.65011	1.45534
D3	39	miR21	1.74493	1.55017
D3	40	miR21	1.83265	1.63789
E1	1	miR21	0.174559	0
E1	2	miR21	0.211934	0.0373753
E1	3	miR21	0.222178	0.0476198
E1	4	miR21	0.236684	0.0621259
E1	5	miR21	0.246764	0.0722052
E1	6	miR21	0.253982	0.0794231
E1	7	miR21	0.263571	0.0890124
E1	8	miR21	0.264909	0.09035
E1	9	miR21	0.268599	0.0940408
E1	10	miR21	0.271598	0.0970395
E1	11	miR21	0.274878	0.10032
E1	12	miR21	0.275211	0.100653
E1	13	miR21	0.283155	0.108597
E1	14	miR21	0.283401	0.108843
E1	15	miR21	0.288538	0.113979
E1	16	miR21	0.290059	0.115501
E1	17	miR21	0.299225	0.124666
E1	18	miR21	0.303217	0.128658
E1	19	miR21	0.309724	0.135166
E1	20	miR21	0.325884	0.151326
E1	21	miR21	0.355154	0.180596
E1	22	miR21	0.405512	0.230953
E1	23	miR21	0.499017	0.324458
E1	24	miR21	0.641601	0.467043
E1	25	miR21	0.829966	0.655407
E1	26	miR21	1.05385	0.879288
E1	27	miR21	1.28628	1.11172
E1	28	miR21	1.51549	1.34093
E1	29	miR21	1.738	1.56344
E1	30	miR21	1.95459	1.78003
E1	31	miR21	2.16285	1.98829
E1	32	miR21	2.35867	2.18411
E1	33	miR21	2.54392	2.36937
E1	34	miR21	2.71414	2.53958
E1	35	miR21	2.88165	2.70709
E1	36	miR21	3.03375	2.85919
E1	37	miR21	3.17444	2.99988
E1	38	miR21	3.32471	3.15015
E1	39	miR21	3.44737	3.27282
E1	40	miR21	3.59503	3.42048
E2	1	miR21	0.0538805	0
E2	2	miR21	0.0606616	0.00678107
E2	3	miR21	0.0843154	0.0304349
E2	4	miR21	0.0859594	0.0320789
E2	5	miR21	0.0884094	0.0345289
E2	6	miR21	0.0977639	0.0438834
E2	7	miR21	0.103999	0.0501184
E2	8	miR21	0.103651	0.0497708
E2	9	miR21	0.109396	0.055516
E2	10	miR21	0.112834	0.0589533
E2	11	miR21	0.112669	0.0587882
E2	12	miR21	0.112389	0.058508
E2	13	miR21	0.119153	0.0652725
E2	14	miR21	0.121401	0.0675206
E2	15	miR21	0.121206	0.0673256
E2	16	miR21	0.127164	0.0732833
E2	17	miR21	0.128335	0.0744542
E2	18	miR21	0.133862	0.0799818
E2	19	miR21	0.142201	0.0883201
E2	20	miR21	0.154884	0.101003
E2	21	miR21	0.171944	0.118063
E2	22	miR21	0.208783	0.154902
E2	23	miR21	0.275652	0.221772
E2	24	miR21	0.381469	0.327589
E2	25	miR21	0.53115	0.47727
E2	26	miR21	0.713234	0.659353
E2	27	miR21	0.90899	0.855109
E2	28	miR21	1.10563	1.05175
E2	29	miR21	1.30632	1.25244
E2	30	miR21	1.49659	1.44271
E2	31	miR21	1.67374	1.61986
E2	32	miR21	1.84823	1.79435
E2	33	miR21	2.00449	1.95061
E2	34	miR21	2.15906	2.10518
E2	35	miR21	2.30698	2.2531
E2	36	miR21	2.44442	2.39054
E2	37	miR21	2.58237	2.52849
E2	38	miR21	2.70385	2.64997
E2	39	miR21	2.83378	2.7799
E2	40	miR21	2.9556	2.90172
E3	1	miR21	-0.170233	0
E3	2	miR21	-0.149628	0.0206041
E3	3	miR21	-0.12942	0.0408127
E3	4	miR21	-0.122802	0.0474301
E3	5	miR21	-0.108217	0.0620157
E3	6	miR21	-0.101757	0.0684757
E3	7	miR21	-0.0996678	0.0705648
E3	8	miR21	-0.0872711	0.0829615
E3	9	miR21	-0.0851003	0.0851323
E3	10	miR21	-0.0836442	0.0865883
E3	11	miR21	-0.0790558	0.0911768
E3	12	miR21	-0.0746053	0.0956272
E3	13	miR21	-0.0659165	0.104316
E3	14	miR21	-0.0678616	0.102371
E3	15	miR21	-0.0609835	0.109249
E3	16	miR21	-0.053028	0.117205
E3	17	miR21	-0.0567358	0.113497
E3	18	miR21	-0.0482574	0.121975
E3	19	miR21	-0.0403701	0.129862
E3	20	miR21	-0.0208763	0.149356
E3	21	miR21	-0.00348624	0.166746
E3	22	miR21	0.0366946	0.206927
E3	23	miR21	0.111948	0.28218
E3	24	miR21	0.223532	0.393764
E3	25	miR21	0.38441	0.554643
E3	26	miR21	0.571297	0.74153
E3	27	miR21	0.778375	0.948607
E3	28	miR21	0.980205	1.15044
E3	29	miR21	1.17596	1.34619
E3	30	miR21	1.3737	1.54394
E3	31	miR21	1.5571	1.72733
E3	32	miR21	1.72736	1.89759
E3	33	miR21	1.89911	2.06934
E3	34	miR21	2.07121	2.24144
E3	35	miR21	2.21369	2.38393
E3	36	miR21	2.35747	2.5277
E3	37	miR21	2.4948	2.66504
E3	38	miR21	2.63211	2.80234
E3	39	miR21	2.76319	2.93343
E3	40	miR21	2.87566	3.0459
F1	1	miR21	1.13356	0
F1	2	miR21	1.207	0.0734407
F1	3	miR21	1.19516	0.0616027
F1	4	miR21	1.24631	0.112754
F1	5	miR21	1.26274	0.129179
F1	6	miR21	1.27776	0.144196
F1	7	miR21	1.30296	0.169398
F1	8	miR21	1.30906	0.175504
F1	9	miR21	1.34844	0.214885
F1	10	miR21	1.33468	0.201123
F1	11	miR21	1.3448	0.211246
F1	12	miR21	1.35767	0.224106
F1	13	miR21	1.38737	0.25381
F1	14	miR21	1.40253	0.268969
F1	15	miR21	1.4132	0.279636
F1	16	miR21	1.40629	0.272731
F1	17	miR21	1.46245	0.328895
F1	18	miR21	1.45939	0.325827
F1	19	miR21	1.50478	0.371224
F1	20	miR21	1.55264	0.419086
F1	21	miR21	1.63429	0.500727
F1	22	miR21	1.89877	0.765211
F1	23	miR21	2.14225	1.00869
F1	24	miR21	2.51972	1.38616
F1	25	miR21	2.93867	1.80511
F1	26	miR21	3.34333	2.20977
F1	27	miR21	3.83274	2.69918
F1	28	miR21	4.26362	3.13006
F1	29	miR21	4.60387	3.47031
F1	30	miR21	4.9789	3.84535
F1	31	miR21	5.37451	4.24095
F1	32	miR21	5.63511	4.50155
F1	33	miR21	5.96115	4.82759
F1	34	miR21	6.26401	5.13045
F1	35	miR21	6.53473	5.40117
F1	36	miR21	6.77824	5.64468
F1	37	miR21	7.0895	5.95594
F1	38	miR21	7.20642	6.07287
F1	39	miR21	7.52623	6.39267
F1	40	miR21	7.59317	6.45961
F2	1	miR21	0.648313	0
F2	2	miR21	0.67398	0.0256675
F2	3	miR21	0.718209	0.0698968
F2	4	miR21	0.738486	0.0901731
F2	5	miR21	0.746514	0.0982015
F2	6	miR21	0.764303	0.11599
F2	7	miR21	0.754812	0.106499
F2	8	miR21	0.782399	0.134086
F2	9	miR21	0.788982	0.140669
F2	10	miR21	0.795741	0.147429
F2	11	miR21	0.793819	0.145507
F2	12	miR21	0.803226	0.154913
F2	13	miR21	0.816209	0.167896
F2	14	miR21	0.826876	0.178563
F2	15	miR21	0.832159	0.183846
F2	16	miR21	0.840469	0.192156
F2	17	miR21	0.847359	0.199047
F2	18	miR21	0.877372	0.229059
F2	19	miR21	0.899673	0.251361
F2	20	miR21	0.944611	0.296298
F2	21	miR21	1.01486	0.36655
F2	22	miR21	1.15414	0.505832
F2	23	miR21	1.37981	0.731501
F2	24	miR21	1.65695	1.00863
F2	25	miR21	1.98563	1.33732
F2	26	miR21	2.31262	1.66431
F2	27	miR21	2.63934	1.99103
F2	28	miR21	3.03464	2.38632
F2	29	miR21	3.26748	2.61916
F2	30	miR21	3.57779	2.92948
F2	31	miR21	3.85772	3.2094
F2	32	miR21	4.09363	3.44532
F2	33	miR21	4.3388	3.69049
F2	34	miR21	4.50368	3.85537
F2	35	miR21	4.75611	4.10779
F2	36	miR21	4.85524	4.20693
F2	37	miR21	5.15886	4.51055
F2	38	miR21	5.24311	4.5948
F2	39	miR21	5.53285	4.88453
F2	40	miR21	5.60203	4.95372
F3	1	miR21	-0.463654	0
F3	2	miR21	-0.328775	0.134878
F3	3	miR21	-0.288935	0.174719
F3	4	miR21	-0.230267	0.233387
F3	5	miR21	-0.185663	0.277991
F3	6	miR21	-0.158159	0.305495
F3	7	miR21	-0.135186	0.328468
F3	8	miR21	-0.118133	0.345521
F3	9	miR21	-0.0821018	0.381552
F3	10	miR21	-0.0791647	0.384489
F3	11	miR21	-0.0551321	0.408522
F3	12	miR21	-0.033011	0.430643
F3	13	miR21	0.00907918	0.472733
F3	14	miR21	0.00546554	0.469119
F3	15	miR21	0.0469407	0.510595
F3	16	miR21	0.0571764	0.52083
F3	17	miR21	0.0869638	0.550618
F3	18	miR21	0.101438	0.565091
F3	19	miR21	0.164133	0.627787
F3	20	miR21	0.259249	0.722903
F3	21	miR21	0.40514	0.868794
F3	22	miR21	0.665583	1.12924
F3	23	miR21	1.06401	1.52766
F3	24	miR21	1.61238	2.07603
F3	25	miR21	2.17045	2.6341
F3	26	miR21	2.79692	3.26057
F3	27	miR21	3.33975	3.80341
F3	28	miR21	3.88091	4.34456
F3	29	miR21	4.38652	4.85017
F3	30	miR21	4.93809	5.40175
F3	31	miR21	5.39679	5.86044
F3	32	miR21	5.73078	6.19444
F3	33	miR21	6.17846	6.64212
F3	34	miR21	6.63298	7.09663
F3	35	miR21	6.91518	7.37883
F3	36	miR21	7.12761	7.59126
F3	37	miR21	7.53632	7.99998
F3	38	miR21	7.75882	8.22248
F3	39	miR21	8.16988	8.63353
F3	40	miR21	8.2796	8.74326

## Sheet: BioGroup Analysis Result
Block Type	96well
Chemistry	TAQMAN
Experiment File Name	C:\Users\11193327\Desktop\NT_Take3_ExpWorked (1).eds
Experiment Run End Time	Not Started
Instrument Type	steponeplus
Passive Reference	ROX
Biogroup Name	Target Name	Task	RQ	RQ Min	RQ Max	Cт Mean	ΔCт Mean	ΔCт SE	ΔΔCт
Analysis Type	Singleplex
Endogenous Control	miR21
RQ Min/Max Confidence Level	95.0
Reference Biogroup Name

## Sheet: Technical Analysis Result
Block Type	96well
Chemistry	TAQMAN
Experiment File Name	C:\Users\11193327\Desktop\NT_Take3_ExpWorked (1).eds
Experiment Run End Time	Not Started
Instrument Type	steponeplus
Passive Reference	ROX
Sample Name	Target Name	Task	RQ	RQ Min	RQ Max	Cт Mean	ΔCт Mean	ΔCт SE	ΔΔCт
Sample 1	miR21	UNKNOWN				24.9778
	miR21	NTC
Sample 2	miR21	UNKNOWN				22.6291
Sample 3	miR21	UNKNOWN				8.42033
Sample 4	miR21	UNKNOWN
Sample 3	U75	UNKNOWN				22.4582	14.0379	3.02088
	U75	NTC
Analysis Type	Singleplex
Endogenous Control	miR21
RQ Min/Max Confidence Level	95.0
Reference Sample	Sample 1

[truncated: 1 more sheets: Sheet3]
