# Supplementary material for: qPCR multiplex detection of microRNA and messenger RNA in a single reaction
Source: PeerJ. 2020 Jun 25;8:e9004. doi: 10.7717/peerj.9004 (PMC7321665; doi:10.7717/peerj.9004)
Supplement: Supplemental Information 15 [file peerj-08-9004-s015.xls]

## Sheet: Amplification Data_compact
Analysis of Real Time PCR data	version:2016.0	WoL: amplicon group				Chemistry: hydrolysis probe	N0 = threshold /(Eff_mean^Cq)			LEGEND
analysis date:9/08/2016		points in WoL: 4				Input: ss-cDNA
Input Sheet: Amplification Data		Thresholds: group								Sample Use:
name	indiv_PCR_eff	Amplicon	Sample Name	threshold	mean_PCR_eff	Cq	N0	Sample_Use	Quality_checks	1: used for W-o-L setting
A1_Target_1	1.79981	Dicer -120 min random	Dicer -120 min random	0.032	1.80955	24.8942	1.23908e-08	1 2 3	0 - - - - - - - - - - - - -	2: contributes to mean PCR efficiency
A2_Target_1	1.80664	Dicer -120 min random	Dicer -120 min random	0.032	1.80955	23.9321	2.19246e-08	1 2 3	0 - - - - - - - - - - - - -	3: N0 value calculated
A3_Target_1	1.82222	Dicer -120 min random	Dicer -120 min random	0.032	1.80955	24.5326	1.53547e-08	1 2 3	0 - - - - - - - - - - - - -	0: not used / calculated
A7_Target_3	1.67821	Ago -120 min random	Ago -120 min random	0.052	1.68124	27.4672	3.30059e-08	1 2 3	0 - - - - - - - - - - - - -
A8_Target_3	1.62423	Ago -120 min random	Ago -120 min random	0.052	1.68124	25.5247	9.05493e-08	0 0 3	- - - - - 5 6 - - 9 - - - -	Quality Checks:
A9_Target_3	1.68427	Ago -120 min random	Ago -120 min random	0.052	1.68124	26.3221	5.98357e-08	1 2 3	0 - - - - - - - - - - - - -	0: passed all checks
E1_Target_1	1.85161	Dicer -120 min mixed	Dicer -120 min mixed	0.118	1.85161	24.3648	3.57329e-08	1 2 3	0 - - - - - - - - - - - - -	1: no amplification
E2_Target_1	1.62156	Dicer -120 min mixed	Dicer -120 min mixed	0.118	1.85161	24.8976	2.57357e-08	0 0 3	- - 2 - - 5 6 - - 9 - - - -	2: baseline error
E3_Target_1	1.95485	Dicer -120 min mixed	Dicer -120 min mixed	0.118	1.85161	25.5733	1.69723e-08	1 0 3	- - - - - 5 6 - - 9 - - - -	3: no plateau
E7_Target_3	1.89682	Ago -120 min mixed	Ago -120 min mixed	0.0415	1.80953	24.8424	1.65769e-08	1 0 3	- - - - - 5 6 - - - - - - -	4: noisy sample
E8_Target_3	1.80953	Ago -120 min mixed	Ago -120 min mixed	0.0415	1.80953	23.5514	3.5647e-08	1 2 3	- - - - - - - - - 9 - - - -	5: PCR efficiency outside 5%
E9_Target_3	1.67062	Ago -120 min mixed	Ago -120 min mixed	0.0415	1.80953	22.9364	5.13369e-08	1 0 3	- - - - - 5 6 - - 9 - - - -	6: excluded from mean Eff
										7: excluded by user
										8: included by user
										9: manual baseline
										if amplicon groups are defined the rules are applied per group
										User Choices:
										Calculation of Mean Efficiency:
										exclude <no plateau> samples
										exclude <efficiency outlier> samples
										efficiency outlier defined as >5% from group median
										Baseline Estimation:
										log-linear phase criterion: strictly continuous Log-linear phase

## Sheet: Amplification Data_output
Analysis of Real Time PCR data	version:2016.0	WoL: amplicon group							Chemistry: hydrolysis probe					N0 = threshold /(Eff_mean^Cq)			LEGEND
analysis date:9/08/2016		points in WoL: 4							Input: ss-cDNA
Input Sheet: Amplification Data		Thresholds: group															Sample Use:
sample	name	lower_limit	upper_limit	n_included	N0_(indiv_eff)	indiv PCR eff	R2	threshold	Cq	Baseline	Amplicon	mean_PCR_eff	Sample Name	N0_(mean eff)	Sample_Use	Quality_checks	1: used for W-o-L setting
1	A1_Target_1	0.00592925	0.0635331	4	1.41742e-08	1.79981	0.99809	0.032	24.8942	1.13695	Dicer -120 min random	1.80955	Dicer -120 min random	1.23908e-08	1 2 3	0 - - - - - - - - - - - - -	2: contributes to mean PCR efficiency
2	A2_Target_1	0.00592925	0.0635331	4	2.27865e-08	1.80664	0.935318	0.032	23.9321	2.00696	Dicer -120 min random	1.80955	Dicer -120 min random	2.19246e-08	1 2 3	0 - - - - - - - - - - - - -	3: N0 value calculated
3	A3_Target_1	0.00592925	0.0635331	4	1.29405e-08	1.82222	0.960823	0.032	24.5326	1.84226	Dicer -120 min random	1.80955	Dicer -120 min random	1.53547e-08	1 2 3	0 - - - - - - - - - - - - -	0: not used / calculated
4	A7_Target_3	0.0129718	0.103514	4	3.4682e-08	1.67821	0.998311	0.052	27.4672	0.622043	Ago -120 min random	1.68124	Ago -120 min random	3.30059e-08	1 2 3	0 - - - - - - - - - - - - -
5	A8_Target_3	0.0639887	0.284518	4	2.1842e-07	1.62423	0.999579	0.052	25.5247	0.7467	Ago -120 min random	1.68124	Ago -120 min random	9.05493e-08	0 0 3	- - - - - 5 6 - - 9 - - - -	Quality Checks:
6	A9_Target_3	0.0129718	0.103514	4	5.70665e-08	1.68427	0.997201	0.052	26.3221	1.29379	Ago -120 min random	1.68124	Ago -120 min random	5.98357e-08	1 2 3	0 - - - - - - - - - - - - -	0: passed all checks
7	E1_Target_1	0.0128233	0.236048	5	3.57329e-08	1.85161	0.992631	0.118	24.3648	1.78437	Dicer -120 min mixed	1.85161	Dicer -120 min mixed	3.57329e-08	1 2 3	0 - - - - - - - - - - - - -	1: no amplification
8	E2_Target_1	0.0322107	0.236048	4	6.9999e-07	1.62156	0.96589	0.118	24.8976	2.26321	Dicer -120 min mixed	1.85161	Dicer -120 min mixed	2.57357e-08	0 0 3	- - 2 - - 5 6 - - 9 - - - -	2: baseline error
9	E3_Target_1	0.0128233	0.236048	4	4.238e-09	1.95485	0.989465	0.118	25.5733	2.35202	Dicer -120 min mixed	1.85161	Dicer -120 min mixed	1.69723e-08	1 0 3	- - - - - 5 6 - - 9 - - - -	3: no plateau
10	E7_Target_3	0.0238781	0.165577	4	5.1428e-09	1.89682	0.99741	0.0415	24.8424	1.3005	Ago -120 min mixed	1.80953	Ago -120 min mixed	1.65769e-08	1 0 3	- - - - - 5 6 - - - - - - -	4: noisy sample
11	E8_Target_3	0.0119674	0.104472	4	3.5647e-08	1.80953	0.991199	0.0415	23.5514	1.55648	Ago -120 min mixed	1.80953	Ago -120 min mixed	3.5647e-08	1 2 3	- - - - - - - - - 9 - - - -	5: PCR efficiency outside 5%
12	E9_Target_3	0.0119674	0.0829851	4	3.20663e-07	1.67062	0.951541	0.0415	22.9364	2.43686	Ago -120 min mixed	1.80953	Ago -120 min mixed	5.13369e-08	1 0 3	- - - - - 5 6 - - 9 - - - -	6: excluded from mean Eff
																	7: excluded by user
																	8: included by user
																	9: manual baseline
																	if amplicon groups are defined the rules are applied per group
																	User Choices:
																	Calculation of Mean Efficiency:
																	exclude <no plateau> samples
																	exclude <efficiency outlier> samples
																	efficiency outlier defined as >5% from group median
																	Baseline Estimation:
																	log-linear phase criterion: strictly continuous Log-linear phase

## Sheet: Sample Setup
Block Type	96well
Chemistry	TAQMAN
Experiment File Name	C:\Users\SamanthaK\Desktop\ForChecking\SK09072014.eds
Experiment Run End Time	Not Started
Instrument Type	steponeplus
Passive Reference	ROX
Well	Sample Name	Sample Color	Biogroup Name	Biogroup Color	Target Name	Target Color	Task	Reporter	Quencher	Comments
A1	Dicer -120 min random	RGB(132,193,241)			Dicer -120 min random	RGB(139,189,249)	UNKNOWN	FAM	NFQ-MGB
A2	Dicer -120 min random	RGB(132,193,241)			Dicer -120 min random	RGB(139,189,249)	UNKNOWN	FAM	NFQ-MGB
A3	Dicer -120 min random	RGB(132,193,241)			Dicer -120 min random	RGB(139,189,249)	UNKNOWN	FAM	NFQ-MGB
A7	Ago -120 min random	RGB(132,193,241)			Ago -120 min random	RGB(244,165,230)	UNKNOWN	FAM	NFQ-MGB
A8	Ago -120 min random	RGB(132,193,241)			Ago -120 min random	RGB(244,165,230)	UNKNOWN	FAM	NFQ-MGB
A9	Ago -120 min random	RGB(132,193,241)			Ago -120 min random	RGB(244,165,230)	UNKNOWN	FAM	NFQ-MGB
E1	Dicer -120 min mixed	RGB(168,255,222)			Dicer -120 min mixed	RGB(139,189,249)	UNKNOWN	FAM	NFQ-MGB
E2	Dicer -120 min mixed	RGB(168,255,222)			Dicer -120 min mixed	RGB(139,189,249)	UNKNOWN	FAM	NFQ-MGB
E3	Dicer -120 min mixed	RGB(168,255,222)			Dicer -120 min mixed	RGB(139,189,249)	UNKNOWN	FAM	NFQ-MGB
E7	Ago -120 min mixed	RGB(168,255,222)			Ago -120 min mixed	RGB(244,165,230)	UNKNOWN	FAM	NFQ-MGB
E8	Ago -120 min mixed	RGB(168,255,222)			Ago -120 min mixed	RGB(244,165,230)	UNKNOWN	FAM	NFQ-MGB
E9	Ago -120 min mixed	RGB(168,255,222)			Ago -120 min mixed	RGB(244,165,230)	UNKNOWN	FAM	NFQ-MGB

## Sheet: Results
Block Type	96well
Chemistry	TAQMAN
Experiment File Name	C:\Users\SamanthaK\Desktop\ForChecking\SK09072014.eds
Experiment Run End Time	Not Started
Instrument Type	steponeplus
Passive Reference	ROX
Well	Sample Name	Target Name	Task	Reporter	Quencher	RQ	RQ Min	RQ Max	Cт	Cт Mean	Cт SD	ΔCт	ΔCт Mean	ΔCт SE	HK Control ΔCт Mean	HK Control ΔCт SE	ΔΔCт	Automatic Ct Threshold	Ct Threshold	Automatic Baseline	Baseline Start	Baseline End	Efficiency	Comments	AMPNC	HIGHSD	OUTLIERRG	CTFAIL
A1	1b-1	Target 1	UNKNOWN	FAM	NFQ-MGB				28.3433	28.0261	0.438625							FALSE	0.35123	FALSE	1	1	1		N	N	N	N
A2	1b-1	Target 1	UNKNOWN	FAM	NFQ-MGB				27.5256	28.0261	0.438625							FALSE	0.35123	FALSE	1	1	1		N	N	N	N
A3	1b-1	Target 1	UNKNOWN	FAM	NFQ-MGB				28.2094	28.0261	0.438625							FALSE	0.35123	FALSE	1	1	1		N	N	N	N
A4	1b-1	Target 2	UNKNOWN	FAM	NFQ-MGB				Undetermined									FALSE	0.0164838	FALSE	1	1	1		N	N	N	N
A5	1b-1	Target 2	UNKNOWN	FAM	NFQ-MGB				Undetermined									FALSE	0.0164838	FALSE	1	1	1		N	N	N	N
A6	1b-1	Target 2	UNKNOWN	FAM	NFQ-MGB				Undetermined									FALSE	0.0164838	FALSE	1	1	1		N	N	N	N
A7	1b-1	Target 3	UNKNOWN	FAM	NFQ-MGB	1	0.276326	3.61891	29.4336	28.204	1.07124		0.177912	0.66832			0	FALSE	0.172515	FALSE	1	1	1		N	Y	N	N
A8	1b-1	Target 3	UNKNOWN	FAM	NFQ-MGB	1	0.276326	3.61891	27.4723	28.204	1.07124		0.177912	0.66832			0	FALSE	0.172515	FALSE	1	1	1		N	Y	N	N
A9	1b-1	Target 3	UNKNOWN	FAM	NFQ-MGB	1	0.276326	3.61891	27.7062	28.204	1.07124		0.177912	0.66832			0	FALSE	0.172515	FALSE	1	1	1		N	Y	N	N
A10	1b-1	Target 4	UNKNOWN	FAM	NFQ-MGB	1	0.56485	1.77038	25.9814	26.1371	0.268116		-1.88898	0.296804			0	FALSE	0.215413	FALSE	1	1	1		N	N	N	N
A11	1b-1	Target 4	UNKNOWN	FAM	NFQ-MGB	1	0.56485	1.77038	26.4467	26.1371	0.268116		-1.88898	0.296804			0	FALSE	0.215413	FALSE	1	1	1		N	N	Y	N
A12	1b-1	Target 4	UNKNOWN	FAM	NFQ-MGB	1	0.56485	1.77038	25.9833	26.1371	0.268116		-1.88898	0.296804			0	FALSE	0.215413	FALSE	1	1	1		N	N	N	N
B1	1b-1	Target 5	UNKNOWN	FAM	NFQ-MGB	1	0.561258	1.78171	26.4976	26.6191	0.278966		-1.40698	0.300119			0	FALSE	0.351665	FALSE	1	1	1		N	N	N	N
B2	1b-1	Target 5	UNKNOWN	FAM	NFQ-MGB	1	0.561258	1.78171	26.9383	26.6191	0.278966		-1.40698	0.300119			0	FALSE	0.351665	FALSE	1	1	1		N	N	N	N
B3	1b-1	Target 5	UNKNOWN	FAM	NFQ-MGB	1	0.561258	1.78171	26.4216	26.6191	0.278966		-1.40698	0.300119			0	FALSE	0.351665	FALSE	1	1	1		N	N	N	N
B4	1b-1	Target 6	UNKNOWN	FAM	NFQ-MGB	1	0.43602	2.29347	24.7493	24.331	0.604744		-3.69516	0.431319			0	FALSE	0.280335	FALSE	1	1	1		N	Y	N	N
B5	1b-1	Target 6	UNKNOWN	FAM	NFQ-MGB	1	0.43602	2.29347	23.6376	24.331	0.604744		-3.69516	0.431319			0	FALSE	0.280335	FALSE	1	1	1		N	Y	N	N
B6	1b-1	Target 6	UNKNOWN	FAM	NFQ-MGB	1	0.43602	2.29347	24.606	24.331	0.604744		-3.69516	0.431319			0	FALSE	0.280335	FALSE	1	1	1		N	Y	N	N
B7	1b-1	Target 7	UNKNOWN	FAM	NFQ-MGB	1	0.316642	3.15815	26.3756	25.3685	0.937455		-2.65766	0.597555			0	FALSE	0.137315	FALSE	1	1	1		N	Y	N	N
B8	1b-1	Target 7	UNKNOWN	FAM	NFQ-MGB	1	0.316642	3.15815	24.5212	25.3685	0.937455		-2.65766	0.597555			0	FALSE	0.137315	FALSE	1	1	1		N	Y	N	N
B9	1b-1	Target 7	UNKNOWN	FAM	NFQ-MGB	1	0.316642	3.15815	25.2086	25.3685	0.937455		-2.65766	0.597555			0	FALSE	0.137315	FALSE	1	1	1		N	Y	N	N
B10	1b-1	Target 8	UNKNOWN	FAM	NFQ-MGB	1	0.165084	6.05752	23.3939	24.1702	1.09788		-3.8559	0.816582			0	FALSE	0.00753709	FALSE	1	1	1		N	Y	N	N
B11	1b-1	Target 8	UNKNOWN	FAM	NFQ-MGB	1	0.165084	6.05752	24.9465	24.1702	1.09788		-3.8559	0.816582			0	FALSE	0.00753709	FALSE	1	1	1		N	Y	N	N
B12	1b-1	Target 8	UNKNOWN	FAM	NFQ-MGB				Undetermined	24.1702	1.09788							FALSE	0.00753709	FALSE	1	1	1		N	N	N	N
E1	2b-1	Target 1	UNKNOWN	FAM	NFQ-MGB				25.8827	26.4074	0.454802							FALSE	0.35123	FALSE	1	1	1		N	N	N	N
E2	2b-1	Target 1	UNKNOWN	FAM	NFQ-MGB				26.6521	26.4074	0.454802							FALSE	0.35123	FALSE	1	1	1		N	N	N	N
E3	2b-1	Target 1	UNKNOWN	FAM	NFQ-MGB				26.6876	26.4074	0.454802							FALSE	0.35123	FALSE	1	1	1		N	N	N	N
E4	2b-1	Target 2	UNKNOWN	FAM	NFQ-MGB				25.5487	25.5487			-0.858759					FALSE	0.0164838	FALSE	1	1	1		N	N	N	N
E5	2b-1	Target 2	UNKNOWN	FAM	NFQ-MGB				Undetermined	25.5487								FALSE	0.0164838	FALSE	1	1	1		N	N	N	Y
E6	2b-1	Target 2	UNKNOWN	FAM	NFQ-MGB				Undetermined	25.5487								FALSE	0.0164838	FALSE	1	1	1		N	N	N	Y
E7	2b-1	Target 3	UNKNOWN	FAM	NFQ-MGB	1.95594	0.729753	5.24248	26.4018	25.6175	0.76192		-0.789953	0.512304			-0.967865	FALSE	0.172515	FALSE	1	1	1		N	Y	N	N
E8	2b-1	Target 3	UNKNOWN	FAM	NFQ-MGB	1.95594	0.729753	5.24248	25.5706	25.6175	0.76192		-0.789953	0.512304			-0.967865	FALSE	0.172515	FALSE	1	1	1		N	Y	N	N
E9	2b-1	Target 3	UNKNOWN	FAM	NFQ-MGB	1.95594	0.729753	5.24248	24.8801	25.6175	0.76192		-0.789953	0.512304			-0.967865	FALSE	0.172515	FALSE	1	1	1		N	Y	N	N
E10	2b-1	Target 4	UNKNOWN	FAM	NFQ-MGB	1.23745	0.603478	2.53744	23.6812	24.2111	0.459187		-2.19635	0.373139			-0.307373	FALSE	0.215413	FALSE	1	1	1		N	N	N	N
E11	2b-1	Target 4	UNKNOWN	FAM	NFQ-MGB	1.23745	0.603478	2.53744	24.4909	24.2111	0.459187		-2.19635	0.373139			-0.307373	FALSE	0.215413	FALSE	1	1	1		N	N	N	N
E12	2b-1	Target 4	UNKNOWN	FAM	NFQ-MGB	1.23745	0.603478	2.53744	24.4612	24.2111	0.459187		-2.19635	0.373139			-0.307373	FALSE	0.215413	FALSE	1	1	1		N	N	N	N
F1	2b-1	Target 5	UNKNOWN	FAM	NFQ-MGB	0.864971	0.469958	1.592	25.5571	25.2097	0.307593		-1.1977	0.316995			0.209276	FALSE	0.351665	FALSE	1	1	1		N	N	N	N
F2	2b-1	Target 5	UNKNOWN	FAM	NFQ-MGB	0.864971	0.469958	1.592	24.972	25.2097	0.307593		-1.1977	0.316995			0.209276	FALSE	0.351665	FALSE	1	1	1		N	N	N	N
F3	2b-1	Target 5	UNKNOWN	FAM	NFQ-MGB	0.864971	0.469958	1.592	25.1001	25.2097	0.307593		-1.1977	0.316995			0.209276	FALSE	0.351665	FALSE	1	1	1		N	N	N	N
F4	2b-1	Target 6	UNKNOWN	FAM	NFQ-MGB	0.608185	0.295805	1.25045	23.9267	23.4297	0.462575		-2.97774	0.374531			0.717417	FALSE	0.280335	FALSE	1	1	1		N	N	N	N
F5	2b-1	Target 6	UNKNOWN	FAM	NFQ-MGB	0.608185	0.295805	1.25045	23.0117	23.4297	0.462575		-2.97774	0.374531			0.717417	FALSE	0.280335	FALSE	1	1	1		N	N	N	N
F6	2b-1	Target 6	UNKNOWN	FAM	NFQ-MGB	0.608185	0.295805	1.25045	23.3507	23.4297	0.462575		-2.97774	0.374531			0.717417	FALSE	0.280335	FALSE	1	1	1		N	N	N	N
F7	2b-1	Target 7	UNKNOWN	FAM	NFQ-MGB	0.60792	0.348451	1.0606	24.7059	24.4678	0.209886		-1.93961	0.289193			0.718046	FALSE	0.137315	FALSE	1	1	1		N	N	N	N
F8	2b-1	Target 7	UNKNOWN	FAM	NFQ-MGB	0.60792	0.348451	1.0606	24.3884	24.4678	0.209886		-1.93961	0.289193			0.718046	FALSE	0.137315	FALSE	1	1	1		N	N	N	N
F9	2b-1	Target 7	UNKNOWN	FAM	NFQ-MGB	0.60792	0.348451	1.0606	24.3093	24.4678	0.209886		-1.93961	0.289193			0.718046	FALSE	0.137315	FALSE	1	1	1		N	N	N	N
F10	2b-1	Target 8	UNKNOWN	FAM	NFQ-MGB	164.038	4.67915e-09	5750745202688	26.1975	15.1937	15.5617		-11.2138	11.0069			-7.35789	FALSE	0.00753709	FALSE	1	1	1		N	Y	N	N
F11	2b-1	Target 8	UNKNOWN	FAM	NFQ-MGB	164.038	4.67915e-09	5750745202688	4.18985	15.1937	15.5617		-11.2138	11.0069			-7.35789	FALSE	0.00753709	FALSE	1	1	1		N	Y	N	N
F12	2b-1	Target 8	UNKNOWN	FAM	NFQ-MGB				Undetermined	15.1937	15.5617							FALSE	0.00753709	FALSE	1	1	1		N	N	N	N
G1		Target 1	NTC	FAM	NFQ-MGB				Undetermined									FALSE	0.35123	FALSE	1	1	1		N	N	N	N
G2		Target 1	NTC	FAM	NFQ-MGB				Undetermined									FALSE	0.35123	FALSE	1	1	1		N	N	N	N
G3		Target 1	NTC	FAM	NFQ-MGB				Undetermined									FALSE	0.35123	FALSE	1	1	1		N	N	N	N
G4		Target 2	NTC	FAM	NFQ-MGB				36.0499									FALSE	0.0164838	FALSE	1	1	1		N	N	N	N
G5		Target 2	NTC	FAM	NFQ-MGB				1.58747									FALSE	0.0164838	FALSE	1	1	1		Y	N	N	N
G6		Target 2	NTC	FAM	NFQ-MGB				Undetermined									FALSE	0.0164838	FALSE	1	1	1		N	N	N	N
G7		Target 3	NTC	FAM	NFQ-MGB				31.7578									FALSE	0.172515	FALSE	1	1	1		Y	N	N	N
G8		Target 3	NTC	FAM	NFQ-MGB				32.2658									FALSE	0.172515	FALSE	1	1	1		Y	N	N	N
G9		Target 3	NTC	FAM	NFQ-MGB				31.7466									FALSE	0.172515	FALSE	1	1	1		Y	N	N	N
G10		Target 4	NTC	FAM	NFQ-MGB				Undetermined									FALSE	0.215413	FALSE	1	1	1		N	N	N	N
G11		Target 4	NTC	FAM	NFQ-MGB				Undetermined									FALSE	0.215413	FALSE	1	1	1		N	N	N	N
G12		Target 4	NTC	FAM	NFQ-MGB				Undetermined									FALSE	0.215413	FALSE	1	1	1		N	N	N	N
H1		Target 5	NTC	FAM	NFQ-MGB				Undetermined									FALSE	0.351665	FALSE	1	1	1		N	N	N	N
H2		Target 5	NTC	FAM	NFQ-MGB				Undetermined									FALSE	0.351665	FALSE	1	1	1		N	N	N	N
H3		Target 5	NTC	FAM	NFQ-MGB				Undetermined									FALSE	0.351665	FALSE	1	1	1		N	N	N	N
H4		Target 6	NTC	FAM	NFQ-MGB				Undetermined									FALSE	0.280335	FALSE	1	1	1		N	N	N	N
H5		Target 6	NTC	FAM	NFQ-MGB				Undetermined									FALSE	0.280335	FALSE	1	1	1		N	N	N	N
H6		Target 6	NTC	FAM	NFQ-MGB				Undetermined									FALSE	0.280335	FALSE	1	1	1		N	N	N	N
H7		Target 7	NTC	FAM	NFQ-MGB				Undetermined									FALSE	0.137315	FALSE	1	1	1		N	N	N	N
H8		Target 7	NTC	FAM	NFQ-MGB				Undetermined									FALSE	0.137315	FALSE	1	1	1		N	N	N	N
H9		Target 7	NTC	FAM	NFQ-MGB				Undetermined									FALSE	0.137315	FALSE	1	1	1		N	N	N	N
H10		Target 8	NTC	FAM	NFQ-MGB				Undetermined									FALSE	0.00753709	FALSE	1	1	1		N	N	N	N
H11		Target 8	NTC	FAM	NFQ-MGB				Undetermined									FALSE	0.00753709	FALSE	1	1	1		N	N	N	N
H12		Target 8	NTC	FAM	NFQ-MGB				Undetermined									FALSE	0.00753709	FALSE	1	1	1		N	N	N	N
Analysis Type	Singleplex
Endogenous Control	Target 1
RQ Min/Max Confidence Level	95.0
Reference Sample	1b-1

## Sheet: Raw Data
Block Type	96well
Chemistry	TAQMAN
Experiment File Name	C:\Users\SamanthaK\Desktop\ForChecking\SK09072014.eds
Experiment Run End Time	Not Started
Instrument Type	steponeplus
Passive Reference	ROX
Well	Cycle	BLUE	GREEN	YELLOW	RED
A1	1	9736	4547	3134	4625
A2	1	14160	6527	3688	4122
A3	1	13757	6237	3623	4283
A4	1	12727	5728	3450	4365
A5	1	11351	5157	3423	4857
A6	1	12015	5359	3197	3945
A7	1	6810	3076	2833	5304
A8	1	7493	3332	2790	4980
A9	1	10855	4882	3158	4531
A10	1	4938	2250	2323	4722
A11	1	4866	2169	2140	4186
A12	1	6186	2895	2457	4398
B1	1	7469	3339	2475	3918
B2	1	8944	4065	2785	4078
B3	1	10445	4684	3063	4241
B4	1	16103	7317	4628	6332
B5	1	17887	8038	4483	5113
B6	1	19353	8544	4509	4740
B7	1	4805	2162	2711	5910
B8	1	8325	3764	2647	4046
B9	1	7216	3211	2513	4250
B10	1	716	2000	3616	7822
B11	1	879	3868	4346	7319
B12	1	568	5751	4506	4950
C1	1	206	161	184	185
C2	1	240	163	170	162
C3	1	138	97	129	131
C4	1	77	36	88	105
C5	1	200	132	141	148
C6	1	24	3	60	83
C7	1	-62	-45	9	46
C8	1	9	15	51	74
C9	1	5	11	62	80
C10	1	88	67	86	108
C11	1	-24	-10	24	38
C12	1	166	115	121	144
D1	1	109	77	108	109
D2	1	90	57	99	101
D3	1	64	32	85	96
D4	1	12	22	48	74
D5	1	146	79	90	104
D6	1	0	5	44	62
D7	1	-59	-64	13	43
D8	1	-61	-43	45	53
D9	1	-79	-49	14	32
D10	1	-20	5	40	65
D11	1	7	17	58	83
D12	1	91	84	113	110
E1	1	14240	6547	3821	4543
E2	1	17377	7722	4171	4496
E3	1	16628	7451	3996	4245
E4	1	15281	6779	3787	4281
E5	1	15334	6769	3601	3791
E6	1	14753	6480	3348	3292
E7	1	10334	4464	2952	4264
E8	1	12041	5382	3231	4229
E9	1	14112	6223	3253	3501
E10	1	5774	2521	2025	3588
E11	1	5831	2548	1978	3319
E12	1	5045	2281	1899	3448
F1	1	10498	4814	2855	3548
F2	1	10722	4839	3014	3955
F3	1	11629	5219	3170	4057
F4	1	18087	8231	4562	5114
F5	1	18649	8375	4447	4689
F6	1	18212	8089	4206	4356
F7	1	6394	2802	2553	4709
F8	1	6897	3119	2521	4369
F9	1	5981	2617	2198	3956
F10	1	636	6188	4483	4444
F11	1	494	4493	4142	5809
F12	1	477	4584	4102	5461
G1	1	15830	7335	4102	4651
G2	1	17868	8152	4515	4980
G3	1	18090	8136	4452	4924
G4	1	17234	7719	3978	3768
G5	1	17574	7943	3946	3574
G6	1	17208	7605	3721	3254
G7	1	17685	8010	4004	3806
G8	1	21881	9801	4561	3725
G9	1	21683	9667	4402	3453
G10	1	6443	2838	2091	3426
G11	1	5633	2497	1875	3152
G12	1	5247	2401	1889	3305
H1	1	11616	5431	3249	4088
H2	1	10679	4917	2957	3663
H3	1	9259	4268	2630	3406
H4	1	18971	8749	4577	4595
H5	1	17736	8136	4143	4060
H6	1	20209	9174	4515	4175
H7	1	7175	3249	2497	4172
H8	1	7440	3393	2458	3936
H9	1	7207	3242	2183	3314
H10	1	346	3851	3619	4990
H11	1	474	5236	4220	4781
H12	1	547	5275	4448	5138
A1	2	9911	4638	3180	4682
A2	2	14417	6652	3750	4172
A3	2	14086	6385	3675	4348
A4	2	13062	5862	3529	4447
A5	2	11674	5304	3515	4960
A6	2	12380	5511	3288	4046
A7	2	7034	3199	2913	5444
A8	2	7736	3443	2883	5084
A9	2	11134	4997	3232	4617
A10	2	5090	2329	2402	4809
A11	2	4989	2244	2169	4232
A12	2	6293	2943	2508	4442
B1	2	7578	3393	2503	3948
B2	2	8999	4086	2810	4100
B3	2	10534	4747	3096	4252
B4	2	16329	7444	4723	6426
B5	2	17923	8083	4516	5139
B6	2	19598	8687	4575	4816
B7	2	4882	2178	2750	5902
B8	2	8474	3855	2696	4092
B9	2	7207	3211	2510	4244
B10	2	740	2036	3606	7822
B11	2	893	3846	4309	7215
B12	2	657	5893	4611	5031
C1	2	252	184	189	200
C2	2	283	189	189	178
C3	2	171	130	139	145
C4	2	106	53	99	107
C5	2	253	157	165	160
C6	2	69	51	74	100
C7	2	15	6	41	76
C8	2	64	37	79	89
C9	2	42	21	72	99
C10	2	117	94	79	121
C11	2	19	5	48	58
C12	2	193	144	139	170
D1	2	167	116	126	146
D2	2	126	89	103	114
D3	2	94	72	99	123
D4	2	64	42	90	107
D5	2	176	104	109	141
D6	2	35	18	56	77
D7	2	1	-8	36	61
D8	2	-15	-6	50	69
D9	2	-18	-29	28	53
D10	2	19	17	73	73
D11	2	50	38	75	103
D12	2	128	112	116	129
E1	2	14678	6750	3915	4663
E2	2	17195	7666	4134	4481
E3	2	16603	7445	4011	4247
E4	2	15406	6865	3833	4313
E5	2	15393	6855	3664	3854
E6	2	14832	6529	3369	3334
E7	2	10382	4513	2988	4313
E8	2	12171	5461	3294	4279
E9	2	14110	6208	3233	3450
E10	2	5870	2550	2064	3622
E11	2	5838	2603	1990	3321
E12	2	5245	2365	1965	3549
F1	2	10799	4958	2949	3625
F2	2	10662	4827	2992	3934
F3	2	11827	5298	3223	4116
F4	2	18192	8287	4595	5150
F5	2	18856	8516	4526	4781
F6	2	18481	8210	4269	4404
F7	2	6493	2864	2595	4767
F8	2	7026	3186	2578	4412
F9	2	6082	2648	2211	3948
F10	2	672	6229	4520	4492
F11	2	531	4563	4189	5860
F12	2	544	4725	4188	5576
G1	2	16326	7561	4262	4804
G2	2	18036	8265	4584	5044
G3	2	18241	8218	4523	4997
G4	2	17213	7740	3969	3772
G5	2	17286	7807	3880	3490
G6	2	17196	7634	3722	3293
G7	2	17775	8058	4027	3796
G8	2	21759	9773	4550	3711
G9	2	21892	9804	4470	3492
G10	2	6428	2848	2109	3404
G11	2	5722	2540	1902	3183
G12	2	5377	2444	1937	3378
H1	2	11596	5417	3248	4080
H2	2	10890	5021	3013	3738
H3	2	9454	4363	2686	3452
H4	2	19433	8953	4686	4711
H5	2	18178	8334	4239	4137
H6	2	20795	9409	4627	4279
H7	2	7361	3344	2558	4236
H8	2	7667	3505	2528	4035
H9	2	7460	3336	2240	3396
H10	2	438	3994	3720	5116
H11	2	543	5357	4284	4830
H12	2	605	5342	4472	5155
A1	3	10012	4686	3186	4689
A2	3	14597	6700	3774	4210
A3	3	14395	6505	3741	4416
A4	3	13361	5973	3597	4519
A5	3	11901	5381	3578	5031
A6	3	12622	5652	3341	4112
A7	3	7152	3233	2956	5500
A8	3	7865	3510	2921	5144
A9	3	11338	5080	3272	4670
A10	3	5288	2407	2473	4910
A11	3	5110	2311	2223	4296
A12	3	6362	2972	2515	4475
B1	3	7637	3433	2523	3955
B2	3	9036	4105	2821	4094
B3	3	10601	4774	3097	4260
B4	3	16488	7536	4782	6496
B5	3	17941	8077	4516	5143
B6	3	19781	8766	4639	4868
B7	3	4937	2208	2756	5935
B8	3	8537	3873	2720	4110
B9	3	7303	3264	2560	4301
B10	3	775	2054	3662	7897
B11	3	884	3829	4296	7176
B12	3	691	5968	4671	5072
C1	3	282	211	213	231
C2	3	339	222	204	198
C3	3	204	143	158	168
C4	3	194	112	134	126
C5	3	341	200	183	191
C6	3	138	78	104	125
C7	3	83	38	83	92
C8	3	121	82	104	125
C9	3	79	56	82	84
C10	3	184	117	123	139
C11	3	68	49	94	84
C12	3	264	180	144	176
D1	3	221	136	150	152
D2	3	203	130	137	149
D3	3	155	111	130	129
D4	3	133	91	105	129
D5	3	259	147	149	154
D6	3	93	65	78	105
D7	3	68	24	53	73
D8	3	35	39	64	90
D9	3	17	8	47	56
D10	3	68	44	70	90
D11	3	117	78	108	116
D12	3	189	111	127	135
E1	3	14907	6857	3971	4715
E2	3	17449	7774	4216	4513
E3	3	16697	7494	4034	4255
E4	3	15549	6913	3848	4332
E5	3	15415	6832	3646	3807
E6	3	14888	6561	3382	3337
E7	3	10507	4586	3058	4398
E8	3	12231	5493	3313	4281
E9	3	14157	6215	3233	3463
E10	3	5957	2622	2093	3653
E11	3	5950	2627	2003	3363
E12	3	5369	2419	1997	3600
F1	3	11007	5048	3003	3712
F2	3	10786	4871	3039	3948
F3	3	11908	5356	3242	4126
F4	3	18427	8396	4643	5171
F5	3	18753	8437	4473	4724
F6	3	18604	8289	4319	4456
F7	3	6532	2898	2605	4800
F8	3	7097	3224	2594	4445
F9	3	6158	2674	2233	3974
F10	3	692	6323	4587	4551
F11	3	571	4634	4265	5926
F12	3	603	4807	4257	5650
G1	3	16581	7674	4308	4870
G2	3	18036	8270	4584	5025
G3	3	18469	8334	4591	5076
G4	3	17201	7720	3963	3768
G5	3	17467	7917	3935	3562
G6	3	17266	7672	3722	3286
G7	3	17806	8067	4007	3782
G8	3	21859	9834	4562	3722
G9	3	22108	9909	4534	3546
G10	3	6457	2862	2113	3421
G11	3	5793	2597	1963	3205
G12	3	5457	2497	1961	3413
H1	3	11605	5430	3236	4084
H2	3	11059	5096	3044	3787
H3	3	9580	4418	2705	3492
H4	3	19741	9072	4742	4765
H5	3	18366	8396	4257	4162
H6	3	21151	9562	4716	4348
H7	3	7441	3369	2572	4233
H8	3	7767	3553	2574	4073
H9	3	7611	3411	2305	3472
H10	3	464	4070	3756	5139
H11	3	603	5470	4362	4915
H12	3	639	5407	4505	5174
A1	4	10066	4694	3207	4695
A2	4	14753	6760	3817	4235
A3	4	14460	6536	3778	4409
A4	4	13273	5918	3537	4439
A5	4	11950	5421	3586	5033
A6	4	12680	5654	3350	4114
A7	4	7237	3270	2968	5528
A8	4	7931	3527	2942	5173
A9	4	11386	5097	3277	4656
A10	4	5293	2407	2486	4917
A11	4	5188	2332	2238	4312
A12	4	6408	3013	2540	4489
B1	4	7739	3461	2542	3988
B2	4	9120	4163	2834	4115
B3	4	10645	4782	3108	4256
B4	4	16527	7520	4746	6418
B5	4	17907	8051	4489	5089
B6	4	19894	8826	4667	4900
B7	4	4958	2234	2754	5922
B8	4	8597	3909	2734	4126
B9	4	7330	3285	2569	4313
B10	4	805	2070	3674	7941
B11	4	876	3822	4267	7150
B12	4	720	6012	4704	5104
C1	4	323	226	228	225
C2	4	383	249	213	225
C3	4	247	156	161	190
C4	4	200	94	127	135
C5	4	385	244	211	220
C6	4	186	125	122	144
C7	4	150	89	103	110
C8	4	192	125	115	135
C9	4	120	91	104	119
C10	4	240	146	144	160
C11	4	138	79	114	95
C12	4	305	211	171	198
D1	4	241	176	168	174
D2	4	241	164	174	151
D3	4	217	139	157	167
D4	4	167	107	128	154
D5	4	330	180	167	177
D6	4	151	101	102	128
D7	4	124	65	91	105
D8	4	112	69	102	106
D9	4	72	33	45	82
D10	4	155	76	92	124
D11	4	191	118	138	151
D12	4	223	170	160	151
E1	4	15066	6904	4013	4737
E2	4	17537	7809	4205	4541
E3	4	16863	7588	4081	4302
E4	4	15753	7064	3956	4473
E5	4	15546	6901	3695	3837
E6	4	15009	6619	3401	3367
E7	4	10578	4648	3078	4449
E8	4	12318	5541	3316	4314
E9	4	14181	6219	3223	3454
E10	4	6011	2648	2114	3675
E11	4	6008	2627	2014	3361
E12	4	5416	2453	2039	3617
F1	4	11115	5109	3034	3716
F2	4	10872	4913	3040	3972
F3	4	12057	5414	3288	4173
F4	4	18872	8617	4783	5341
F5	4	18745	8456	4475	4709
F6	4	18734	8341	4346	4482
F7	4	6577	2891	2610	4809
F8	4	7173	3270	2627	4484
F9	4	6209	2708	2233	3984
F10	4	697	6342	4605	4566
F11	4	595	4672	4281	5963
F12	4	633	4842	4289	5678
G1	4	16614	7684	4327	4870
G2	4	18107	8298	4587	5059
G3	4	18590	8390	4604	5092
G4	4	17182	7690	3930	3716
G5	4	17515	7930	3949	3581
G6	4	17388	7720	3771	3315
G7	4	17918	8104	4029	3790
G8	4	21953	9869	4609	3745
G9	4	22314	10015	4598	3596
G10	4	6556	2898	2129	3449
G11	4	5848	2620	1988	3267
G12	4	5499	2509	2005	3438
H1	4	11683	5458	3269	4098
H2	4	11114	5133	3068	3793
H3	4	9627	4446	2723	3511
H4	4	19915	9178	4770	4799
H5	4	18343	8361	4248	4135
H6	4	21252	9599	4709	4359
H7	4	7487	3382	2585	4234
H8	4	7809	3564	2582	4090
H9	4	7659	3443	2318	3487
H10	4	481	4089	3782	5158
H11	4	638	5509	4378	4907
H12	4	661	5445	4537	5186
A1	5	10150	4719	3214	4708
A2	5	14805	6786	3822	4232
A3	5	14516	6561	3770	4410
A4	5	13285	5931	3560	4431
A5	5	11979	5412	3575	5026
A6	5	12740	5682	3366	4136
A7	5	7215	3276	2972	5507
A8	5	8010	3557	2977	5205
A9	5	11394	5092	3289	4661
A10	5	5356	2433	2487	4935
A11	5	5195	2338	2242	4326
A12	5	6490	3033	2565	4491
B1	5	7760	3458	2546	3970
B2	5	9173	4184	2858	4132
B3	5	10694	4819	3131	4283
B4	5	16616	7540	4761	6436
B5	5	17949	8075	4495	5089
B6	5	20013	8870	4703	4914
B7	5	4998	2251	2780	5961
B8	5	8577	3895	2711	4102
B9	5	7442	3322	2592	4359
B10	5	795	2086	3700	7974
B11	5	879	3822	4282	7163
B12	5	731	6017	4692	5093
C1	5	355	242	233	217
C2	5	419	277	249	249
C3	5	294	191	191	195
C4	5	235	126	136	137
C5	5	453	281	240	229
C6	5	250	148	146	148
C7	5	184	106	128	127
C8	5	225	134	121	144
C9	5	200	105	123	123
C10	5	276	187	178	179
C11	5	177	105	119	119
C12	5	345	217	208	228
D1	5	274	190	169	176
D2	5	303	177	171	164
D3	5	249	158	159	169
D4	5	215	141	142	170
D5	5	369	227	177	195
D6	5	218	132	126	146
D7	5	170	69	99	117
D8	5	158	97	129	122
D9	5	121	61	85	87
D10	5	183	115	114	133
D11	5	233	137	161	164
D12	5	261	168	172	166
E1	5	15100	6931	4023	4760
E2	5	17683	7881	4256	4556
E3	5	16807	7551	4058	4278
E4	5	15815	7096	3973	4487
E5	5	15568	6910	3664	3820
E6	5	15063	6647	3415	3368
E7	5	10658	4658	3082	4448
E8	5	12362	5552	3345	4320
E9	5	14200	6229	3238	3439
E10	5	6081	2676	2120	3714
E11	5	6044	2646	2029	3369
E12	5	5453	2467	2027	3641
F1	5	11141	5103	3042	3731
F2	5	11017	4998	3095	4035
F3	5	12116	5478	3305	4196
F4	5	19030	8680	4831	5383
F5	5	18818	8450	4479	4701
F6	5	18812	8392	4366	4496
F7	5	6625	2939	2647	4852
F8	5	7230	3272	2633	4509
F9	5	6224	2722	2225	3982
F10	5	706	6402	4643	4609
F11	5	614	4731	4327	6005
F12	5	622	4899	4315	5690
G1	5	16804	7761	4356	4894
G2	5	18304	8396	4633	5098
G3	5	18776	8477	4655	5140
G4	5	17243	7739	3952	3724
G5	5	17592	7973	3968	3591
G6	5	17415	7745	3771	3312
G7	5	17987	8143	4051	3827
G8	5	22112	9935	4627	3758
G9	5	22490	10107	4620	3618
G10	5	6612	2937	2166	3490
G11	5	5941	2670	2009	3312
G12	5	5490	2513	1981	3429
H1	5	11666	5421	3260	4085
H2	5	11178	5154	3078	3839
H3	5	9616	4430	2745	3512
H4	5	20079	9247	4824	4821
H5	5	18452	8423	4267	4169
H6	5	21346	9648	4753	4362
H7	5	7565	3433	2602	4298
H8	5	7847	3585	2603	4104
H9	5	7679	3444	2320	3476
H10	5	512	4154	3811	5198
H11	5	627	5524	4370	4889
H12	5	682	5491	4524	5174
A1	6	10234	4770	3234	4717
A2	6	14839	6795	3830	4250
A3	6	14546	6576	3775	4414
A4	6	13332	5943	3551	4437
A5	6	12018	5440	3600	5036
A6	6	12752	5678	3377	4119
A7	6	7310	3305	2978	5540
A8	6	8034	3571	2953	5192
A9	6	11413	5108	3264	4657
A10	6	5332	2424	2475	4898
A11	6	5201	2326	2254	4301
A12	6	6485	3036	2563	4474
B1	6	7793	3484	2569	4016
B2	6	9189	4178	2848	4124
B3	6	10715	4807	3125	4261
B4	6	16684	7590	4783	6469
B5	6	17976	8079	4517	5108
B6	6	20104	8925	4719	4947
B7	6	5022	2250	2777	5970
B8	6	8631	3907	2733	4111
B9	6	7479	3360	2614	4365
B10	6	803	2105	3711	8003
B11	6	888	3828	4279	7165
B12	6	736	6033	4701	5098
C1	6	371	258	236	240
C2	6	461	306	265	244
C3	6	325	215	197	196
C4	6	280	157	158	154
C5	6	503	309	255	237
C6	6	268	177	162	163
C7	6	220	125	135	138
C8	6	281	161	161	164
C9	6	219	132	127	151
C10	6	328	218	176	178
C11	6	186	116	133	132
C12	6	370	245	206	222
D1	6	312	185	179	197
D2	6	340	216	197	197
D3	6	291	188	195	184
D4	6	248	156	156	180
D5	6	408	234	204	209
D6	6	251	151	144	149
D7	6	205	99	100	119
D8	6	207	128	131	141
D9	6	155	83	99	104
D10	6	236	138	141	145
D11	6	273	174	163	173
D12	6	270	192	177	175
E1	6	15120	6951	4027	4765
E2	6	17859	7946	4289	4599
E3	6	16894	7595	4073	4307
E4	6	15834	7086	3972	4456
E5	6	15580	6910	3670	3835
E6	6	15161	6690	3437	3387
E7	6	10615	4626	3047	4401
E8	6	12457	5597	3356	4337
E9	6	14246	6258	3230	3444
E10	6	6088	2684	2126	3705
E11	6	6076	2657	2041	3386
E12	6	5501	2486	2052	3630
F1	6	11172	5133	3051	3734
F2	6	11073	5021	3105	4037
F3	6	12221	5498	3322	4206
F4	6	19068	8712	4830	5386
F5	6	18892	8496	4491	4737
F6	6	18901	8429	4377	4533
F7	6	6638	2918	2645	4818
F8	6	7264	3301	2647	4521
F9	6	6226	2717	2238	3983
F10	6	719	6379	4624	4590
F11	6	628	4740	4339	6012
F12	6	638	4929	4342	5733
G1	6	16917	7840	4398	4920
G2	6	18280	8393	4647	5088
G3	6	18886	8538	4685	5170
G4	6	17289	7748	3964	3744
G5	6	17629	7985	3998	3603
G6	6	17501	7780	3781	3330
G7	6	18062	8190	4062	3809
G8	6	22240	9986	4654	3780
G9	6	22600	10146	4639	3636
G10	6	6648	2949	2176	3483
G11	6	5958	2688	2009	3316
G12	6	5532	2530	1995	3433
H1	6	11654	5413	3246	4064
H2	6	11175	5150	3096	3806
H3	6	9672	4470	2754	3524
H4	6	20231	9308	4848	4849
H5	6	18627	8495	4299	4190
H6	6	21516	9712	4779	4406
H7	6	7636	3460	2614	4309
H8	6	7920	3611	2609	4118
H9	6	7727	3461	2334	3481
H10	6	542	4178	3836	5212
H11	6	647	5538	4381	4884
H12	6	703	5505	4537	5172
A1	7	10231	4747	3227	4705
A2	7	14854	6792	3833	4238
A3	7	14637	6602	3795	4439
A4	7	13377	5967	3562	4450
A5	7	12070	5459	3604	5042
A6	7	12744	5693	3381	4119
A7	7	7331	3310	3008	5557
A8	7	8039	3580	2957	5182
A9	7	11389	5083	3261	4622
A10	7	5399	2469	2496	4940
A11	7	5190	2339	2235	4295
A12	7	6512	3025	2574	4493
B1	7	7789	3477	2562	3990
B2	7	9239	4218	2882	4159
B3	7	10816	4888	3166	4308
B4	7	16743	7613	4813	6510
B5	7	17995	8079	4501	5106
B6	7	20218	8984	4733	4974
B7	7	5028	2268	2778	5975
B8	7	8679	3937	2742	4145
B9	7	7531	3377	2640	4405
B10	7	809	2119	3737	8045
B11	7	866	3801	4261	7131
B12	7	745	6067	4701	5096
C1	7	394	272	240	242
C2	7	513	323	279	265
C3	7	359	236	209	204
C4	7	308	187	181	161
C5	7	525	335	267	247
C6	7	321	199	178	188
C7	7	255	156	144	159
C8	7	318	193	186	168
C9	7	238	133	152	149
C10	7	367	228	191	207
C11	7	237	124	130	126
C12	7	402	264	217	230
D1	7	328	208	198	192
D2	7	358	214	194	191
D3	7	303	211	179	193
D4	7	281	177	184	173
D5	7	447	252	215	214
D6	7	296	175	155	160
D7	7	234	113	116	132
D8	7	256	148	160	142
D9	7	202	91	100	104
D10	7	272	167	142	160
D11	7	313	182	178	194
D12	7	298	198	173	160
E1	7	15145	6954	4031	4760
E2	7	17851	7945	4291	4592
E3	7	16871	7589	4068	4273
E4	7	15904	7132	3994	4484
E5	7	15570	6898	3667	3815
E6	7	15262	6722	3465	3408
E7	7	10648	4637	3053	4398
E8	7	12519	5632	3384	4362
E9	7	14282	6262	3239	3453
E10	7	6148	2707	2149	3732
E11	7	6122	2692	2039	3400
E12	7	5503	2484	2045	3628
F1	7	11175	5147	3040	3735
F2	7	11103	5034	3096	4020
F3	7	12199	5495	3319	4201
F4	7	19151	8761	4860	5412
F5	7	19006	8543	4532	4753
F6	7	19008	8471	4407	4553
F7	7	6643	2933	2626	4802
F8	7	7285	3323	2663	4529
F9	7	6234	2709	2246	3981
F10	7	724	6440	4670	4624
F11	7	619	4754	4362	6047
F12	7	671	4975	4363	5731
G1	7	16957	7843	4389	4930
G2	7	18243	8345	4606	5066
G3	7	19024	8615	4735	5212
G4	7	17368	7780	3978	3750
G5	7	17706	8027	4005	3602
G6	7	17515	7785	3791	3336
G7	7	18160	8237	4099	3845
G8	7	22271	10031	4651	3791
G9	7	22688	10196	4690	3644
G10	7	6687	2975	2187	3519
G11	7	6030	2711	2029	3327
G12	7	5579	2567	2015	3449
H1	7	11675	5420	3251	4075
H2	7	11197	5157	3081	3823
H3	7	9672	4448	2735	3530
H4	7	20347	9359	4877	4867
H5	7	18756	8554	4352	4235
H6	7	21660	9779	4813	4437
H7	7	7686	3486	2628	4325
H8	7	7983	3637	2634	4144
H9	7	7784	3488	2334	3508
H10	7	530	4194	3863	5253
H11	7	650	5562	4374	4881
H12	7	699	5501	4518	5138
A1	8	10223	4734	3212	4681
A2	8	14883	6804	3840	4256
A3	8	14590	6596	3789	4410
A4	8	13418	5982	3570	4464
A5	8	12122	5482	3608	5050
A6	8	12859	5714	3399	4153
A7	8	7375	3333	3027	5572
A8	8	8092	3602	2980	5218
A9	8	11376	5082	3251	4598
A10	8	5416	2463	2500	4939
A11	8	5218	2333	2254	4305
A12	8	6548	3029	2555	4479
B1	8	7803	3493	2562	3989
B2	8	9278	4244	2888	4167
B3	8	10823	4867	3157	4293
B4	8	16744	7622	4804	6493
B5	8	17966	8057	4483	5095
B6	8	20276	8998	4757	4986
B7	8	5057	2265	2789	5986
B8	8	8684	3946	2751	4144
B9	8	7595	3417	2668	4449
B10	8	819	2125	3759	8081
B11	8	878	3840	4285	7168
B12	8	750	6101	4731	5120
C1	8	410	287	259	232
C2	8	531	339	294	264
C3	8	390	239	228	215
C4	8	324	174	175	175
C5	8	591	362	304	289
C6	8	372	205	189	191
C7	8	290	176	176	169
C8	8	340	220	184	192
C9	8	281	163	156	137
C10	8	392	247	222	211
C11	8	268	155	166	137
C12	8	432	281	240	236
D1	8	346	215	189	198
D2	8	392	230	206	197
D3	8	345	220	197	191
D4	8	320	210	186	207
D5	8	473	267	228	216
D6	8	334	187	174	158
D7	8	268	125	131	142
D8	8	273	186	172	165
D9	8	216	102	101	118
D10	8	286	182	176	170
D11	8	363	235	193	196
D12	8	319	207	199	188
E1	8	15221	7002	4043	4776
E2	8	17923	7984	4301	4599
E3	8	16949	7634	4086	4307
E4	8	16037	7195	4033	4534
E5	8	15631	6944	3686	3847
E6	8	15294	6749	3475	3413
E7	8	10625	4638	3062	4393
E8	8	12539	5638	3385	4369
E9	8	14334	6292	3263	3474
E10	8	6135	2713	2165	3727
E11	8	6174	2704	2058	3420
E12	8	5517	2492	2040	3627
F1	8	11240	5162	3072	3759
F2	8	11114	5043	3097	4018
F3	8	12335	5553	3353	4241
F4	8	19293	8825	4884	5437
F5	8	18961	8508	4498	4732
F6	8	19127	8535	4446	4582
F7	8	6657	2935	2629	4803
F8	8	7328	3341	2663	4527
F9	8	6292	2737	2276	3998
F10	8	732	6448	4686	4645
F11	8	645	4802	4402	6094
F12	8	656	4938	4357	5704
G1	8	17040	7884	4420	4942
G2	8	18321	8389	4633	5089
G3	8	19087	8610	4732	5206
G4	8	17353	7784	3952	3750
G5	8	17779	8042	4034	3648
G6	8	17601	7817	3822	3361
G7	8	18291	8272	4129	3856
G8	8	22336	10057	4681	3797
G9	8	22755	10232	4687	3660
G10	8	6723	2984	2170	3525
G11	8	6058	2735	2057	3361
G12	8	5627	2574	2015	3472
H1	8	11690	5423	3252	4067
H2	8	11194	5171	3083	3821
H3	8	9793	4516	2787	3558
H4	8	20429	9406	4906	4879
H5	8	18798	8563	4346	4231
H6	8	21736	9823	4838	4439
H7	8	7731	3497	2636	4328
H8	8	8022	3654	2637	4136
H9	8	7834	3512	2350	3520
H10	8	529	4220	3877	5266
H11	8	666	5599	4420	4902
H12	8	678	5492	4514	5108
A1	9	10195	4732	3195	4662
A2	9	14915	6820	3834	4252
A3	9	14668	6609	3806	4434
A4	9	13415	5977	3566	4437
A5	9	12148	5494	3611	5057
A6	9	12878	5746	3388	4146
A7	9	7399	3350	3021	5583
A8	9	8088	3595	2969	5222
A9	9	11456	5115	3272	4637
A10	9	5457	2458	2519	4956
A11	9	5229	2343	2280	4325
A12	9	6510	3033	2575	4480
B1	9	7828	3499	2564	3992
B2	9	9283	4239	2880	4159
B3	9	10844	4881	3167	4299
B4	9	16781	7629	4817	6496
B5	9	18013	8091	4496	5090
B6	9	20347	9037	4770	4998
B7	9	5075	2290	2800	5976
B8	9	8701	3964	2749	4138
B9	9	7605	3421	2662	4440
B10	9	829	2158	3772	8114
B11	9	878	3820	4260	7154
B12	9	758	6147	4750	5142
C1	9	431	287	273	265
C2	9	537	353	299	271
C3	9	417	257	220	239
C4	9	364	201	172	183
C5	9	609	376	303	287
C6	9	387	228	196	204
C7	9	305	181	169	172
C8	9	360	215	188	193
C9	9	306	172	169	167
C10	9	407	255	196	218
C11	9	301	180	154	162
C12	9	455	282	243	241
D1	9	391	248	203	200
D2	9	391	249	216	196
D3	9	357	224	210	207
D4	9	344	213	197	209
D5	9	495	277	231	221
D6	9	341	217	180	181
D7	9	292	134	131	145
D8	9	313	201	165	178
D9	9	249	140	138	135
D10	9	317	207	173	179
D11	9	404	242	198	220
D12	9	339	222	187	179
E1	9	15293	7023	4058	4772
E2	9	17996	8017	4309	4599
E3	9	17041	7649	4110	4323
E4	9	16063	7211	4037	4554
E5	9	15607	6903	3670	3824
E6	9	15267	6713	3439	3408
E7	9	10600	4617	3030	4356
E8	9	12635	5664	3410	4399
E9	9	14436	6341	3292	3503
E10	9	6176	2730	2147	3722
E11	9	6254	2748	2080	3446
E12	9	5580	2526	2074	3670
F1	9	11249	5167	3079	3757
F2	9	11175	5043	3112	4019
F3	9	12364	5562	3359	4241
F4	9	19412	8889	4928	5476
F5	9	18985	8515	4507	4742
F6	9	19164	8560	4439	4575
F7	9	6653	2933	2611	4793
F8	9	7360	3345	2675	4539
F9	9	6305	2746	2252	4018
F10	9	745	6450	4688	4647
F11	9	661	4843	4424	6128
F12	9	682	4991	4386	5750
G1	9	17143	7909	4430	4944
G2	9	18174	8321	4597	5039
G3	9	19160	8650	4746	5227
G4	9	17423	7821	3989	3752
G5	9	17804	8081	4034	3631
G6	9	17642	7828	3820	3354
G7	9	18335	8304	4143	3884
G8	9	22460	10105	4720	3820
G9	9	22787	10227	4674	3661
G10	9	6730	2990	2199	3517
G11	9	6102	2753	2059	3371
G12	9	5686	2608	2049	3492
H1	9	11654	5406	3231	4050
H2	9	11225	5177	3092	3814
H3	9	9815	4526	2785	3556
H4	9	20482	9443	4917	4883
H5	9	18852	8595	4349	4245
H6	9	21800	9852	4823	4452
H7	9	7756	3520	2655	4324
H8	9	8050	3678	2647	4160
H9	9	7837	3504	2347	3520
H10	9	561	4229	3895	5292
H11	9	683	5648	4434	4925
H12	9	686	5494	4500	5094
A1	10	10200	4710	3203	4632
A2	10	14903	6819	3834	4238
A3	10	14727	6639	3825	4439
A4	10	13627	6097	3646	4543
A5	10	12196	5514	3630	5055
A6	10	12928	5766	3410	4168
A7	10	7446	3363	3030	5637
A8	10	8083	3595	2974	5180
A9	10	11520	5146	3286	4660
A10	10	5473	2487	2540	4948
A11	10	5232	2352	2261	4317
A12	10	6486	3008	2538	4458
B1	10	7916	3544	2591	4016
B2	10	9334	4268	2893	4161
B3	10	10929	4926	3195	4352
B4	10	16909	7709	4890	6603
B5	10	18089	8129	4526	5128
B6	10	20405	9077	4790	4996
B7	10	5065	2279	2784	5965
B8	10	8807	4013	2790	4201
B9	10	7622	3414	2646	4433
B10	10	849	2138	3781	8122
B11	10	900	3862	4310	7215
B12	10	787	6161	4778	5162
C1	10	439	306	265	263
C2	10	536	350	285	263
C3	10	423	268	243	236
C4	10	428	233	206	206
C5	10	637	388	314	291
C6	10	433	237	209	207
C7	10	353	202	185	177
C8	10	393	232	206	199
C9	10	318	178	181	163
C10	10	419	265	215	209
C11	10	292	176	166	159
C12	10	459	304	243	250
D1	10	366	238	201	214
D2	10	398	249	222	214
D3	10	378	239	202	193
D4	10	369	222	196	199
D5	10	517	302	239	242
D6	10	362	218	204	191
D7	10	305	164	154	175
D8	10	324	205	193	174
D9	10	283	151	146	145
D10	10	343	210	192	188
D11	10	405	242	207	222
D12	10	361	227	210	197
E1	10	15364	7040	4066	4786
E2	10	18001	8011	4319	4622
E3	10	17008	7658	4102	4313
E4	10	16010	7143	3989	4455
E5	10	15669	6949	3686	3839
E6	10	15380	6780	3494	3436
E7	10	10606	4615	3041	4342
E8	10	12701	5701	3422	4406
E9	10	14484	6364	3317	3517
E10	10	6181	2724	2160	3722
E11	10	6261	2774	2112	3468
E12	10	5631	2545	2076	3679
F1	10	11290	5185	3078	3743
F2	10	11206	5077	3123	4042
F3	10	12367	5566	3358	4241
F4	10	19070	8705	4813	5332
F5	10	19091	8589	4547	4767
F6	10	19233	8585	4457	4606
F7	10	6688	2947	2633	4802
F8	10	7404	3366	2678	4557
F9	10	6344	2765	2262	4035
F10	10	718	6454	4703	4647
F11	10	648	4836	4429	6139
F12	10	662	4989	4392	5765
G1	10	17107	7906	4412	4926
G2	10	18329	8386	4625	5061
G3	10	19235	8702	4769	5269
G4	10	17588	7901	4036	3842
G5	10	17877	8114	4044	3653
G6	10	17676	7865	3836	3364
G7	10	18396	8331	4164	3891
G8	10	22587	10178	4735	3829
G9	10	22865	10262	4700	3667
G10	10	6760	3007	2183	3523
G11	10	6123	2750	2065	3378
G12	10	5707	2634	2050	3500
H1	10	11677	5409	3246	4050
H2	10	11265	5196	3097	3826
H3	10	9825	4513	2781	3553
H4	10	20464	9392	4893	4883
H5	10	18975	8656	4381	4271
H6	10	21878	9870	4847	4458
H7	10	7798	3543	2656	4362
H8	10	8063	3688	2659	4176
H9	10	7887	3551	2370	3546
H10	10	555	4258	3911	5305
H11	10	692	5647	4460	4942
H12	10	691	5490	4474	5058
A1	11	10204	4714	3194	4634
A2	11	14960	6845	3852	4243
A3	11	14791	6667	3827	4457
A4	11	13485	6022	3585	4454
A5	11	12209	5523	3639	5074
A6	11	12945	5762	3418	4170
A7	11	7451	3378	3044	5623
A8	11	8173	3639	3008	5251
A9	11	11545	5158	3289	4668
A10	11	5463	2488	2515	4937
A11	11	5264	2367	2267	4353
A12	11	6485	3029	2554	4463
B1	11	7941	3550	2593	4035
B2	11	9344	4263	2892	4171
B3	11	10962	4939	3212	4354
B4	11	16912	7700	4870	6551
B5	11	18104	8121	4532	5121
B6	11	20441	9081	4774	4998
B7	11	5103	2286	2798	5985
B8	11	8747	3979	2760	4135
B9	11	7704	3455	2694	4481
B10	11	848	2152	3765	8120
B11	11	930	3920	4373	7294
B12	11	771	6156	4783	5138
C1	11	447	313	264	239
C2	11	560	360	290	285
C3	11	447	293	247	236
C4	11	395	228	196	198
C5	11	643	404	325	301
C6	11	422	238	210	206
C7	11	352	214	189	203
C8	11	393	235	214	197
C9	11	307	186	188	166
C10	11	431	278	211	228
C11	11	321	206	177	163
C12	11	479	304	245	256
D1	11	386	247	228	209
D2	11	407	250	223	213
D3	11	379	245	230	198
D4	11	372	223	217	221
D5	11	555	298	246	244
D6	11	383	226	206	188
D7	11	324	165	153	157
D8	11	343	210	187	162
D9	11	289	158	140	141
D10	11	364	209	174	172
D11	11	435	267	224	217
D12	11	361	240	204	189
E1	11	15374	7075	4067	4786
E2	11	17999	8018	4301	4604
E3	11	17031	7652	4099	4309
E4	11	16146	7270	4065	4579
E5	11	15676	6943	3698	3827
E6	11	15381	6769	3497	3424
E7	11	10658	4633	3044	4373
E8	11	12690	5711	3418	4400
E9	11	14499	6379	3320	3523
E10	11	6203	2728	2156	3723
E11	11	6286	2763	2107	3477
E12	11	5669	2554	2092	3662
F1	11	11327	5200	3078	3763
F2	11	11215	5071	3124	4034
F3	11	12346	5567	3350	4239
F4	11	19475	8935	4941	5505
F5	11	18982	8521	4493	4715
F6	11	19151	8544	4435	4581
F7	11	6700	2957	2633	4803
F8	11	7392	3358	2664	4555
F9	11	6340	2760	2275	4029
F10	11	718	6443	4672	4648
F11	11	655	4834	4425	6151
F12	11	685	5003	4388	5778
G1	11	17222	7955	4447	4961
G2	11	18289	8381	4633	5068
G3	11	19318	8725	4803	5273
G4	11	17508	7845	3990	3793
G5	11	17938	8126	4063	3672
G6	11	17662	7831	3831	3352
G7	11	18459	8369	4168	3908
G8	11	22576	10154	4738	3827
G9	11	22895	10277	4689	3671
G10	11	6789	3018	2196	3529
G11	11	6122	2767	2051	3374
G12	11	5754	2641	2061	3529
H1	11	11606	5372	3223	4010
H2	11	11301	5195	3100	3811
H3	11	9819	4533	2777	3541
H4	11	20619	9501	4936	4919
H5	11	18969	8629	4386	4254
H6	11	21924	9898	4875	4453
H7	11	7817	3537	2673	4360
H8	11	8113	3700	2656	4169
H9	11	7923	3544	2385	3546
H10	11	571	4250	3914	5292
H11	11	689	5673	4443	4968
H12	11	702	5474	4468	5063
A1	12	10223	4730	3209	4648
A2	12	14970	6846	3845	4224
A3	12	14766	6648	3813	4432
A4	12	13509	6037	3581	4460
A5	12	12233	5532	3636	5072
A6	12	12972	5776	3421	4169
A7	12	7465	3383	3054	5630
A8	12	8160	3619	2995	5227
A9	12	11593	5188	3329	4697
A10	12	5477	2488	2523	4965
A11	12	5267	2347	2255	4329
A12	12	6460	3008	2548	4456
B1	12	7925	3545	2589	4023
B2	12	9349	4266	2886	4158
B3	12	10923	4932	3183	4323
B4	12	16943	7708	4875	6570
B5	12	18153	8157	4538	5144
B6	12	20470	9103	4804	5013
B7	12	5131	2292	2807	5996
B8	12	8779	4015	2767	4151
B9	12	7733	3460	2688	4471
B10	12	830	2147	3762	8111
B11	12	928	3947	4408	7335
B12	12	762	6181	4791	5184
C1	12	459	300	269	264
C2	12	582	372	311	280
C3	12	456	286	245	244
C4	12	403	252	219	202
C5	12	651	392	315	292
C6	12	440	247	200	192
C7	12	361	221	185	199
C8	12	416	253	219	210
C9	12	347	199	177	185
C10	12	441	257	217	217
C11	12	321	199	177	155
C12	12	498	313	262	261
D1	12	385	238	217	202
D2	12	416	259	216	224
D3	12	393	256	234	211
D4	12	383	238	206	206
D5	12	536	305	232	229
D6	12	396	237	192	176
D7	12	318	148	143	146
D8	12	357	207	195	175
D9	12	298	171	155	148
D10	12	370	218	185	188
D11	12	428	277	217	217
D12	12	367	245	208	198
E1	12	15405	7069	4071	4793
E2	12	18071	8038	4321	4622
E3	12	17157	7716	4130	4340
E4	12	16155	7245	4061	4551
E5	12	15646	6947	3689	3820
E6	12	15434	6807	3491	3436
E7	12	10628	4613	3040	4353
E8	12	12711	5709	3416	4419
E9	12	14523	6392	3328	3520
E10	12	6238	2734	2163	3725
E11	12	6324	2785	2110	3468
E12	12	5663	2556	2075	3680
F1	12	11337	5193	3075	3756
F2	12	11256	5090	3140	4046
F3	12	12497	5632	3408	4264
F4	12	19478	8920	4946	5489
F5	12	19123	8611	4544	4763
F6	12	19279	8590	4454	4599
F7	12	6670	2939	2611	4755
F8	12	7432	3376	2691	4553
F9	12	6322	2763	2263	4011
F10	12	729	6454	4713	4643
F11	12	654	4850	4456	6170
F12	12	691	5014	4404	5767
G1	12	17249	7974	4446	4967
G2	12	18228	8344	4587	5030
G3	12	19292	8722	4789	5255
G4	12	17547	7864	4021	3793
G5	12	17919	8129	4050	3664
G6	12	17699	7849	3837	3362
G7	12	18576	8421	4186	3925
G8	12	22644	10180	4745	3850
G9	12	22977	10337	4714	3675
G10	12	6824	3030	2197	3534
G11	12	6155	2767	2048	3382
G12	12	5765	2656	2063	3524
H1	12	11571	5355	3203	4004
H2	12	11318	5200	3087	3804
H3	12	9959	4583	2806	3588
H4	12	20621	9480	4939	4913
H5	12	19049	8682	4411	4276
H6	12	21970	9925	4880	4456
H7	12	7837	3539	2661	4356
H8	12	8126	3712	2667	4186
H9	12	7952	3563	2386	3553
H10	12	555	4249	3907	5301
H11	12	702	5690	4482	4969
H12	12	686	5503	4476	5032
A1	13	10161	4690	3177	4602
A2	13	15018	6870	3850	4243
A3	13	14816	6702	3828	4461
A4	13	13520	6036	3596	4458
A5	13	12262	5544	3646	5108
A6	13	13007	5778	3419	4174
A7	13	7448	3380	3034	5616
A8	13	8068	3591	2960	5175
A9	13	11584	5158	3311	4652
A10	13	5532	2503	2520	4980
A11	13	5248	2369	2253	4330
A12	13	6451	2999	2548	4443
B1	13	7934	3539	2581	4004
B2	13	9374	4275	2903	4166
B3	13	11029	4966	3223	4378
B4	13	17032	7751	4891	6600
B5	13	18308	8240	4571	5187
B6	13	20459	9109	4792	5009
B7	13	5156	2334	2822	6047
B8	13	8913	4058	2818	4221
B9	13	7775	3488	2712	4499
B10	13	840	2164	3796	8169
B11	13	937	3970	4436	7395
B12	13	765	6189	4796	5169
C1	13	437	297	266	242
C2	13	568	354	319	290
C3	13	456	282	264	245
C4	13	414	229	199	202
C5	13	659	388	307	297
C6	13	451	261	216	217
C7	13	362	207	200	198
C8	13	424	263	230	224
C9	13	353	211	190	188
C10	13	449	286	223	217
C11	13	330	192	155	161
C12	13	482	325	261	257
D1	13	383	263	227	207
D2	13	418	256	221	213
D3	13	393	244	216	189
D4	13	423	241	224	213
D5	13	539	301	247	244
D6	13	413	236	205	203
D7	13	304	162	147	161
D8	13	366	218	202	195
D9	13	295	158	144	148
D10	13	371	224	191	193
D11	13	413	248	227	210
D12	13	370	246	211	201
E1	13	15377	7052	4084	4799
E2	13	18162	8078	4342	4645
E3	13	17132	7699	4121	4322
E4	13	16231	7304	4087	4605
E5	13	15700	6972	3699	3845
E6	13	15448	6822	3496	3436
E7	13	10649	4622	3031	4333
E8	13	12791	5754	3446	4430
E9	13	14516	6395	3309	3512
E10	13	6276	2767	2191	3771
E11	13	6290	2781	2087	3442
E12	13	5650	2558	2082	3674
F1	13	11307	5187	3079	3748
F2	13	11324	5136	3161	4069
F3	13	12440	5625	3367	4238
F4	13	19557	8952	4942	5510
F5	13	19303	8692	4594	4828
F6	13	19315	8602	4477	4593
F7	13	6713	2954	2626	4772
F8	13	7481	3395	2708	4582
F9	13	6347	2765	2274	4011
F10	13	729	6481	4701	4672
F11	13	664	4859	4446	6159
F12	13	684	5019	4414	5800
G1	13	17357	8022	4470	4993
G2	13	18311	8395	4610	5056
G3	13	19377	8771	4814	5289
G4	13	17538	7873	4016	3790
G5	13	17918	8115	4051	3643
G6	13	17728	7869	3838	3362
G7	13	18637	8457	4227	3952
G8	13	22761	10243	4772	3869
G9	13	23104	10383	4747	3704
G10	13	6847	3036	2218	3552
G11	13	6183	2774	2068	3397
G12	13	5752	2645	2048	3517
H1	13	11452	5305	3174	3950
H2	13	11346	5233	3093	3816
H3	13	9944	4583	2815	3569
H4	13	20737	9538	4968	4943
H5	13	19201	8759	4450	4314
H6	13	22022	9961	4867	4486
H7	13	7858	3563	2686	4383
H8	13	8150	3726	2668	4209
H9	13	7977	3577	2381	3585
H10	13	551	4250	3921	5296
H11	13	693	5687	4479	4980
H12	13	716	5510	4491	5058
A1	14	10168	4688	3161	4583
A2	14	15016	6873	3846	4234
A3	14	14841	6698	3843	4462
A4	14	13580	6050	3621	4492
A5	14	12266	5549	3643	5111
A6	14	13021	5807	3449	4194
A7	14	7475	3377	3053	5635
A8	14	8131	3615	2991	5210
A9	14	11663	5205	3348	4702
A10	14	5515	2512	2532	4969
A11	14	5276	2361	2257	4322
A12	14	6419	2989	2518	4415
B1	14	8021	3577	2623	4044
B2	14	9413	4314	2912	4180
B3	14	11027	4971	3210	4356
B4	14	17105	7801	4927	6640
B5	14	18329	8249	4600	5182
B6	14	20500	9122	4812	5032
B7	14	5159	2318	2852	6057
B8	14	8889	4042	2805	4188
B9	14	7776	3503	2697	4488
B10	14	837	2159	3798	8144
B11	14	946	3968	4446	7417
B12	14	782	6219	4816	5217
C1	14	446	297	263	256
C2	14	593	365	304	284
C3	14	466	303	254	248
C4	14	428	245	213	182
C5	14	661	385	320	301
C6	14	452	282	230	221
C7	14	378	214	195	196
C8	14	427	271	225	212
C9	14	366	209	194	176
C10	14	468	287	242	227
C11	14	319	184	173	157
C12	14	506	323	256	264
D1	14	395	237	217	221
D2	14	429	260	214	213
D3	14	420	272	226	227
D4	14	395	244	227	239
D5	14	551	305	248	240
D6	14	429	255	203	186
D7	14	337	166	155	151
D8	14	380	234	202	194
D9	14	316	165	148	149
D10	14	384	243	193	203
D11	14	440	250	232	227
D12	14	383	261	232	192
E1	14	15446	7100	4096	4825
E2	14	18195	8099	4352	4651
E3	14	17199	7733	4145	4347
E4	14	16222	7271	4071	4569
E5	14	15748	6978	3697	3861
E6	14	15547	6858	3525	3451
E7	14	10654	4618	3006	4317
E8	14	12797	5759	3445	4439
E9	14	14547	6398	3298	3517
E10	14	6314	2772	2183	3768
E11	14	6279	2765	2089	3453
E12	14	5689	2576	2091	3680
F1	14	11362	5212	3085	3755
F2	14	11357	5145	3165	4048
F3	14	12505	5633	3385	4255
F4	14	19489	8920	4935	5470
F5	14	19418	8739	4626	4855
F6	14	19409	8658	4490	4621
F7	14	6745	2956	2640	4781
F8	14	7525	3414	2723	4599
F9	14	6359	2760	2273	4010
F10	14	723	6463	4711	4665
F11	14	641	4823	4420	6115
F12	14	695	5051	4438	5817
G1	14	17417	8044	4488	5027
G2	14	18360	8420	4644	5078
G3	14	19413	8788	4817	5293
G4	14	17544	7886	4042	3816
G5	14	17910	8113	4041	3649
G6	14	17784	7908	3854	3395
G7	14	18713	8510	4242	3979
G8	14	22796	10266	4773	3861
G9	14	23150	10384	4746	3692
G10	14	6897	3053	2231	3571
G11	14	6209	2802	2079	3380
G12	14	5799	2670	2086	3534
H1	14	11418	5276	3169	3939
H2	14	11388	5238	3122	3838
H3	14	10027	4618	2827	3592
H4	14	20768	9545	4968	4944
H5	14	19261	8799	4457	4323
H6	14	22050	9961	4887	4486
H7	14	7881	3591	2687	4394
H8	14	8180	3731	2675	4189
H9	14	7983	3578	2395	3555
H10	14	562	4251	3921	5319
H11	14	704	5690	4486	4988
H12	14	698	5517	4481	5047
A1	15	10169	4694	3155	4585
A2	15	15048	6876	3851	4235
A3	15	14885	6716	3844	4484
A4	15	13572	6063	3608	4471
A5	15	12274	5538	3659	5100
A6	15	13039	5819	3442	4201
A7	15	7488	3400	3056	5638
A8	15	8179	3625	3005	5232
A9	15	11620	5190	3311	4675
A10	15	5536	2515	2550	4975
A11	15	5268	2371	2253	4299
A12	15	6421	2981	2511	4405
B1	15	8017	3577	2618	4049
B2	15	9441	4312	2919	4190
B3	15	11086	5006	3236	4388
B4	15	17150	7826	4933	6646
B5	15	18236	8194	4553	5127
B6	15	20585	9156	4826	5026
B7	15	5176	2329	2849	6059
B8	15	8884	4039	2796	4197
B9	15	7811	3513	2727	4519
B10	15	852	2176	3801	8154
B11	15	941	3966	4430	7416
B12	15	782	6212	4821	5204
C1	15	455	320	266	264
C2	15	605	377	313	283
C3	15	487	295	257	255
C4	15	449	264	207	203
C5	15	694	428	341	314
C6	15	449	254	224	211
C7	15	375	219	214	202
C8	15	436	274	231	214
C9	15	358	207	186	175
C10	15	472	301	241	234
C11	15	312	197	178	150
C12	15	506	334	260	268
D1	15	396	249	211	200
D2	15	449	290	248	230
D3	15	398	249	236	232
D4	15	400	245	216	227
D5	15	557	325	258	237
D6	15	409	243	193	209
D7	15	314	153	153	140
D8	15	381	234	207	200
D9	15	308	176	153	147
D10	15	408	235	177	200
D11	15	431	254	216	231
D12	15	387	251	227	207
E1	15	15524	7134	4110	4822
E2	15	18179	8097	4349	4630
E3	15	17251	7757	4154	4356
E4	15	16288	7306	4084	4584
E5	15	15771	6988	3700	3842
E6	15	15536	6853	3509	3446
E7	15	10624	4598	3010	4297
E8	15	12855	5778	3459	4433
E9	15	14579	6394	3316	3507
E10	15	6338	2777	2184	3773
E11	15	6280	2748	2081	3418
E12	15	5711	2582	2090	3684
F1	15	11427	5243	3095	3763
F2	15	11332	5136	3152	4049
F3	15	12544	5644	3398	4269
F4	15	19586	8978	4952	5497
F5	15	19284	8651	4580	4790
F6	15	19410	8654	4498	4628
F7	15	6733	2953	2613	4756
F8	15	7523	3414	2722	4600
F9	15	6381	2777	2273	4036
F10	15	729	6487	4729	4673
F11	15	654	4828	4429	6130
F12	15	701	5061	4452	5826
G1	15	17399	8043	4483	5003
G2	15	18526	8497	4693	5129
G3	15	19453	8800	4821	5295
G4	15	17591	7906	4032	3800
G5	15	18001	8182	4064	3677
G6	15	17815	7926	3867	3379
G7	15	18802	8545	4270	3974
G8	15	22885	10324	4810	3880
G9	15	23237	10447	4765	3705
G10	15	6927	3095	2248	3585
G11	15	6271	2826	2101	3410
G12	15	5821	2680	2080	3540
H1	15	11428	5296	3174	3939
H2	15	11427	5258	3135	3837
H3	15	10072	4647	2846	3608
H4	15	20862	9605	4986	4970
H5	15	19245	8797	4455	4326
H6	15	22079	9982	4905	4500
H7	15	7918	3603	2683	4395
H8	15	8194	3739	2676	4202
H9	15	8003	3598	2395	3567
H10	15	545	4262	3925	5313
H11	15	705	5690	4495	4988
H12	15	695	5507	4469	5029
A1	16	10208	4704	3178	4599
A2	16	15103	6902	3857	4238
A3	16	14912	6752	3855	4488
A4	16	13603	6077	3611	4481
A5	16	12336	5581	3664	5114
A6	16	13066	5835	3450	4194
A7	16	7523	3416	3063	5659
A8	16	8117	3600	2982	5200
A9	16	11712	5248	3345	4725
A10	16	5561	2527	2548	4982
A11	16	5286	2372	2248	4292
A12	16	6399	2981	2521	4420
B1	16	7965	3567	2584	4022
B2	16	9506	4343	2944	4211
B3	16	11092	5002	3229	4397
B4	16	17254	7871	4962	6690
B5	16	18418	8297	4601	5216
B6	16	20614	9183	4830	5043
B7	16	5191	2343	2851	6045
B8	16	9002	4097	2843	4244
B9	16	7856	3513	2741	4516
B10	16	840	2178	3804	8194
B11	16	904	3950	4420	7374
B12	16	784	6214	4819	5187
C1	16	473	323	282	269
C2	16	607	388	327	306
C3	16	475	292	261	252
C4	16	449	254	224	219
C5	16	672	414	318	311
C6	16	458	267	215	219
C7	16	393	234	196	202
C8	16	457	272	229	215
C9	16	368	216	210	202
C10	16	484	299	233	239
C11	16	318	203	170	162
C12	16	511	331	260	256
D1	16	423	270	229	226
D2	16	452	279	237	233
D3	16	414	259	225	226
D4	16	408	229	223	217
D5	16	545	302	245	251
D6	16	441	254	206	207
D7	16	357	173	160	150
D8	16	397	241	200	205
D9	16	322	176	152	152
D10	16	410	257	197	204
D11	16	454	247	223	237
D12	16	386	243	209	200
E1	16	15625	7166	4130	4833
E2	16	18366	8190	4388	4689
E3	16	17198	7721	4127	4319
E4	16	16254	7281	4073	4559
E5	16	15801	7015	3707	3870
E6	16	15570	6876	3529	3473
E7	16	10642	4616	3023	4309
E8	16	12928	5813	3486	4464
E9	16	14679	6459	3342	3551
E10	16	6378	2807	2213	3798
E11	16	6318	2773	2093	3428
E12	16	5738	2583	2114	3705
F1	16	11489	5283	3112	3795
F2	16	11511	5214	3201	4118
F3	16	12494	5648	3387	4231
F4	16	19564	8954	4952	5489
F5	16	19516	8798	4649	4889
F6	16	19465	8681	4515	4630
F7	16	6761	2967	2625	4769
F8	16	7587	3460	2734	4626
F9	16	6429	2813	2289	4046
F10	16	747	6533	4749	4689
F11	16	664	4856	4453	6154
F12	16	686	5073	4460	5844
G1	16	17481	8077	4515	4998
G2	16	18465	8473	4661	5090
G3	16	19548	8856	4868	5340
G4	16	17624	7926	4043	3817
G5	16	17985	8136	4059	3652
G6	16	17832	7931	3861	3401
G7	16	18839	8559	4273	4001
G8	16	22992	10351	4803	3898
G9	16	23275	10436	4771	3709
G10	16	6982	3111	2276	3605
G11	16	6293	2847	2108	3425
G12	16	5849	2709	2091	3545
H1	16	11397	5255	3149	3927
H2	16	11495	5312	3149	3863
H3	16	10068	4650	2835	3581
H4	16	20901	9646	5023	4983
H5	16	19406	8862	4503	4359
H6	16	22178	10018	4914	4511
H7	16	7954	3621	2702	4418
H8	16	8212	3746	2677	4195
H9	16	8046	3607	2392	3576
H10	16	547	4261	3927	5326
H11	16	712	5707	4504	4990
H12	16	710	5507	4457	5010
A1	17	10210	4706	3184	4589
A2	17	15105	6901	3855	4247
A3	17	14920	6738	3865	4472
A4	17	13597	6068	3621	4479
A5	17	12306	5573	3647	5089
A6	17	13082	5830	3429	4199
A7	17	7531	3424	3069	5656
A8	17	8220	3653	2995	5242
A9	17	11700	5231	3331	4693
A10	17	5613	2558	2556	4998
A11	17	5325	2384	2265	4325
A12	17	6395	2972	2518	4379
B1	17	7997	3577	2610	4017
B2	17	9549	4365	2947	4217
B3	17	11153	5044	3249	4401
B4	17	17257	7866	4946	6674
B5	17	18230	8171	4548	5123
B6	17	20740	9207	4864	5061
B7	17	5207	2339	2828	6047
B8	17	8943	4082	2801	4204
B9	17	7886	3546	2735	4544
B10	17	859	2197	3838	8238
B11	17	943	3974	4437	7402
B12	17	779	6221	4828	5209
C1	17	479	328	291	269
C2	17	613	384	318	307
C3	17	487	308	253	245
C4	17	442	246	215	208
C5	17	712	446	343	308
C6	17	469	276	224	224
C7	17	396	226	217	215
C8	17	436	265	217	221
C9	17	360	216	188	186
C10	17	496	310	226	237
C11	17	331	179	165	154
C12	17	512	332	271	264
D1	17	427	274	229	240
D2	17	449	287	238	215
D3	17	426	242	231	208
D4	17	417	256	220	217
D5	17	557	344	267	257
D6	17	432	261	209	202
D7	17	335	184	155	170
D8	17	391	227	209	204
D9	17	325	181	156	168
D10	17	413	266	192	215
D11	17	457	276	231	220
D12	17	378	255	218	189
E1	17	15632	7172	4145	4831
E2	17	18474	8240	4411	4709
E3	17	17303	7789	4154	4345
E4	17	16294	7293	4079	4567
E5	17	15857	7033	3726	3850
E6	17	15677	6932	3544	3479
E7	17	10680	4630	3013	4302
E8	17	12908	5804	3469	4455
E9	17	14749	6501	3373	3567
E10	17	6441	2847	2235	3816
E11	17	6346	2797	2100	3451
E12	17	5771	2600	2131	3704
F1	17	11531	5303	3123	3800
F2	17	11535	5233	3199	4114
F3	17	12604	5690	3412	4279
F4	17	19595	8971	4955	5494
F5	17	19224	8640	4560	4752
F6	17	19626	8767	4548	4670
F7	17	6767	2954	2630	4752
F8	17	7567	3430	2719	4609
F9	17	6446	2817	2303	4067
F10	17	755	6581	4781	4727
F11	17	677	4895	4475	6194
F12	17	705	5091	4492	5890
G1	17	17521	8083	4510	5007
G2	17	18467	8469	4660	5087
G3	17	19542	8854	4841	5322
G4	17	17658	7939	4056	3816
G5	17	18156	8250	4102	3722
G6	17	17880	7960	3873	3410
G7	17	18906	8588	4266	4001
G8	17	23032	10384	4828	3903
G9	17	23273	10455	4766	3702
G10	17	7019	3131	2276	3628
G11	17	6301	2839	2107	3439
G12	17	5892	2720	2087	3571
H1	17	11370	5252	3147	3922
H2	17	11551	5327	3161	3892
H3	17	10167	4688	2854	3638
H4	17	20945	9647	5001	4982
H5	17	19293	8811	4441	4302
H6	17	22257	10067	4932	4521
H7	17	7982	3627	2706	4407
H8	17	8257	3764	2681	4211
H9	17	8072	3610	2398	3590
H10	17	550	4275	3926	5325
H11	17	698	5708	4499	5004
H12	17	696	5476	4450	4993
A1	18	10160	4686	3156	4562
A2	18	15120	6906	3863	4254
A3	18	14943	6762	3860	4476
A4	18	13622	6083	3609	4485
A5	18	12348	5588	3689	5131
A6	18	13130	5855	3455	4220
A7	18	7568	3436	3079	5679
A8	18	8173	3629	2994	5209
A9	18	11773	5265	3363	4747
A10	18	5601	2546	2558	5005
A11	18	5329	2394	2267	4332
A12	18	6392	2968	2502	4369
B1	18	8044	3616	2617	4036
B2	18	9584	4384	2951	4229
B3	18	11161	5041	3242	4393
B4	18	17248	7878	4953	6666
B5	18	18312	8239	4565	5146
B6	18	20749	9235	4860	5069
B7	18	5240	2340	2846	6058
B8	18	9040	4110	2835	4252
B9	18	7897	3537	2742	4527
B10	18	858	2197	3829	8217
B11	18	932	3967	4440	7412
B12	18	778	6223	4817	5201
C1	18	478	313	270	257
C2	18	607	405	312	293
C3	18	493	296	246	247
C4	18	449	251	217	206
C5	18	700	441	323	307
C6	18	469	267	229	226
C7	18	382	229	209	203
C8	18	455	273	227	216
C9	18	396	244	232	213
C10	18	486	291	237	238
C11	18	332	197	190	173
C12	18	531	325	257	267
D1	18	425	265	210	206
D2	18	455	277	235	238
D3	18	418	264	225	214
D4	18	406	243	226	228
D5	18	557	331	266	262
D6	18	454	267	228	212
D7	18	337	178	167	162
D8	18	398	248	207	212
D9	18	348	196	162	173
D10	18	419	248	205	210
D11	18	456	274	242	224
D12	18	376	259	221	222
E1	18	15647	7182	4142	4821
E2	18	18506	8255	4424	4716
E3	18	17302	7773	4135	4336
E4	18	16273	7299	4091	4578
E5	18	15823	7014	3699	3841
E6	18	15615	6890	3527	3462
E7	18	10698	4660	3050	4340
E8	18	12984	5853	3500	4485
E9	18	14832	6546	3398	3584
E10	18	6455	2853	2230	3797
E11	18	6388	2805	2101	3449
E12	18	5774	2610	2124	3693
F1	18	11545	5310	3124	3788
F2	18	11558	5240	3200	4111
F3	18	12597	5680	3406	4258
F4	18	19572	8969	4954	5481
F5	18	19423	8744	4619	4820
F6	18	19521	8728	4531	4656
F7	18	6756	2969	2626	4742
F8	18	7592	3459	2741	4634
F9	18	6479	2851	2315	4081
F10	18	752	6566	4779	4721
F11	18	676	4891	4493	6196
F12	18	696	5074	4459	5848
G1	18	17472	8072	4506	5009
G2	18	18499	8482	4671	5094
G3	18	19617	8895	4880	5356
G4	18	17650	7935	4043	3807
G5	18	18145	8246	4113	3716
G6	18	17868	7941	3867	3403
G7	18	18961	8617	4294	4009
G8	18	23028	10375	4835	3899
G9	18	23304	10459	4752	3698
G10	18	7041	3141	2271	3636
G11	18	6327	2846	2111	3431
G12	18	5915	2725	2097	3571
H1	18	11345	5249	3134	3914
H2	18	11581	5351	3170	3895
H3	18	10148	4677	2857	3618
H4	18	20979	9651	5026	4988
H5	18	19412	8875	4495	4345
H6	18	22283	10071	4953	4538
H7	18	7993	3621	2699	4423
H8	18	8288	3788	2694	4226
H9	18	8094	3629	2412	3585
H10	18	552	4278	3935	5343
H11	18	714	5723	4527	5011
H12	18	696	5488	4443	4984
A1	19	10091	4640	3129	4521
A2	19	15162	6941	3890	4245
A3	19	14996	6773	3875	4499
A4	19	13651	6093	3621	4499
A5	19	12343	5586	3674	5113
A6	19	13162	5876	3470	4216
A7	19	7550	3434	3067	5684
A8	19	8169	3636	2988	5219
A9	19	11766	5259	3359	4718
A10	19	5633	2558	2571	5014
A11	19	5353	2383	2281	4347
A12	19	6369	2966	2505	4361
B1	19	8106	3619	2612	4042
B2	19	9612	4395	2957	4233
B3	19	11217	5060	3269	4420
B4	19	17325	7901	4976	6667
B5	19	18457	8310	4594	5188
B6	19	20837	9278	4880	5069
B7	19	5247	2366	2844	6055
B8	19	9096	4153	2859	4273
B9	19	7947	3580	2757	4564
B10	19	868	2206	3841	8248
B11	19	958	3995	4472	7438
B12	19	792	6242	4851	5212
C1	19	468	325	278	254
C2	19	613	388	324	304
C3	19	489	312	261	257
C4	19	441	267	237	213
C5	19	713	449	359	330
C6	19	471	266	225	217
C7	19	399	231	191	200
C8	19	458	281	232	237
C9	19	382	242	206	204
C10	19	482	296	220	239
C11	19	340	205	187	167
C12	19	522	327	284	272
D1	19	399	260	237	208
D2	19	459	290	226	241
D3	19	419	257	224	222
D4	19	416	256	227	232
D5	19	553	319	253	240
D6	19	435	261	205	211
D7	19	347	172	149	143
D8	19	397	219	210	189
D9	19	330	179	148	159
D10	19	417	264	210	203
D11	19	452	282	220	229
D12	19	385	253	214	210
E1	19	15717	7216	4160	4848
E2	19	18503	8245	4418	4709
E3	19	17337	7804	4152	4336
E4	19	16331	7329	4095	4595
E5	19	15900	7053	3744	3866
E6	19	15562	6874	3520	3450
E7	19	10694	4638	3019	4293
E8	19	12994	5841	3499	4465
E9	19	14896	6575	3405	3597
E10	19	6532	2879	2238	3834
E11	19	6438	2830	2118	3466
E12	19	5799	2621	2127	3715
F1	19	11568	5309	3132	3774
F2	19	11569	5243	3208	4095
F3	19	12686	5714	3415	4271
F4	19	19620	8969	4941	5469
F5	19	19523	8777	4612	4821
F6	19	19620	8760	4556	4653
F7	19	6831	3013	2643	4786
F8	19	7602	3471	2747	4616
F9	19	6487	2843	2318	4093
F10	19	765	6596	4806	4750
F11	19	668	4895	4485	6205
F12	19	695	5066	4451	5820
G1	19	17573	8121	4517	5026
G2	19	18529	8493	4670	5102
G3	19	19708	8925	4881	5372
G4	19	17660	7940	4062	3820
G5	19	18187	8253	4122	3719
G6	19	17878	7952	3859	3392
G7	19	19005	8648	4297	4022
G8	19	23136	10427	4859	3928
G9	19	23341	10481	4766	3717
G10	19	7079	3157	2286	3637
G11	19	6342	2847	2112	3428
G12	19	5930	2745	2114	3581
H1	19	11294	5214	3123	3877
H2	19	11626	5354	3174	3895
H3	19	10175	4691	2855	3619
H4	19	21004	9667	5026	4982
H5	19	19464	8897	4499	4356
H6	19	22323	10097	4941	4540
H7	19	8025	3636	2726	4440
H8	19	8333	3810	2718	4243
H9	19	8104	3614	2410	3593
H10	19	574	4303	3945	5367
H11	19	717	5740	4524	5029
H12	19	703	5504	4448	4976
A1	20	10086	4642	3124	4512
A2	20	15215	6951	3884	4254
A3	20	15016	6782	3881	4505
A4	20	13879	6220	3718	4618
A5	20	12382	5605	3679	5127
A6	20	13200	5885	3480	4242
A7	20	7564	3438	3077	5681
A8	20	8209	3645	2999	5228
A9	20	11783	5271	3339	4711
A10	20	5663	2578	2573	5022
A11	20	5385	2419	2292	4356
A12	20	6382	2973	2501	4358
B1	20	8151	3644	2631	4064
B2	20	9644	4398	2949	4225
B3	20	11253	5096	3260	4404
B4	20	17420	7972	5036	6756
B5	20	18569	8361	4632	5208
B6	20	20917	9312	4893	5096
B7	20	5263	2373	2841	6088
B8	20	9140	4170	2865	4276
B9	20	7969	3596	2759	4567
B10	20	866	2190	3851	8242
B11	20	959	4010	4480	7470
B12	20	789	6246	4868	5224
C1	20	458	309	279	277
C2	20	601	399	298	289
C3	20	479	307	259	246
C4	20	520	297	237	231
C5	20	702	439	343	314
C6	20	461	292	232	227
C7	20	402	236	194	195
C8	20	459	286	237	218
C9	20	387	224	209	192
C10	20	484	307	243	240
C11	20	351	213	196	170
C12	20	532	325	292	270
D1	20	415	248	221	213
D2	20	453	276	235	229
D3	20	410	246	226	211
D4	20	436	260	235	232
D5	20	539	307	246	234
D6	20	431	252	207	205
D7	20	340	166	153	172
D8	20	392	250	213	188
D9	20	333	178	170	153
D10	20	426	262	205	213
D11	20	464	283	227	224
D12	20	393	260	219	198
E1	20	15752	7212	4145	4844
E2	20	18554	8288	4421	4709
E3	20	17408	7817	4168	4342
E4	20	16397	7310	4068	4534
E5	20	15898	7049	3735	3872
E6	20	15608	6880	3533	3465
E7	20	10739	4648	3027	4288
E8	20	13013	5872	3506	4476
E9	20	14863	6565	3391	3588
E10	20	6586	2897	2260	3824
E11	20	6500	2856	2131	3496
E12	20	5851	2639	2127	3705
F1	20	11622	5335	3140	3781
F2	20	11607	5265	3201	4105
F3	20	12789	5759	3451	4283
F4	20	19464	8868	4882	5379
F5	20	19830	8944	4706	4891
F6	20	19718	8789	4559	4663
F7	20	6877	3017	2677	4795
F8	20	7677	3507	2754	4647
F9	20	6520	2858	2307	4078
F10	20	757	6604	4818	4745
F11	20	668	4923	4516	6224
F12	20	688	5070	4460	5857
G1	20	17523	8091	4500	4993
G2	20	18601	8513	4702	5140
G3	20	19744	8934	4888	5366
G4	20	17784	8018	4117	3905
G5	20	18178	8252	4115	3727
G6	20	17903	7949	3891	3397
G7	20	19066	8668	4320	4034
G8	20	23157	10446	4855	3909
G9	20	23449	10532	4795	3737
G10	20	7103	3172	2294	3649
G11	20	6355	2871	2120	3437
G12	20	5949	2740	2115	3590
H1	20	11339	5233	3134	3889
H2	20	11644	5361	3156	3886
H3	20	10217	4713	2858	3653
H4	20	20906	9608	4986	4968
H5	20	19572	8949	4536	4383
H6	20	22394	10126	4967	4566
H7	20	8071	3675	2726	4460
H8	20	8349	3810	2733	4251
H9	20	8140	3656	2419	3595
H10	20	554	4299	3949	5348
H11	20	715	5741	4546	5035
H12	20	708	5518	4465	4998
A1	21	10129	4660	3149	4521
A2	21	15247	6966	3900	4264
A3	21	15040	6789	3882	4484
A4	21	13661	6099	3622	4480
A5	21	12388	5611	3680	5132
A6	21	13217	5879	3491	4241
A7	21	7585	3448	3094	5673
A8	21	8243	3660	3022	5247
A9	21	11822	5288	3373	4738
A10	21	5766	2612	2600	5027
A11	21	5433	2431	2294	4353
A12	21	6426	2981	2509	4353
B1	21	8241	3694	2661	4079
B2	21	9694	4434	2981	4244
B3	21	11308	5112	3279	4420
B4	21	17571	8009	5023	6714
B5	21	18692	8411	4643	5200
B6	21	21058	9378	4927	5102
B7	21	5293	2392	2863	6078
B8	21	9172	4192	2870	4275
B9	21	8050	3617	2776	4560
B10	21	862	2210	3865	8293
B11	21	950	4025	4500	7476
B12	21	784	6294	4867	5256
C1	21	457	324	272	271
C2	21	617	387	315	301
C3	21	493	285	265	253
C4	21	455	256	230	199
C5	21	712	432	335	321
C6	21	462	284	215	218
C7	21	418	244	209	205
C8	21	458	284	236	223
C9	21	381	226	208	201
C10	21	483	290	231	240
C11	21	352	207	182	171
C12	21	542	338	268	276
D1	21	398	263	212	214
D2	21	453	285	233	220
D3	21	407	245	225	220
D4	21	412	262	235	223
D5	21	568	320	259	258
D6	21	438	261	214	211
D7	21	349	165	143	162
D8	21	397	240	216	197
D9	21	314	178	143	172
D10	21	418	264	210	212
D11	21	450	281	235	236
D12	21	385	248	221	200
E1	21	15738	7227	4149	4833
E2	21	18584	8288	4440	4713
E3	21	17475	7851	4187	4369
E4	21	16488	7417	4139	4621
E5	21	15952	7069	3740	3882
E6	21	15703	6927	3540	3477
E7	21	10754	4656	3033	4298
E8	21	13045	5868	3507	4465
E9	21	14868	6564	3400	3576
E10	21	6727	2968	2291	3850
E11	21	6595	2891	2165	3526
E12	21	5884	2656	2117	3682
F1	21	11662	5340	3133	3802
F2	21	11743	5313	3232	4120
F3	21	12857	5801	3452	4287
F4	21	20039	9172	5042	5541
F5	21	20009	9011	4736	4876
F6	21	20001	8933	4619	4715
F7	21	6965	3066	2675	4818
F8	21	7703	3500	2745	4619
F9	21	6553	2862	2319	4070
F10	21	771	6620	4838	4784
F11	21	692	4960	4540	6260
F12	21	676	5040	4436	5807
G1	21	17670	8159	4550	5052
[truncated: 1,847 more rows]

## Sheet: Multicomponent Data
Block Type	96well
Chemistry	TAQMAN
Experiment File Name	C:\Users\SamanthaK\Desktop\ForChecking\SK09072014.eds
Experiment Run End Time	Not Started
Instrument Type	steponeplus
Passive Reference	ROX
Well	Cycle	FAM	ROX
A1	1	4308.02	4059.67
A2	1	6370.52	3332.46
A3	1	6153.46	3499.38
A4	1	5671.12	3631.56
A5	1	5035.99	4215.75
A6	1	5366.09	3276.97
A7	1	2922.01	4910.62
A8	1	3232.9	4537.25
A9	1	4815.69	3911.27
A10	1	2081.66	4426.66
A11	1	2063.91	3903.32
A12	1	2681.84	4046.48
B1	1	3262.49	3471.76
B2	1	3951.56	3564.66
B3	1	4620.19	3638.62
B4	1	7152.23	5396
B5	1	8022.6	4095.28
B6	1	8693	3642.41
B7	1	1970.73	5620.8
B8	1	3666.97	3571.25
B9	1	3144.02	3834.46
B10	1	305.579	7967.9
B11	1	723.612	7669.76
B12	1	1046.88	5564.04
C1	1
C2	1
C3	1
C4	1
C5	1
C6	1
C7	1
C8	1
C9	1
C10	1
C11	1
C12	1
D1	1
D2	1
D3	1
D4	1
D5	1
D6	1
D7	1
D8	1
D9	1
D10	1
D11	1
D12	1
E1	1	6377.99	3723.05
E2	1	7787.92	3487.76
E3	1	7460.94	3282.08
E4	1	6832.66	3396.86
E5	1	6880.06	2911.31
E6	1	6635.32	2463.55
E7	1	4553.55	3663
E8	1	5361.01	3533.49
E9	1	6338.2	2692.17
E10	1	2495.93	3240.76
E11	1	2535.78	2982.69
E12	1	2177.99	3146.49
F1	1	4690.44	2934.26
F2	1	4769.95	3340.23
F3	1	5172.67	3382.96
F4	1	8121.78	4079.56
F5	1	8389.21	3626.46
F6	1	8192.79	3321.08
F7	1	2739.95	4338.69
F8	1	2994.3	3968.11
F9	1	2579.59	3602.21
F10	1	1170.48	5084.02
F11	1	752.38	6270.43
F12	1	779.243	5943.8
G1	1	7116.29	3735.22
G2	1	8031.82	3967.43
G3	1	8108.79	3874.97
G4	1	7765.36	2791.23
G5	1	7949.71	2585.47
G6	1	7772.01	2292.12
G7	1	8001.25	2814.09
G8	1	9914.89	2479.38
G9	1	9837.78	2228.75
G10	1	2814.33	3047.74
G11	1	2457.22	2820.51
G12	1	2282.16	2993.91
H1	1	5201.59	3415.51
H2	1	4780.09	3062.81
H3	1	4131.15	2879.29
H4	1	8572.33	3523.86
H5	1	8024.64	3059.25
H6	1	9153.45	3043.43
H7	1	3137.76	3758
H8	1	3267.82	3504.88
H9	1	3184.14	2896.37
H10	1	618.552	5410
H11	1	923.661	5353.27
H12	1	948.423	5732.71
A1	2	4388.06	4105.77
A2	2	6488.38	3369.02
A3	2	6301.31	3538.9
A4	2	5818.99	3694.75
A5	2	5180.98	4302.6
A6	2	5528.12	3358.21
A7	2	3023.07	5036.49
A8	2	3341.39	4633.79
A9	2	4939.11	3982.78
A10	2	2150.67	4512.92
A11	2	2121.75	3940.08
A12	2	2729.87	4090.6
B1	2	3312.17	3495.47
B2	2	3975.62	3586.44
B3	2	4664.98	3648.5
B4	2	7257.35	5484.79
B5	2	8043.5	4123.95
B6	2	8808.22	3704.29
B7	2	2004.46	5618.55
B8	2	3737.97	3611.25
B9	2	3140.8	3828.95
B10	2	320.343	7961.38
B11	2	729.67	7565.05
B12	2	1103.33	5656.19
C1	2
C2	2
C3	2
C4	2
C5	2
C6	2
C7	2
C8	2
C9	2
C10	2
C11	2
C12	2
D1	2
D2	2
D3	2
D4	2
D5	2
D6	2
D7	2
D8	2
D9	2
D10	2
D11	2
D12	2
E1	2	6574.72	3812.55
E2	2	7709.01	3481.02
E3	2	7450.83	3291
E4	2	6894.27	3425.51
E5	2	6915.58	2978.81
E6	2	6672.02	2498.9
E7	2	4578.57	3711.97
E8	2	5423.02	3583.54
E9	2	6337	2641.16
E10	2	2536.84	3273.92
E11	2	2547.76	2985.64
E12	2	2264.88	3236.73
F1	2	4827.66	2999.94
F2	2	4745.53	3320.39
F3	2	5259.62	3431.64
F4	2	8170.17	4110.6
F5	2	8489.19	3709.83
F6	2	8314.94	3355.79
F7	2	2786.3	4392.66
F8	2	3054.12	4010.57
F9	2	2624.14	3589.28
F10	2	1189.63	5133.78
F11	2	776.832	6324.89
F12	2	824.701	6062.27
G1	2	7339.28	3868.75
G2	2	8113.35	4026.98
G3	2	8178.2	3945.82
G4	2	7760.34	2793.06
G5	2	7819.75	2520.21
G6	2	7770.17	2327.17
G7	2	8044.78	2802.77
G8	2	9864.11	2475.14
G9	2	9940.33	2261.75
G10	2	2811.99	3034.71
G11	2	2497.54	2847.36
G12	2	2336.5	3061.14
H1	2	5192.06	3410.38
H2	2	4875.46	3124.66
H3	2	4220.42	2916.98
H4	2	8779.29	3612.9
H5	2	8224.85	3111.83
H6	2	9414.05	3111.68
H7	2	3223.05	3814.48
H8	2	3369.88	3591.14
H9	2	3293.83	2962.01
H10	2	673.814	5540.75
H11	2	969.373	5406.67
H12	2	981.469	5747.89
A1	3	4434.21	4103.03
A2	3	6563.55	3392.7
A3	3	6437.21	3588.29
A4	3	5949.53	3749.62
A5	3	5278.55	4362.85
A6	3	5641.97	3407.44
A7	3	3072.2	5088.36
A8	3	3399.69	4685.47
A9	3	5029.24	4021.89
A10	3	2236.09	4605.22
A11	3	2177.36	4001.17
A12	3	2759.44	4115.16
B1	3	3341.52	3501.18
B2	3	3993.52	3580.53
B3	3	4694.54	3649
B4	3	7331.29	5548.16
B5	3	8049.15	4126.16
B6	3	8890.45	3751.89
B7	3	2028.87	5643.98
B8	3	3764.79	3628.65
B9	3	3184.83	3885.18
B10	3	334.518	8042.08
B11	3	725.085	7527.6
B12	3	1128.42	5705.82
C1	3
C2	3
C3	3
C4	3
C5	3
C6	3
C7	3
C8	3
C9	3
C10	3
C11	3
C12	3
D1	3
D2	3
D3	3
D4	3
D5	3
D6	3
D7	3
D8	3
D9	3
D10	3
D11	3
D12	3
E1	3	6678.53	3851.88
E2	3	7824.52	3508.65
E3	3	7495.03	3295.15
E4	3	6956.11	3432.71
E5	3	6921.99	2930.18
E6	3	6698.94	2499.61
E7	3	4636.17	3796.1
E8	3	5451.7	3584.86
E9	3	6355.44	2648.43
E10	3	2581.21	3300.49
E11	3	2592.72	3016.62
E12	3	2319.4	3279.46
F1	3	4918.71	3072.35
F2	3	4800.8	3334.93
F3	3	5300.13	3437.15
F4	3	8278.1	4119.47
F5	3	8438.1	3654.39
F6	3	8373.8	3404.22
F7	3	2805.39	4420.59
F8	3	3086.23	4037.41
F9	3	2656.81	3611.82
F10	3	1211.78	5202.19
F11	3	802.741	6401.49
F12	3	859.016	6141.72
G1	3	7452.87	3914.87
G2	3	8115.19	4009.84
G3	3	8282.11	4012.98
G4	3	7752.47	2789.42
G5	3	7904.94	2581.67
G6	3	7803.52	2313.46
G7	3	8058.16	2781.01
G8	3	9912.12	2477.74
G9	3	10039.4	2307.41
G10	3	2824.6	3048.09
G11	3	2534.85	2877.87
G12	3	2374.67	3090.96
H1	3	5197.03	3408.89
H2	3	4950.58	3160.3
H3	3	4275.91	2945.37
H4	3	8915.14	3646.88
H5	3	8305.97	3120.98
H6	3	9574.43	3164.52
H7	3	3258.32	3808.3
H8	3	3415.42	3628.93
H9	3	3361.99	3034.31
H10	3	696.191	5567.51
H11	3	1008.88	5497.6
H12	3	1005.21	5769.82
A1	4	4456.42	4109.82
A2	4	6632.91	3412.39
A3	4	6468.67	3586.68
A4	4	5909.24	3669.37
A5	4	5303.98	4361.36
A6	4	5664.64	3406.93
A7	4	3109.67	5108.33
A8	4	3426.81	4711.51
A9	4	5051.28	4006.2
A10	4	2238.05	4615.1
A11	4	2210.27	4012.64
A12	4	2783.81	4129.97
B1	4	3383.75	3526.34
B2	4	4034.4	3593.73
B3	4	4713.17	3644.67
B4	4	7346.47	5464.5
B5	4	8033.81	4073.5
B6	4	8942.7	3777.16
B7	4	2041.77	5628.99
B8	4	3793.22	3640.74
B9	4	3198.26	3895.6
B10	4	346.669	8081.86
B11	4	721.316	7496.29
B12	4	1146.1	5740.55
C1	4
C2	4
C3	4
C4	4
C5	4
C6	4
C7	4
C8	4
C9	4
C10	4
C11	4
C12	4
D1	4
D2	4
D3	4
D4	4
D5	4
D6	4
D7	4
D8	4
D9	4
D10	4
D11	4
D12	4
E1	4	6746.92	3868.63
E2	4	7861.93	3521.12
E3	4	7572.75	3333.53
E4	4	7054.75	3568.52
E5	4	6983.35	2958.18
E6	4	6753.72	2519.66
E7	4	4671.46	3839.39
E8	4	5491.14	3605.87
E9	4	6365.42	2635.06
E10	4	2605.63	3321.06
E11	4	2615.36	3013.27
E12	4	2343.4	3302.43
F1	4	4970.68	3073.66
F2	4	4839.22	3347.49
F3	4	5365.38	3478.06
F4	4	8479.53	4267.23
F5	4	8439.04	3641.63
F6	4	8431.5	3422.65
F7	4	2821.1	4426.52
F8	4	3121.81	4074.19
F9	4	2681.36	3615.09
F10	4	1216.6	5220.07
F11	4	816.709	6436.05
F12	4	875.774	6172.81
G1	4	7467.69	3917.49
G2	4	8145.12	4033.79
G3	4	8336.97	4018.49
G4	4	7741.97	2735.54
G5	4	7924.84	2598.3
G6	4	7858.08	2342.29
G7	4	8107.31	2783.92
G8	4	9954.07	2503.46
G9	4	10135	2350.34
G10	4	2867.37	3068.19
G11	4	2557.17	2935.39
G12	4	2392.76	3122.92
H1	4	5231.65	3423.67
H2	4	4978.11	3166.9
H3	4	4298	2962.73
H4	4	8998.01	3666.6
H5	4	8292.53	3097.39
H6	4	9618.27	3162
H7	4	3278.39	3808.78
H8	4	3432.61	3642.52
H9	4	3385.23	3046.44
H10	4	705.646	5590.43
H11	4	1029.6	5491.05
H12	4	1020.27	5787.23
A1	5	4492	4115.13
A2	5	6657.32	3405.7
A3	5	6493.79	3579.18
A4	5	5917.15	3667.87
A5	5	5313.52	4349.47
A6	5	5691.52	3425.31
A7	5	3103.49	5092.54
A8	5	3461.33	4743
A9	5	5053.65	4013.89
A10	5	2265.47	4625.06
A11	5	2213.32	4025.55
A12	5	2819.1	4131.71
B1	5	3392.33	3509.79
B2	5	4057.93	3610.92
B3	5	4737.24	3670.21
B4	5	7383.17	5476.62
B5	5	8053.97	4070.8
B6	5	8995.82	3788.96
B7	5	2058.66	5667.79
B8	5	3783.82	3614.41
B9	5	3245.48	3932.77
B10	5	344.576	8119.7
B11	5	722.26	7512.31
B12	5	1151.32	5725.85
C1	5
C2	5
C3	5
C4	5
C5	5
C6	5
C7	5
C8	5
C9	5
C10	5
C11	5
C12	5
D1	5
D2	5
D3	5
D4	5
D5	5
D6	5
D7	5
D8	5
D9	5
D10	5
D11	5
D12	5
E1	5	6763.42	3888.2
E2	5	7930.28	3534.81
E3	5	7545.86	3311.29
E4	5	7083.45	3579.64
E5	5	6993.05	2931.1
E6	5	6779.35	2519.22
E7	5	4703.82	3832.43
E8	5	5510.37	3616.05
E9	5	6375.6	2624.36
E10	5	2635.1	3350.62
E11	5	2632.31	3021.3
E12	5	2358.15	3316.35
F1	5	4979.01	3087.43
F2	5	4906.94	3404.86
F3	5	5397.75	3496.28
F4	5	8549.42	4303.36
F5	5	8466.39	3629.56
F6	5	8469.59	3432.75
F7	5	2846.3	4470.49
F8	5	3142.75	4093.31
F9	5	2689.24	3609.01
F10	5	1228.86	5267.33
F11	5	832.919	6484.12
F12	5	881.182	6190.52
G1	5	7552.31	3928.04
G2	5	8235.74	4061.86
G3	5	8421.21	4057.5
G4	5	7773.6	2742.32
G5	5	7961.38	2604.81
G6	5	7872.66	2336.36
G7	5	8138.85	2816.37
G8	5	10025.5	2504.39
G9	5	10216.9	2358.27
G10	5	2894.21	3110.06
G11	5	2599.23	2972.25
G12	5	2389.69	3108.03
H1	5	5219.43	3412.17
H2	5	5003.82	3204.62
H3	5	4291.83	2972.06
H4	5	9072.45	3686.02
H5	5	8343.14	3121.81
H6	5	9663.51	3168.5
H7	5	3313.77	3862.52
H8	5	3450.51	3657.48
H9	5	3393.68	3035.49
H10	5	726.999	5630.11
H11	5	1028.55	5472.91
H12	5	1036.09	5768.97
A1	6	4532.56	4119.97
A2	6	6671.05	3420.91
A3	6	6507.64	3581.09
A4	6	5936.4	3665.81
A5	6	5333.32	4361.73
A6	6	5696.7	3412.71
A7	6	3142.99	5114.53
A8	6	3472.71	4721.29
A9	6	5062.93	4000.29
A10	6	2256.39	4590.73
A11	6	2215.36	4006.93
A12	6	2818.53	4116.25
B1	6	3407.47	3554.05
B2	6	4063.11	3599.47
B3	6	4744.23	3647.3
B4	6	7416.29	5505.04
B5	6	8064.66	4092.1
B6	6	9038.4	3813.46
B7	6	2067.08	5672.83
B8	6	3806.64	3624.16
B9	6	3266.26	3940.43
B10	6	349.578	8147.6
B11	6	726.482	7512.17
B12	6	1155.89	5732.1
C1	6
C2	6
C3	6
C4	6
C5	6
C6	6
C7	6
C8	6
C9	6
C10	6
C11	6
C12	6
D1	6
D2	6
D3	6
D4	6
D5	6
D6	6
D7	6
D8	6
D9	6
D10	6
D11	6
D12	6
E1	6	6774.2	3891.36
E2	6	8006.79	3565.49
E3	6	7585.17	3332.48
E4	6	7090.65	3550.37
E5	6	6997.04	2945.31
E6	6	6823.56	2532.96
E7	6	4683.44	3784.49
E8	6	5553.49	3624.71
E9	6	6397.42	2621.29
E10	6	2639.77	3343.58
E11	6	2645.83	3037.05
E12	6	2380.99	3309.49
F1	6	4995.91	3089.02
F2	6	4932.27	3403.95
F3	6	5441.02	3500.44
F4	6	8568.98	4301.17
F5	6	8500.7	3657.24
F6	6	8508.07	3460.08
F7	6	2849.52	4439.18
F8	6	3160.31	4104.36
F9	6	2689.55	3613.97
F10	6	1230.43	5244.16
F11	6	839.766	6492.58
F12	6	890.812	6234.82
G1	6	7608.35	3951.27
G2	6	8227.12	4059.54
G3	6	8472.53	4081.6
G4	6	7791.92	2759.51
G5	6	7977.83	2621.17
G6	6	7910.63	2346.78
G7	6	8176.51	2795.51
G8	6	10082.5	2519.41
G9	6	10265.1	2369.33
G10	6	2910.63	3103.41
G11	6	2608.47	2973.71
G12	6	2408.75	3111.7
H1	6	5214.21	3390.45
H2	6	5004.37	3181.2
H3	6	4319.41	2979.12
H4	6	9139.68	3702.77
H5	6	8421.64	3132.53
H6	6	9737.48	3198.74
H7	6	3345.13	3868.92
H8	6	3482.1	3664.52
H9	6	3415.02	3039.56
H10	6	742.474	5646.95
H11	6	1039.12	5469.66
H12	6	1046.94	5768.91
A1	7	4528	4108.21
A2	7	6676.99	3409.93
A3	7	6545.86	3600.59
A4	7	5957.17	3675.96
A5	7	5356.08	4363.08
A6	7	5696.24	3414.11
A7	7	3151.93	5137.05
A8	7	3476.76	4712.86
A9	7	5051.4	3971.12
A10	7	2287.85	4627.3
A11	7	2212.99	3996.12
A12	7	2826.36	4134.68
B1	7	3405.96	3529.31
B2	7	4088.04	3635.39
B3	7	4794.88	3690.06
B4	7	7441.34	5544.91
B5	7	8071.46	4083.67
B6	7	9090.67	3829.85
B7	7	2072.11	5676.42
B8	7	3828.38	3652.01
B9	7	3287.68	3979.11
B10	7	352.791	8192.14
B11	7	714.86	7479.09
B12	7	1165.04	5728.3
C1	7
C2	7
C3	7
C4	7
C5	7
C6	7
C7	7
C8	7
C9	7
C10	7
C11	7
C12	7
D1	7
D2	7
D3	7
D4	7
D5	7
D6	7
D7	7
D8	7
D9	7
D10	7
D11	7
D12	7
E1	7	6784.59	3885.81
E2	7	8004.03	3560.61
E3	7	7577.1	3302.86
E4	7	7124.13	3574.31
E5	7	6992.19	2927.84
E6	7	6867.2	2550.5
E7	7	4698.2	3780.42
E8	7	5582.49	3649.06
E9	7	6411.66	2628.87
E10	7	2665.78	3368.83
E11	7	2668.36	3043.68
E12	7	2381.3	3305.42
F1	7	4998.96	3085.67
F2	7	4946.43	3382.84
F3	7	5432.32	3497.11
F4	7	8608.28	4324.56
F5	7	8552.41	3672.56
F6	7	8555.77	3476.46
F7	7	2854.1	4417.99
F8	7	3172.05	4113.86
F9	7	2691.67	3614.28
F10	7	1242.06	5286.21
F11	7	837.512	6531.25
F12	7	911.776	6235.06
G1	7	7623.2	3953.66
G2	7	8204.88	4032.19
G3	7	8537.16	4119.58
G4	7	7827.42	2761.05
G5	7	8014.38	2614.17
G6	7	7916.81	2353.86
G7	7	8221	2828.93
G8	7	10101	2523.93
G9	7	10308.1	2382.98
G10	7	2928.25	3134.61
G11	7	2639.84	2982.72
G12	7	2432.58	3126.79
H1	7	5222.92	3399.67
H2	7	5012.49	3189.49
H3	7	4314.8	2979.35
H4	7	9192.26	3715.72
H5	7	8479.95	3175.71
H6	7	9802.97	3222.06
H7	7	3368.12	3882.26
H8	7	3509.85	3689.07
H9	7	3439.82	3057.72
H10	7	739.226	5692.4
H11	7	1044.13	5463.68
H12	7	1045.95	5733.15
A1	8	4523.6	4083.33
A2	8	6689.28	3425.16
A3	8	6528.37	3577.24
A4	8	5974.76	3686.76
A5	8	5379.39	4366.06
A6	8	5742.41	3439.29
A7	8	3172.36	5151.69
A8	8	3499.44	4746.73
A9	8	5047.2	3947.76
A10	8	2293.54	4626.42
A11	8	2222.8	4008.78
A12	8	2840.88	4112.98
B1	8	3413.99	3526.57
B2	8	4106.95	3639.98
B3	8	4794.57	3674.02
B4	8	7443.83	5526.51
B5	8	8056.75	4071.6
B6	8	9115.27	3842.51
B7	8	2082.47	5687.25
B8	8	3832.11	3653.16
B9	8	3317.3	4020.11
B10	8	356.406	8230.03
B11	8	724.663	7517.15
B12	8	1172.25	5757.41
C1	8
C2	8
C3	8
C4	8
C5	8
C6	8
C7	8
C8	8
C9	8
C10	8
C11	8
C12	8
D1	8
D2	8
D3	8
D4	8
D5	8
D6	8
D7	8
D8	8
D9	8
D10	8
D11	8
D12	8
E1	8	6820.97	3895.21
E2	8	8037.83	3562.15
E3	8	7612.98	3330.21
E4	8	7183.78	3616.97
E5	8	7021.99	2955.27
E6	8	6883.93	2554.32
E7	8	4690.15	3780.73
E8	8	5590.77	3653.65
E9	8	6436.14	2649.51
E10	8	2662.59	3370.29
E11	8	2689.76	3062.53
E12	8	2387.85	3301.45
F1	8	5025.91	3110.69
F2	8	4952.24	3380.06
F3	8	5492.62	3529.19
F4	8	8672.36	4339.4
F5	8	8529.44	3648.47
F6	8	8611.48	3501.84
F7	8	2859.82	4418.53
F8	8	3191.53	4107.67
F9	8	2718.52	3632.78
F10	8	1245.84	5308.95
F11	8	854.134	6581.7
F12	8	901.2	6211.76
G1	8	7661.92	3965.09
G2	8	8241.51	4052.59
G3	8	8560.5	4107.88
G4	8	7821.51	2754.1
G5	8	8043.23	2657.3
G6	8	7954.61	2377.21
G7	8	8277.17	2835.43
G8	8	10130.8	2532.04
G9	8	10338.7	2389.21
G10	8	2942.62	3131.19
G11	8	2653.59	3018.51
G12	8	2450.81	3142.87
H1	8	5229.58	3391.4
H2	8	5013.85	3188.07
H3	8	4372.3	3007.31
H4	8	9231.56	3726.48
H5	8	8497.43	3166.26
H6	8	9839.94	3223.46
H7	8	3387.21	3883.12
H8	8	3528.06	3678.85
H9	8	3462.76	3068.23
H10	8	742.885	5707.51
H11	8	1056.7	5494.07
H12	8	1037.93	5707.3
A1	9	4513.09	4063.66
A2	9	6704.11	3416.29
A3	9	6559.44	3596.55
A4	9	5974.11	3661.89
A5	9	5391.01	4370.52
A6	9	5754.93	3426.78
A7	9	3183.54	5156.92
A8	9	3496.19	4747.46
A9	9	5081.83	3980.98
A10	9	2308.09	4644.16
A11	9	2228.42	4033.43
A12	9	2827.64	4123.29
B1	9	3424.38	3527.4
B2	9	4108.18	3630.09
B3	9	4804.89	3680.11
B4	9	7459.33	5529.72
B5	9	8080.96	4065.81
B6	9	9148.59	3849.68
B7	9	2094.34	5679.29
B8	9	3841.82	3645.05
B9	9	3322.06	4009.2
B10	9	364.327	8261.44
B11	9	721.313	7497.57
B12	9	1182.33	5780.6
C1	9
C2	9
C3	9
C4	9
C5	9
C6	9
C7	9
C8	9
C9	9
C10	9
C11	9
C12	9
D1	9
D2	9
D3	9
D4	9
D5	9
D6	9
D7	9
D8	9
D9	9
D10	9
D11	9
D12	9
E1	9	6852.52	3889.1
E2	9	8071.32	3556.96
E3	9	7650.37	3343.26
E4	9	7195.38	3633.16
E5	9	7006.74	2933.38
E6	9	6866.78	2542.25
E7	9	4678.02	3740.68
E8	9	5630.9	3678.89
E9	9	6482.6	2673.83
E10	9	2680.73	3356.03
E11	9	2726.91	3084.1
E12	9	2416.3	3343.71
F1	9	5030.49	3110.11
F2	9	4975.88	3380.24
F3	9	5505.33	3528.15
F4	9	8727.61	4375.02
F5	9	8539.52	3657.84
F6	9	8629.86	3489.28
F7	9	2857.89	4404.42
F8	9	3204.15	4119.18
F9	9	2723.13	3641.67
F10	9	1251.1	5310.17
F11	9	865.89	6616.04
F12	9	918.342	6257.65
G1	9	7705.4	3959.83
G2	9	8175.8	4012.29
G3	9	8594.23	4123.02
G4	9	7855.39	2759.88
G5	9	8060.07	2638.5
G6	9	7972.38	2366.38
G7	9	8298.23	2859.78
G8	9	10186	2552.16
G9	9	10349.7	2383.45
G10	9	2947.64	3132.33
G11	9	2672.9	3023.61
G12	9	2478.96	3164.96
H1	9	5213.3	3373.54
H2	9	5027.29	3181.66
H3	9	4382.36	3002.58
H4	9	9258	3727.42
H5	9	8522.65	3173.78
H6	9	9867.97	3223.72
H7	9	3401.38	3882.47
H8	9	3541.74	3700.06
H9	9	3462.5	3067.32
H10	9	755.796	5733.22
H11	9	1070.47	5515.73
H12	9	1041.61	5689.67
A1	10	4513.21	4039.82
A2	10	6700.13	3404.9
A3	10	6587.21	3600.6
A4	10	6071.61	3758.19
A5	10	5413.33	4369.7
A6	10	5776.88	3448.2
A7	10	3201.09	5203.34
A8	10	3496.69	4712
A9	10	5110.63	3999.21
A10	10	2320.08	4641.17
A11	10	2230.86	4019.77
A12	10	2814.34	4095.1
B1	10	3464.89	3547.67
B2	10	4132.7	3630.34
B3	10	4842.73	3726.92
B4	10	7517.96	5633.64
B5	10	8115.2	4101
B6	10	9178.07	3847.66
B7	10	2088.76	5665.75
B8	10	3888.31	3703
B9	10	3327.26	3996.73
B10	10	368.546	8270.39
B11	10	735.003	7564.18
B12	10	1195.54	5804.15
C1	10
C2	10
C3	10
C4	10
C5	10
C6	10
C7	10
C8	10
C9	10
C10	10
C11	10
C12	10
D1	10
D2	10
D3	10
D4	10
D5	10
D6	10
D7	10
D8	10
D9	10
D10	10
D11	10
D12	10
E1	10	6881.81	3897.08
E2	10	8071.34	3580.38
E3	10	7639.6	3334.44
E4	10	7167.68	3537.1
E5	10	7037.7	2944.62
E6	10	6921.27	2572.16
E7	10	4681.08	3731.18
E8	10	5662.21	3681.77
E9	10	6504.8	2689.15
E10	10	2682.07	3359.89
E11	10	2733.72	3112.18
E12	10	2438.47	3347.23
F1	10	5049.78	3092.97
F2	10	4992.45	3400.18
F3	10	5507.11	3527.42
F4	10	8570.92	4247.78
F5	10	8592.15	3680.58
F6	10	8659.28	3515.64
F7	10	2873.81	4415.75
F8	10	3223.54	4131.56
F9	10	2740.59	3655.89
F10	10	1241.92	5317.06
F11	10	859.349	6628.78
F12	10	909.776	6274.71
G1	10	7691.61	3941.49
G2	10	8245.27	4024.52
G3	10	8629.86	4159.08
G4	10	7928.15	2837.25
G5	10	8092.51	2653.63
G6	10	7991.45	2376
G7	10	8326.28	2866.29
G8	10	10246.6	2551.12
G9	10	10385.8	2388.91
G10	10	2961.06	3129.45
G11	10	2680.26	3030.02
G12	10	2490.87	3169.63
H1	10	5223.03	3376.06
H2	10	5045.18	3189.68
H3	10	4384.04	2998.24
H4	10	9241.91	3723.42
H5	10	8579.28	3193.92
H6	10	9901.19	3229.16
H7	10	3419.24	3912.18
H8	10	3547.89	3716.58
H9	10	3488.71	3091.67
H10	10	758.103	5749.28
H11	10	1073.69	5538.28
H12	10	1043.94	5649.15
A1	11	4514.99	4038.27
A2	11	6726.44	3408.96
A3	11	6615.28	3610.56
A4	11	6007.92	3675.11
A5	11	5419.08	4387.99
A6	11	5782.87	3451.16
A7	11	3206.67	5194.24
A8	11	3535.59	4776.48
A9	11	5121.84	4004.68
A10	11	2316.19	4624.36
A11	11	2243.84	4050.44
A12	11	2817.67	4103.88
B1	11	3474.42	3562.76
B2	11	4135.11	3638.25
B3	11	4857.88	3730.6
B4	11	7519.74	5581.09
B5	11	8120.15	4095.6
B6	11	9191.85	3841.16
B7	11	2103.83	5684.4
B8	11	3862.37	3641.25
B9	11	3364.38	4045.96
B10	11	370.054	8263.17
B11	11	753.845	7649.64
B12	11	1190.06	5785.89
C1	11
C2	11
C3	11
C4	11
C5	11
C6	11
C7	11
C8	11
C9	11
C10	11
C11	11
C12	11
D1	11
D2	11
D3	11
D4	11
D5	11
D6	11
D7	11
D8	11
D9	11
D10	11
D11	11
D12	11
E1	11	6891.47	3895.18
E2	11	8072.09	3558.63
E3	11	7647.47	3328.11
E4	11	7236.32	3654.66
E5	11	7040.4	2937.25
E6	11	6920.58	2562.72
E7	11	4702.37	3754.59
E8	11	5659.84	3675.77
E9	11	6512.78	2693.59
E10	11	2690.95	3357.49
E11	11	2740.84	3116.88
E12	11	2455.88	3333.44
F1	11	5065.24	3106.91
F2	11	4995.34	3392.78
F3	11	5499.13	3524.97
F4	11	8758.07	4397.66
F5	11	8540.3	3629.42
F6	11	8621.82	3495.09
F7	11	2879.98	4415.24
F8	11	3217.29	4126.74
F9	11	2738.98	3655.13
F10	11	1239.06	5308.63
F11	11	860.932	6637.7
F12	11	920.033	6282.55
G1	11	7742.7	3971.5
G2	11	8229.13	4036.98
G3	11	8666.14	4165.05
G4	11	7889.54	2788.34
G5	11	8117.37	2670.72
G6	11	7980.98	2366.2
G7	11	8355.82	2875.83
G8	11	10238.6	2552.11
G9	11	10399.1	2385.9
G10	11	2974.05	3135.96
G11	11	2682.43	3021.55
G12	11	2508.76	3194.59
H1	11	5191.31	3340.97
H2	11	5059.59	3174.09
H3	11	4385.6	2986.08
H4	11	9318.43	3751.18
H5	11	8573.58	3181.82
H6	11	9924.54	3228.45
H7	11	3426.17	3914.27
H8	11	3569.22	3704.59
H9	11	3501.81	3093.49
H10	11	763.684	5737.55
H11	11	1074.88	5555.46
H12	11	1045.03	5651.36
A1	12	4524.61	4053.14
A2	12	6731.18	3388.91
A3	12	6603.52	3586.81
A4	12	6019.08	3676.53
A5	12	5429.71	4382.84
A6	12	5795.63	3448.35
A7	12	3212.8	5202.2
A8	12	3528.2	4752.88
A9	12	5144.89	4037.8
A10	12	2320.32	4650.61
A11	12	2242.59	4025.75
A12	12	2804.85	4098.7
B1	12	3468.03	3552.43
B2	12	4138	3624.23
B3	12	4842.62	3697.61
B4	12	7532	5596.56
B5	12	8143.76	4112.38
B6	12	9206.73	3860.6
B7	12	2115.23	5694.37
B8	12	3879.88	3653.6
B9	12	3376.62	4032.47
B10	12	362.735	8255.95
B11	12	756.471	7696.35
B12	12	1188.55	5829.28
C1	12
C2	12
C3	12
C4	12
C5	12
C6	12
C7	12
C8	12
C9	12
C10	12
C11	12
C12	12
D1	12
D2	12
D3	12
D4	12
D5	12
D6	12
D7	12
D8	12
D9	12
D10	12
D11	12
D12	12
E1	12	6901.99	3900.12
E2	12	8102.49	3573.81
E3	12	7705.34	3351.89
E4	12	7236.98	3628.58
E5	12	7029.7	2930.69
E6	12	6946.24	2565.54
E7	12	4688.54	3738.84
E8	12	5666.45	3690.32
E9	12	6524.51	2690.87
E10	12	2705.43	3358.22
E11	12	2759.55	3105.72
E12	12	2452.41	3344.62
F1	12	5068.15	3099.1
F2	12	5013.97	3404.14
F3	12	5567.89	3549.57
F4	12	8757.75	4385.25
F5	12	8608.07	3672.47
F6	12	8677.93	3504.28
F7	12	2867.35	4368.82
F8	12	3236.51	4129.25
F9	12	2733.15	3636.78
F10	12	1246.66	5315.68
F11	12	863.173	6663.84
F12	12	925.244	6276.82
G1	12	7755.75	3973.4
G2	12	8200.28	3995.5
G3	12	8656.27	4147.04
G4	12	7908.55	2793.87
G5	12	8110.61	2661.08
G6	12	7997.74	2373.11
G7	12	8408.74	2884.54
G8	12	10267.8	2567.92
G9	12	10440.9	2388.02
G10	12	2989.16	3137.27
G11	12	2694.53	3024.9
G12	12	2515.76	3189.25
H1	12	5174.85	3333.13
H2	12	5066.82	3162.1
H3	12	4445.54	3022.78
H4	12	9316.14	3747.37
H5	12	8612.49	3200.28
H6	12	9946.55	3227.71
H7	12	3433.95	3905.15
H8	12	3575.61	3721.62
H9	12	3515.68	3096.85
H10	12	756.705	5744.79
H11	12	1083.85	5566.82
H12	12	1045.63	5626.55
A1	13	4495.82	4009.18
A2	13	6752.57	3402.28
A3	13	6630.42	3610.92
A4	13	6023.7	3678.5
A5	13	5441.19	4415.1
A6	13	5808.99	3449.06
A7	13	3205.88	5185.06
A8	13	3490.12	4704.62
A9	13	5138.31	3993.91
A10	13	2342.9	4657.73
A11	13	2238.81	4026.87
A12	13	2800.63	4088.22
B1	13	3471.2	3532.41
B2	13	4149.14	3634.12
B3	13	4886.9	3748.5
B4	13	7571.91	5618.84
B5	13	8215.36	4144.39
B6	13	9203.34	3854.01
B7	13	2129.52	5740.83
B8	13	3936.02	3718.69
B9	13	3396.58	4060.3
B10	13	367.382	8316.8
B11	13	761.413	7756.99
B12	13	1191.98	5816.92
C1	13
C2	13
C3	13
C4	13
C5	13
C6	13
C7	13
C8	13
C9	13
C10	13
C11	13
C12	13
D1	13
D2	13
D3	13
D4	13
D5	13
D6	13
D7	13
D8	13
D9	13
D10	13
D11	13
D12	13
E1	13	6888.64	3912.69
E2	13	8143.2	3591.34
E3	13	7693.69	3335.87
E4	13	7273.63	3675.94
E5	13	7053.43	2950.46
E6	13	6954.21	2565.34
E7	13	4698.78	3716.03
E8	13	5704.78	3700.88
E9	13	6522.12	2678.3
E10	13	2723.84	3403.49
E11	13	2746.53	3078.43
E12	13	2448.32	3342.52
F1	13	5056.33	3096.14
F2	13	5046.94	3423.48
F3	13	5545.12	3518.89
F4	13	8791.85	4394.54
F5	13	8688.28	3727.29
F6	13	8694.72	3502.57
F7	13	2885.84	4384.38
F8	13	3257.34	4155.45
F9	13	2743.39	3637.98
F10	13	1249.18	5336.77
F11	13	868.732	6649.72
F12	13	921.959	6309.8
G1	13	7804.14	3992.6
G2	13	8239.68	4016.63
G3	13	8695.7	4175.81
G4	13	7906.62	2790.09
G5	13	8109.04	2643.26
G6	13	8012.13	2370.18
G7	13	8437.89	2914.8
G8	13	10322.7	2580.79
G9	13	10496.6	2411.54
G10	13	2998.66	3157.68
G11	13	2706.23	3041.86
G12	13	2508.87	3179.85
H1	13	5123.29	3288.47
H2	13	5082.5	3170.97
H3	13	4441.16	3009.98
H4	13	9369.23	3770.77
H5	13	8682.42	3230.18
H6	13	9970.32	3244.53
H7	13	3445.33	3934.33
H8	13	3585.88	3739.83
H9	13	3525.69	3121.15
H10	13	756.06	5745.03
H11	13	1079.24	5576.57
H12	13	1057.32	5651.56
A1	14	4498.64	3986.69
A2	14	6752.65	3393.07
A3	14	6639.7	3614.43
A4	14	6047.85	3710.81
A5	14	5443.29	4416.31
A6	14	5819.04	3474.01
A7	14	3215.33	5205.7
A8	14	3517.25	4739.15
A9	14	5174.8	4041.52
A10	14	2338.86	4652.83
A11	14	2248.76	4018.86
A12	14	2787.29	4057.02
B1	14	3509.8	3571.99
B2	14	4169.99	3644.51
B3	14	4887.74	3724.8
B4	14	7607.01	5657.44
B5	14	8226.08	4146.78
B6	14	9220.57	3876.73
B7	14	2128.5	5759.44
B8	14	3925.57	3687.88
B9	14	3399.51	4045.17
B10	14	366.802	8295.59
B11	14	763.684	7779.03
B12	14	1201.49	5863.4
C1	14
C2	14
C3	14
C4	14
C5	14
C6	14
C7	14
C8	14
C9	14
C10	14
C11	14
C12	14
D1	14
D2	14
D3	14
D4	14
D5	14
D6	14
D7	14
D8	14
D9	14
D10	14
D11	14
D12	14
E1	14	6921.82	3931.63
E2	14	8159.25	3596.11
E3	14	7724.25	3358.46
E4	14	7266.14	3640.86
E5	14	7071.79	2959.69
E6	14	6998.1	2577.88
E7	14	4700.04	3693.67
E8	14	5707.38	3707.89
E9	14	6533.85	2676.53
E10	14	2739.08	3394.85
E11	14	2739.18	3090.39
E12	14	2466.14	3346.64
F1	14	5081.19	3098.39
F2	14	5062.22	3402.74
F3	14	5570.83	3533.61
F4	14	8762.59	4363.89
F5	14	8739.5	3749.54
F6	14	8738.78	3521.38
F7	14	2898.37	4393.92
F8	14	3276.84	4170.77
F9	14	2747.18	3635.92
F10	14	1244.62	5334.84
F11	14	855.521	6605.64
F12	14	931.303	6330.34
G1	14	7829.35	4022.33
G2	14	8262.43	4041.6
G3	14	8712.09	4176.49
G4	14	7910.52	2820.39
G5	14	8105.01	2646.27
G6	14	8038.71	2398.3
G7	14	8474.71	2935.02
G8	14	10340.3	2570.08
G9	14	10514.9	2396.5
G10	14	3019.97	3173.75
G11	14	2722.03	3026.89
G12	14	2531.25	3201.89
H1	14	5105.99	3281.24
H2	14	5099.1	3195.74
H3	14	4477.68	3025.57
H4	14	9382.13	3768.66
H5	14	8711.64	3233.66
H6	14	9981.66	3248.36
H7	14	3458.17	3941.43
H8	14	3599.45	3721.39
H9	14	3530.18	3098.22
H10	14	759.209	5764.54
H11	14	1083.74	5584.84
H12	14	1051.87	5639.94
A1	15	4499.71	3986.27
A2	15	6765.42	3392.58
A3	15	6658.26	3629.79
A4	15	6047.66	3688.23
A5	15	5445.62	4411.17
A6	15	5827.29	3476.05
A7	15	3224.02	5207.34
A8	15	3536.5	4758.59
A9	15	5156.11	4010.15
A10	15	2347.64	4661.9
A11	15	2248.43	3997.43
A12	15	2787.04	4046.03
B1	15	3507.84	3575.24
B2	15	4180.01	3653.22
B3	15	4915.1	3754.93
B4	15	7628.15	5659.75
B5	15	8182.86	4093.24
B6	15	9259.4	3867.14
B7	15	2136.59	5758.41
B8	15	3922.4	3693.64
B9	15	3413.88	4078.8
B10	15	374.895	8303.52
B11	15	760.978	7773.64
B12	15	1201.19	5853.63
C1	15
C2	15
C3	15
C4	15
C5	15
C6	15
C7	15
C8	15
C9	15
C10	15
C11	15
C12	15
D1	15
D2	15
D3	15
D4	15
D5	15
D6	15
D7	15
D8	15
D9	15
D10	15
D11	15
D12	15
E1	15	6957.72	3925.07
E2	15	8153.85	3577.93
E3	15	7747.81	3363.79
E4	15	7296.67	3651.16
E5	15	7083.29	2941.28
E6	15	6992.81	2569.55
E7	15	4686.48	3680.42
E8	15	5733.43	3701.16
E9	15	6546.54	2670.61
E10	15	2748.84	3397.36
E11	15	2738.37	3057.2
E12	15	2475.28	3347.76
F1	15	5110.93	3101.66
F2	15	5050.74	3402.13
F3	15	5587.15	3546.29
F4	15	8808.22	4382.54
F5	15	8675.78	3692.19
F6	15	8738.4	3530.19
F7	15	2893.71	4364.35
F8	15	3275.99	4171.52
F9	15	2757.01	3656.58
F10	15	1251.02	5346.22
F11	15	860.808	6620.53
F12	15	935.215	6341.86
G1	15	7823.48	4001.03
G2	15	8337.25	4084.84
G3	15	8729.32	4175.53
G4	15	7932.24	2798.09
G5	15	8150.38	2667.91
G6	15	8054.78	2384.77
G7	15	8515.62	2930.28
G8	15	10384.1	2588.7
G9	15	10558.5	2404.23
G10	15	3038.15	3187.42
G11	15	2748.79	3054.3
G12	15	2540.78	3203.09
H1	15	5113.28	3281.16
H2	15	5117.74	3194.71
H3	15	4499.36	3040.71
H4	15	9427.04	3786.91
H5	15	8704.99	3237.19
H6	15	9996.04	3263.19
H7	15	3474.08	3937.42
H8	15	3605.45	3731.78
H9	15	3540.48	3106.47
H10	15	754.971	5761.51
H11	15	1084.42	5587.57
H12	15	1049.65	5620.76
A1	16	4516.19	4002.08
A2	16	6790.69	3391.29
A3	16	6674.64	3633.06
A4	16	6061.34	3694.83
A5	16	5475.77	4418.21
A6	16	5840.86	3469.39
A7	16	3239.15	5224.63
A8	16	3509.68	4729.19
A9	16	5199.28	4055.3
A10	16	2358.73	4664.91
A11	16	2255.69	3988.03
A12	16	2778.17	4064.45
B1	16	3486.76	3545.56
B2	16	4209.59	3672.85
B3	16	4916	3760.39
B4	16	7673.77	5697.17
B5	16	8266.16	4167.87
B6	16	9274.15	3880.04
B7	16	2145.42	5744.73
B8	16	3976	3737.82
B9	16	3431.7	4076.6
B10	16	368.62	8341.07
B11	16	746.108	7736.84
B12	16	1203.13	5837.6
C1	16
C2	16
C3	16
C4	16
C5	16
C6	16
C7	16
C8	16
C9	16
C10	16
C11	16
C12	16
D1	16
D2	16
D3	16
D4	16
D5	16
D6	16
D7	16
D8	16
D9	16
D10	16
D11	16
D12	16
E1	16	7001.46	3930.89
E2	16	8238.54	3622.73
E3	16	7722.8	3328.39
E4	16	7280.57	3629.37
E5	16	7097.95	2964.83
E6	16	7008.81	2596.08
E7	16	4696.11	3692.96
E8	16	5766.27	3729.59
E9	16	6593.97	2706.97
E10	16	2768.67	3424.17
E11	16	2756.86	3065.69
E12	16	2485.4	3371.61
F1	16	5139.96	3128.44
F2	16	5129.71	3460.23
F3	16	5570.5	3513.25
F4	16	8796.3	4378.25
F5	16	8785.56	3776.28
F6	16	8764.29	3531.53
F7	16	2906.42	4376.74
F8	16	3307	4191.19
F9	16	2781.26	3665.04
F10	16	1265.26	5363.51
F11	16	868.732	6647.56
F12	16	930.769	6361.28
G1	16	7861.6	3997.98
G2	16	8311.07	4046.35
G3	16	8773.85	4219.84
G4	16	7947.56	2813.02
G5	16	8137.81	2647.14
G6	16	8060.74	2400.83
G7	16	8530.73	2951.58
G8	16	10428.1	2592.23
G9	16	10571.2	2406.78
G10	16	3061.64	3208.69
G11	16	2760.08	3067.21
G12	16	2556.33	3207.5
H1	16	5094.5	3266.95
H2	16	5151.64	3214.25
H3	16	4499.44	3013.43
H4	16	9449.2	3805.09
H5	16	8776.93	3265.08
H6	16	10039.5	3265.89
H7	16	3490.21	3960.07
H8	16	3613.88	3724.02
H9	16	3557.82	3109.51
H10	16	754.947	5773.59
H11	16	1090.07	5590.95
H12	16	1056	5598.76
A1	17	4518.02	3994.8
A2	17	6790.74	3398.56
A3	17	6676.56	3621.72
A4	17	6058	3697.04
A5	17	5463.76	4393.53
A6	17	5845.19	3466.06
A7	17	3243.87	5222.84
A8	17	3555.9	4759.78
A9	17	5193.13	4024.05
A10	17	2383.1	4676.05
A11	17	2271.37	4018.97
A12	17	2777.26	4027.62
B1	17	3501.71	3546.01
B2	17	4229.36	3674.52
B3	17	4946.61	3763.23
B4	17	7674.42	5677.83
B5	17	8176.82	4089.48
B6	17	9326.37	3894.9
B7	17	2150	5738.09
B8	17	3951.78	3694.72
B9	17	3446.91	4095.91
B10	17	377.775	8388.59
B11	17	764.025	7762.89
B12	17	1201.49	5860.21
C1	17
C2	17
C3	17
C4	17
C5	17
C6	17
C7	17
C8	17
C9	17
C10	17
C11	17
C12	17
D1	17
D2	17
D3	17
D4	17
D5	17
D6	17
D7	17
D8	17
D9	17
D10	17
D11	17
D12	17
E1	17	7005.73	3932.95
E2	17	8287.6	3636.33
E3	17	7773.49	3348.17
E4	17	7297.55	3634.39
E5	17	7123.92	2947.32
E6	17	7059.05	2594.78
E7	17	4712.95	3679.78
E8	17	5757.08	3718.33
E9	17	6627.79	2723.35
E10	17	2799.07	3440.21
E11	17	2770.51	3085.11
E12	17	2501.4	3372.54
F1	17	5159.33	3131.82
F2	17	5142.12	3453.21
F3	17	5617.52	3552.55
F4	17	8810.75	4380.27
F5	17	8652.42	3657.71
F6	17	8838.88	3560.37
F7	17	2907.62	4363.09
F8	17	3294.84	4174.18
F9	17	2787.77	3686.53
F10	17	1275.23	5404.95
F11	17	878.694	6687.58
F12	17	939.566	6409.99
G1	17	7877.13	4000.62
G2	17	8311.29	4043.33
G3	17	8771.32	4195.95
G4	17	7963.14	2812.7
G5	17	8219.56	2703.81
G6	17	8083.75	2407.38
G7	17	8560.84	2942.51
G8	17	10449.4	2599.81
G9	17	10573.7	2398.46
G10	17	3077.84	3225.25
G11	17	2761.05	3078.97
G12	17	2573.03	3225.29
H1	17	5083.95	3264.4
H2	17	5174.28	3238.36
H3	17	4540.93	3060.01
H4	17	9465.43	3793.39
H5	17	8726.36	3206.68
H6	17	10077.8	3271.79
H7	17	3502.59	3948.86
H8	17	3633.29	3734.95
H9	17	3567.72	3121.51
H10	17	758.415	5771.61
H11	17	1083.97	5603.04
H12	17	1046.23	5583.76
A1	18	4496.23	3967.2
A2	18	6797.17	3405.79
A3	18	6688.91	3620.8
A4	18	6069.28	3695.86
A5	18	5481.46	4439.85
A6	18	5867.38	3487.83
A7	18	3259.1	5242.82
A8	18	3535.74	4735.02
A9	18	5224.82	4074.65
A10	18	2376.24	4684.39
A11	18	2274.24	4025.14
A12	18	2775.47	4014.11
B1	18	3525.25	3559.46
B2	18	4245.32	3682.67
B3	18	4949.36	3753.31
B4	18	7673.64	5673.23
B5	18	8218.65	4105.61
B6	18	9333.86	3898.97
B7	18	2162.78	5750.61
B8	18	3991.96	3738.66
B9	18	3450.76	4082.31
B10	18	378.213	8367.15
B11	18	758.238	7773.94
B12	18	1201.51	5849.65
C1	18
C2	18
C3	18
C4	18
C5	18
C6	18
C7	18
C8	18
C9	18
C10	18
C11	18
C12	18
D1	18
D2	18
D3	18
D4	18
D5	18
D6	18
D7	18
D8	18
D9	18
D10	18
D11	18
D12	18
E1	18	7013.52	3921.38
E2	18	8302.32	3643.24
E3	18	7770.31	3334.89
E4	18	7290.36	3649.59
E5	18	7107.4	2934.56
E6	18	7028.81	2581.23
E7	18	4724	3722.56
E8	18	5793.57	3746.35
E9	18	6666.83	2737.51
E10	18	2806.25	3420.28
E11	18	2788.02	3079.72
E12	18	2504.55	3359.92
F1	18	5166.49	3119.93
F2	18	5152.22	3448.55
F3	18	5614.14	3532.93
F4	18	8802.33	4370.47
F5	18	8743.82	3715.5
F6	18	8792.56	3553.12
F7	18	2906.28	4353.33
F8	18	3308.54	4200.11
F9	18	2805.62	3698.68
F10	18	1271.87	5399.79
F11	18	878.133	6695.22
F12	18	934.503	6363.62
G1	18	7856.46	4005.95
G2	18	8325.61	4049.69
G3	18	8806.09	4230.28
G4	18	7959.49	2801.47
G5	18	8215.39	2702.99
G6	18	8076.22	2401
G7	18	8587.11	2952.54
G8	18	10446.8	2599.11
G9	18	10586	2387.69
G10	18	3087.31	3228.55
G11	18	2772.7	3070.6
G12	18	2582.95	3226.23
H1	18	5073.96	3255.55
H2	18	5189.81	3240.29
H3	18	4533.06	3045.2
H4	18	9479.53	3803.4
H5	18	8781.82	3249.09
H6	18	10088.1	3291.11
H7	18	3504.73	3960.21
H8	18	3648.7	3748.81
H9	18	3579.96	3118.83
H10	18	759.012	5790.19
H11	18	1093.09	5616.12
H12	18	1048.46	5573.11
A1	19	4463.69	3930.12
A2	19	6820.32	3401.16
A3	19	6710.13	3640.88
A4	19	6081.61	3709.16
A5	19	5479.65	4419.63
A6	19	5883.76	3485.42
A7	19	3251.24	5245.17
A8	19	3534.64	4742.15
A9	19	5222.55	4048.36
A10	19	2390.38	4693.28
A11	19	2281.27	4041.21
A12	19	2766.89	4009.99
B1	19	3548.79	3557.56
B2	19	4257.78	3685.22
B3	19	4973.23	3780.15
B4	19	7707.46	5673.64
B5	19	8284.37	4136.8
B6	19	9375.19	3896.02
B7	19	2169.82	5745.75
B8	19	4020.07	3758.43
B9	19	3475.48	4114.11
B10	19	382.261	8397.34
B11	19	772.432	7803.88
B12	19	1210.5	5868.18
C1	19
C2	19
C3	19
C4	19
C5	19
C6	19
C7	19
C8	19
C9	19
C10	19
C11	19
C12	19
D1	19
D2	19
D3	19
D4	19
D5	19
D6	19
D7	19
D8	19
D9	19
D10	19
D11	19
D12	19
E1	19	7044.9	3943.53
E2	19	8299.68	3635.77
E3	19	7789.33	3335.95
E4	19	7316.62	3659.75
E5	19	7143.37	2962.7
E6	19	7006.34	2573.53
E7	19	4720.28	3672.11
E8	19	5796.45	3727.76
E9	19	6695.6	2744.7
E10	19	2838.24	3448.15
E11	19	2810.89	3094.98
E12	19	2514.82	3377.9
F1	19	5176.08	3107.94
F2	19	5158.01	3435.69
F3	19	5653.22	3538.18
F4	19	8820.8	4351.46
F5	19	8787.05	3704.23
F6	19	8836.6	3548.51
F7	19	2940.41	4389.76
F8	19	3315.49	4184.63
F9	19	2806.83	3709.91
F10	19	1281.11	5431.87
F11	19	874.994	6701.29
F12	19	934.039	6336.53
G1	19	7902.4	4013.65
G2	19	8338.38	4053.46
G3	19	8844.83	4235.67
G4	19	7964.05	2817.93
G5	19	8232.69	2704.53
G6	19	8082.16	2387.42
G7	19	8608.43	2960.11
G8	19	10495.8	2621.15
G9	19	10603.2	2405.01
G10	19	3104.89	3230.27
G11	19	2778.79	3066.9
G12	19	2591.99	3238.43
H1	19	5050.4	3225.02
H2	19	5207.54	3237.45
H3	19	4545.53	3042.55
H4	19	9492.02	3795.24
H5	19	8804.81	3254.78
H6	19	10107.2	3284.71
H7	19	3519.42	3980.47
H8	19	3669.37	3766.74
H9	19	3580.84	3125.02
H10	19	770.58	5811.89
H11	19	1095.97	5630.36
H12	19	1054.36	5566.34
A1	20	4462.45	3920.9
A2	20	6841.44	3402.26
A3	20	6719.1	3646
A4	20	6186.23	3820.69
A5	20	5497.08	4429.57
A6	20	5898.7	3508.09
A7	20	3257.73	5244.25
A8	20	3551.26	4749.8
A9	20	5230.74	4033.97
A10	20	2404.77	4697.71
A11	20	2299.29	4048.62
A12	20	2773.04	4004.68
B1	20	3569.49	3578.15
B2	20	4270.59	3672.65
B3	20	4993.46	3758.54
B4	20	7752.57	5760.7
B5	20	8335.68	4154.79
B6	20	9410.33	3915.96
B7	20	2175.26	5772.61
B8	20	4039.7	3758.52
B9	20	3486.42	4114.93
B10	20	379.508	8395.88
B11	20	773.838	7834.29
B12	20	1209.93	5884.31
C1	20
C2	20
C3	20
C4	20
C5	20
C6	20
C7	20
C8	20
C9	20
C10	20
C11	20
C12	20
D1	20
D2	20
D3	20
D4	20
D5	20
D6	20
D7	20
D8	20
D9	20
D10	20
D11	20
D12	20
E1	20	7057.24	3932.27
E2	20	8326.3	3630.59
E3	20	7818.69	3339.51
E4	20	7340.96	3591.79
E5	20	7141.33	2965.57
E6	20	7024.53	2586.75
E7	20	4739.62	3665.87
E8	20	5808.44	3736.97
E9	20	6681.36	2735.52
E10	20	2863.07	3440.82
E11	20	2837.69	3119.51
E12	20	2538.16	3363.8
F1	20	5200.79	3110.86
F2	20	5175.34	3438.25
F3	20	5700.39	3549.32
F4	20	8747.6	4270.33
F5	20	8931.04	3762.91
F6	20	8878.36	3548.79
F7	20	2959.28	4404.25
F8	20	3348.61	4206.6
F9	20	2822.34	3689.7
F10	20	1280.03	5431.58
F11	20	879.585	6726.92
F12	20	930.343	6372.8
G1	20	7879.64	3984.53
G2	20	8368.13	4090.23
G3	20	8860.57	4228.98
G4	20	8021.41	2897.04
G5	20	8228.44	2710.32
G6	20	8092	2399.84
G7	20	8635.13	2971.96
G8	20	10507.9	2600.43
G9	20	10652.8	2420.72
G10	20	3116.14	3240.85
G11	20	2787.48	3075.44
G12	20	2597.96	3245.3
H1	20	5070.37	3234.42
H2	20	5215.42	3221.95
H3	20	4563.41	3069.27
H4	20	9444.38	3781.13
H5	20	8854.36	3279.02
H6	20	10138.6	3308.79
H7	20	3542.35	3992.88
H8	20	3675.53	3777.17
H9	20	3601.68	3124.98
H10	20	763.418	5798.09
H11	20	1095.77	5642.72
H12	20	1057.95	5590.33
A1	21	4482.11	3932.23
A2	21	6856.1	3412.78
A3	21	6730.56	3625.19
A4	21	6087.47	3691.42
A5	21	5500.13	4433.59
A6	21	5904.62	3509.38
A7	21	3268.37	5240.23
A8	21	3566.44	4770.41
A9	21	5248.13	4064.68
A10	21	2450.32	4700.49
A11	21	2319.83	4041.99
A12	21	2791.67	3998.6
B1	21	3612.17	3590.97
B2	21	4295.64	3693.81
B3	21	5016.79	3773.27
B4	21	7817.98	5704.45
B5	21	8391.55	4138.45
B6	21	9475.83	3917.29
B7	21	2191.08	5767.25
B8	21	4055.75	3755.6
B9	21	3521.76	4106.23
B10	21	379.023	8445.33
B11	21	773.189	7846.13
B12	21	1214.2	5911.22
C1	21
C2	21
C3	21
C4	21
C5	21
C6	21
C7	21
C8	21
C9	21
C10	21
C11	21
C12	21
D1	21
D2	21
D3	21
D4	21
D5	21
D6	21
D7	21
D8	21
D9	21
D10	21
D11	21
D12	21
E1	21	7055.15	3924.42
E2	21	8338.13	3637.43
E3	21	7848.97	3362.32
E4	21	7391	3679.51
E5	21	7164.84	2970.59
E6	21	7068.13	2589.67
E7	21	4746.34	3675.07
E8	21	5820.62	3724.83
E9	21	6684.03	2727.24
E10	21	2928.23	3458.93
E11	21	2879.27	3147.42
E12	21	2554.46	3336.68
F1	21	5215.44	3123.61
F2	21	5235.24	3447.48
F3	21	5733.03	3545.6
F4	21	9013.34	4402.6
F5	21	9012.04	3740.71
F6	21	9009.33	3584.07
F7	21	2999.66	4414.7
F8	21	3358.59	4176.8
F9	21	2836.43	3683.32
F10	21	1286.59	5470.8
F11	21	893.702	6763.12
F12	21	922.711	6322.85
G1	21	7945.25	4037.04
[truncated: 1,847 more rows]

## Sheet: Amplification Data
Block Type	96well
Chemistry	TAQMAN
Experiment File Name	C:\Users\SamanthaK\Desktop\ForChecking\SK09072014.eds
Experiment Run End Time	Not Started
Instrument Type	steponeplus
Passive Reference	ROX
Well	Cycle	Target Name	Rn	ΔRn
A1	1	Target 1	1.06117	0
A1	2	Target 1	1.06875	0.00757992
A1	3	Target 1	1.08072	0.019542
A1	4	Target 1	1.08433	0.0231607
A1	5	Target 1	1.09158	0.0304091
A1	6	Target 1	1.10014	0.0389701
A1	7	Target 1	1.10218	0.0410094
A1	8	Target 1	1.10782	0.0466458
A1	9	Target 1	1.1106	0.0494238
A1	10	Target 1	1.11718	0.0560083
A1	11	Target 1	1.11805	0.0568768
A1	12	Target 1	1.11632	0.055148
A1	13	Target 1	1.12138	0.0602084
A1	14	Target 1	1.12842	0.0672426
A1	15	Target 1	1.1288	0.0676285
A1	16	Target 1	1.12846	0.0672868
A1	17	Target 1	1.13098	0.0698025
A1	18	Target 1	1.13335	0.0721788
A1	19	Target 1	1.13577	0.0745924
A1	20	Target 1	1.13812	0.0769433
A1	21	Target 1	1.13984	0.078667
A1	22	Target 1	1.14297	0.0818012
A1	23	Target 1	1.14707	0.0858933
A1	24	Target 1	1.15555	0.0943761
A1	25	Target 1	1.17183	0.110658
A1	26	Target 1	1.20653	0.145358
A1	27	Target 1	1.25883	0.197661
A1	28	Target 1	1.35834	0.29717
A1	29	Target 1	1.51871	0.457532
A1	30	Target 1	1.72065	0.659481
A1	31	Target 1	1.96321	0.902036
A1	32	Target 1	2.23366	1.17249
A1	33	Target 1	2.51852	1.45735
A1	34	Target 1	2.77275	1.71158
A1	35	Target 1	3.0092	1.94803
A1	36	Target 1	3.24925	2.18808
A1	37	Target 1	3.4555	2.39433
A1	38	Target 1	3.65306	2.59189
A1	39	Target 1	3.79072	2.72954
A1	40	Target 1	3.95687	2.8957
A2	1	Target 1	1.91166	0
A2	2	Target 1	1.92589	0.0142372
A2	3	Target 1	1.93461	0.0229495
A2	4	Target 1	1.94378	0.0321183
A2	5	Target 1	1.95476	0.0430998
A2	6	Target 1	1.95008	0.0384208
A2	7	Target 1	1.9581	0.0464454
A2	8	Target 1	1.95299	0.0413275
A2	9	Target 1	1.96239	0.0507361
A2	10	Target 1	1.96779	0.0561317
A2	11	Target 1	1.97316	0.0615064
A2	12	Target 1	1.98624	0.0745821
A2	13	Target 1	1.98472	0.0730613
A2	14	Target 1	1.99013	0.0784738
A2	15	Target 1	1.99418	0.0825268
A2	16	Target 1	2.00239	0.0907314
A2	17	Target 1	1.99812	0.0864645
A2	18	Target 1	1.99577	0.0841116
A2	19	Target 1	2.00529	0.0936368
A2	20	Target 1	2.01085	0.0991969
A2	21	Target 1	2.00895	0.0972924
A2	22	Target 1	2.01797	0.106309
A2	23	Target 1	2.02158	0.109927
A2	24	Target 1	2.0491	0.137441
A2	25	Target 1	2.06253	0.150876
A2	26	Target 1	2.10303	0.191367
A2	27	Target 1	2.19527	0.283615
A2	28	Target 1	2.34292	0.431262
A2	29	Target 1	2.57573	0.664069
A2	30	Target 1	2.90933	0.99767
A2	31	Target 1	3.30795	1.39629
A2	32	Target 1	3.72929	1.81763
A2	33	Target 1	4.12549	2.21383
A2	34	Target 1	4.54305	2.6314
A2	35	Target 1	4.8757	2.96404
A2	36	Target 1	5.20142	3.28976
A2	37	Target 1	5.49071	3.57905
A2	38	Target 1	5.74153	3.82987
A2	39	Target 1	5.95903	4.04738
A2	40	Target 1	6.16786	4.2562
A3	1	Target 1	1.75844	0
A3	2	Target 1	1.78058	0.0221407
A3	3	Target 1	1.79395	0.0355072
A3	4	Target 1	1.80352	0.0450808
A3	5	Target 1	1.81433	0.0558832
A3	6	Target 1	1.81723	0.0587815
A3	7	Target 1	1.818	0.0595533
A3	8	Target 1	1.82497	0.0665276
A3	9	Target 1	1.82381	0.0653692
A3	10	Target 1	1.82948	0.0710328
A3	11	Target 1	1.83221	0.0737617
A3	12	Target 1	1.84106	0.0826122
A3	13	Target 1	1.83621	0.0777686
A3	14	Target 1	1.837	0.0785546
A3	15	Target 1	1.83434	0.0758935
A3	16	Target 1	1.8372	0.0787526
A3	17	Target 1	1.84348	0.0850322
A3	18	Target 1	1.84736	0.0889143
A3	19	Target 1	1.843	0.0845522
A3	20	Target 1	1.84287	0.084426
A3	21	Target 1	1.85661	0.098165
A3	22	Target 1	1.8495	0.0910591
A3	23	Target 1	1.8532	0.0947589
A3	24	Target 1	1.87076	0.112317
A3	25	Target 1	1.88117	0.122729
A3	26	Target 1	1.90784	0.149394
A3	27	Target 1	1.96519	0.206747
A3	28	Target 1	2.0755	0.31706
A3	29	Target 1	2.24666	0.488211
A3	30	Target 1	2.53119	0.772741
A3	31	Target 1	2.85999	1.10155
A3	32	Target 1	3.23751	1.47907
A3	33	Target 1	3.60506	1.84661
A3	34	Target 1	3.9931	2.23465
A3	35	Target 1	4.3396	2.58115
A3	36	Target 1	4.69595	2.93751
A3	37	Target 1	5.00119	3.24275
A3	38	Target 1	5.29456	3.53612
A3	39	Target 1	5.5335	3.77506
A3	40	Target 1	5.74671	3.98827
A7	1	Target 3	0.595039	0
A7	2	Target 3	0.600235	0.00519568
A7	3	Target 3	0.603771	0.00873232
A7	4	Target 3	0.608744	0.0137049
A7	5	Target 3	0.609418	0.0143788
A7	6	Target 3	0.614522	0.0194826
A7	7	Target 3	0.613569	0.01853
A7	8	Target 3	0.615789	0.0207503
A7	9	Target 3	0.617333	0.0222942
A7	10	Target 3	0.6152	0.0201613
A7	11	Target 3	0.617351	0.0223118
A7	12	Target 3	0.617584	0.0225454
A7	13	Target 3	0.618293	0.0232537
A7	14	Target 3	0.617656	0.0226173
A7	15	Target 3	0.61913	0.0240912
A7	16	Target 3	0.619976	0.0249375
A7	17	Target 3	0.621094	0.0260549
A7	18	Target 3	0.621631	0.0265919
A7	19	Target 3	0.619854	0.024815
A7	20	Target 3	0.6212	0.026161
A7	21	Target 3	0.623707	0.0286683
A7	22	Target 3	0.624552	0.0295131
A7	23	Target 3	0.625978	0.0309391
A7	24	Target 3	0.628151	0.0331123
A7	25	Target 3	0.636683	0.0416444
A7	26	Target 3	0.646488	0.0514494
A7	27	Target 3	0.661298	0.0662594
A7	28	Target 3	0.692266	0.0972266
A7	29	Target 3	0.740637	0.145598
A7	30	Target 3	0.806187	0.211148
A7	31	Target 3	0.895347	0.300308
A7	32	Target 3	0.997818	0.402779
A7	33	Target 3	1.10498	0.50994
A7	34	Target 3	1.21716	0.622117
A7	35	Target 3	1.33161	0.736568
A7	36	Target 3	1.44149	0.846451
A7	37	Target 3	1.54208	0.947039
A7	38	Target 3	1.63369	1.03865
A7	39	Target 3	1.72959	1.13455
A7	40	Target 3	1.82388	1.22884
A8	1	Target 3	0.712524	0
A8	2	Target 3	0.721091	0.00856727
A8	3	Target 3	0.72558	0.0130563
A8	4	Target 3	0.727327	0.0148025
A8	5	Target 3	0.729777	0.0172526
A8	6	Target 3	0.735542	0.0230174
A8	7	Target 3	0.737718	0.0251941
A8	8	Target 3	0.737232	0.0247081
A8	9	Target 3	0.736433	0.0239092
A8	10	Target 3	0.742081	0.0295573
A8	11	Target 3	0.740209	0.0276845
A8	12	Target 3	0.742329	0.0298044
A8	13	Target 3	0.741848	0.0293242
A8	14	Target 3	0.742169	0.0296453
A8	15	Target 3	0.743182	0.0306581
A8	16	Target 3	0.742132	0.0296077
A8	17	Target 3	0.747072	0.0345477
A8	18	Target 3	0.746722	0.0341976
A8	19	Target 3	0.745365	0.0328408
A8	20	Target 3	0.747666	0.0351418
A8	21	Target 3	0.747617	0.0350925
A8	22	Target 3	0.755607	0.0430825
A8	23	Target 3	0.758015	0.0454911
A8	24	Target 3	0.771286	0.0587624
A8	25	Target 3	0.784277	0.0717526
A8	26	Target 3	0.812179	0.0996551
A8	27	Target 3	0.852108	0.139584
A8	28	Target 3	0.922627	0.210103
A8	29	Target 3	1.02474	0.312217
A8	30	Target 3	1.14511	0.432589
A8	31	Target 3	1.28327	0.570747
A8	32	Target 3	1.43116	0.718633
A8	33	Target 3	1.57801	0.865488
A8	34	Target 3	1.72866	1.01613
A8	35	Target 3	1.86974	1.15721
A8	36	Target 3	2.00332	1.29079
A8	37	Target 3	2.13061	1.41808
A8	38	Target 3	2.24379	1.53127
A8	39	Target 3	2.36088	1.64835
A8	40	Target 3	2.46857	1.75605
A9	1	Target 3	1.23123	0
A9	2	Target 3	1.24012	0.0088836
A9	3	Target 3	1.25047	0.0192355
A9	4	Target 3	1.26087	0.0296341
A9	5	Target 3	1.25904	0.0278062
A9	6	Target 3	1.26564	0.034408
A9	7	Target 3	1.27203	0.0407997
A9	8	Target 3	1.2785	0.0472646
A9	9	Target 3	1.27653	0.045295
A9	10	Target 3	1.27791	0.0466791
A9	11	Target 3	1.27896	0.0477302
A9	12	Target 3	1.27418	0.0429481
A9	13	Target 3	1.28654	0.0553025
A9	14	Target 3	1.28041	0.0491748
A9	15	Target 3	1.28577	0.0545323
A9	16	Target 3	1.28209	0.0508608
A9	17	Target 3	1.29052	0.0592914
A9	18	Target 3	1.28227	0.0510412
A9	19	Target 3	1.29004	0.0588075
A9	20	Target 3	1.29667	0.0654403
A9	21	Target 3	1.29115	0.0599209
A9	22	Target 3	1.29714	0.0659113
A9	23	Target 3	1.30324	0.0720117
A9	24	Target 3	1.30978	0.078549
A9	25	Target 3	1.31859	0.0873547
A9	26	Target 3	1.33807	0.106837
A9	27	Target 3	1.36874	0.137505
A9	28	Target 3	1.42635	0.195113
A9	29	Target 3	1.50513	0.273893
A9	30	Target 3	1.64142	0.410183
A9	31	Target 3	1.79656	0.565326
A9	32	Target 3	1.98333	0.752098
A9	33	Target 3	2.16985	0.938612
A9	34	Target 3	2.35375	1.12252
A9	35	Target 3	2.56319	1.33196
A9	36	Target 3	2.73958	1.50835
A9	37	Target 3	2.91412	1.68289
A9	38	Target 3	3.0905	1.85926
A9	39	Target 3	3.24956	2.01833
A9	40	Target 3	3.41117	2.17993
E1	1	Target 1	1.71311	0
E1	2	Target 1	1.7245	0.011387
E1	3	Target 1	1.73383	0.0207253
E1	4	Target 1	1.74401	0.0308989
E1	5	Target 1	1.73947	0.026365
E1	6	Target 1	1.74083	0.027722
E1	7	Target 1	1.74599	0.0328848
E1	8	Target 1	1.75112	0.0380101
E1	9	Target 1	1.76198	0.0488696
E1	10	Target 1	1.76589	0.0527802
E1	11	Target 1	1.76923	0.0561187
E1	12	Target 1	1.76969	0.0565783
E1	13	Target 1	1.76059	0.0474809
E1	14	Target 1	1.76055	0.0474397
E1	15	Target 1	1.77263	0.0595254
E1	16	Target 1	1.78114	0.0680314
E1	17	Target 1	1.78129	0.0681789
E1	18	Target 1	1.78853	0.0754234
E1	19	Target 1	1.78645	0.0733358
E1	20	Target 1	1.7947	0.0815864
E1	21	Target 1	1.79775	0.0846448
E1	22	Target 1	1.81537	0.102257
E1	23	Target 1	1.83726	0.124153
E1	24	Target 1	1.87641	0.163298
E1	25	Target 1	1.95347	0.240356
E1	26	Target 1	2.07773	0.364624
E1	27	Target 1	2.30352	0.590415
E1	28	Target 1	2.61839	0.905277
E1	29	Target 1	3.00329	1.29018
E1	30	Target 1	3.40937	1.69626
E1	31	Target 1	3.83464	2.12153
E1	32	Target 1	4.23549	2.52238
E1	33	Target 1	4.57144	2.85833
E1	34	Target 1	4.91721	3.2041
E1	35	Target 1	5.22676	3.51365
E1	36	Target 1	5.5044	3.79129
E1	37	Target 1	5.76979	4.05668
E1	38	Target 1	5.973	4.25989
E1	39	Target 1	6.15304	4.43993
E1	40	Target 1	6.3442	4.63109
E2	1	Target 1	2.23293	0
E2	2	Target 1	2.21458	-0.0183465
E2	3	Target 1	2.23006	-0.00286412
E2	4	Target 1	2.23279	-0.000138521
E2	5	Target 1	2.24348	0.0105512
E2	6	Target 1	2.24564	0.0127103
E2	7	Target 1	2.24794	0.0150094
E2	8	Target 1	2.25645	0.0235243
E2	9	Target 1	2.26916	0.0362327
E2	10	Target 1	2.25432	0.0213945
E2	11	Target 1	2.26832	0.0353885
E2	12	Target 1	2.26719	0.0342574
E2	13	Target 1	2.26745	0.0345256
E2	14	Target 1	2.26891	0.0359795
E2	15	Target 1	2.27893	0.046001
E2	16	Target 1	2.27412	0.0411956
E2	17	Target 1	2.27911	0.0461791
E2	18	Target 1	2.27882	0.0458956
E2	19	Target 1	2.28279	0.0498595
E2	20	Target 1	2.29338	0.060447
E2	21	Target 1	2.29231	0.0593858
E2	22	Target 1	2.28815	0.0552166
E2	23	Target 1	2.31554	0.0826099
E2	24	Target 1	2.32785	0.0949171
E2	25	Target 1	2.39018	0.15725
E2	26	Target 1	2.47251	0.239582
E2	27	Target 1	2.65141	0.418484
E2	28	Target 1	2.92659	0.693666
E2	29	Target 1	3.29769	1.06476
E2	30	Target 1	3.75065	1.51773
E2	31	Target 1	4.2462	2.01327
E2	32	Target 1	4.71593	2.483
E2	33	Target 1	5.17535	2.94242
E2	34	Target 1	5.57966	3.34673
E2	35	Target 1	5.97263	3.73971
E2	36	Target 1	6.33615	4.10322
E2	37	Target 1	6.65726	4.42433
E2	38	Target 1	6.91633	4.6834
E2	39	Target 1	7.19243	4.9595
E2	40	Target 1	7.42596	5.19303
E3	1	Target 1	2.27323	0
E3	2	Target 1	2.264	-0.00923014
E3	3	Target 1	2.27456	0.0013268
E3	4	Target 1	2.27169	-0.00154567
E3	5	Target 1	2.27883	0.00559568
E3	6	Target 1	2.27613	0.00289679
E3	7	Target 1	2.2941	0.0208697
E3	8	Target 1	2.28603	0.012799
E3	9	Target 1	2.2883	0.0150645
E3	10	Target 1	2.29112	0.0178878
E3	11	Target 1	2.29784	0.0246055
E3	12	Target 1	2.29881	0.0255735
E3	13	Target 1	2.30635	0.0331185
E3	14	Target 1	2.29994	0.0267053
E3	15	Target 1	2.3033	0.0300646
E3	16	Target 1	2.32028	0.0470448
E3	17	Target 1	2.32171	0.0484769
E3	18	Target 1	2.33001	0.056771
E3	19	Target 1	2.33497	0.0617347
E3	20	Target 1	2.34127	0.0680327
E3	21	Target 1	2.33439	0.0611567
E3	22	Target 1	2.35534	0.0821049
E3	23	Target 1	2.3748	0.101568
E3	24	Target 1	2.38971	0.116479
E3	25	Target 1	2.42713	0.153899
E3	26	Target 1	2.52112	0.247887
E3	27	Target 1	2.68481	0.411577
E3	28	Target 1	2.96877	0.695539
E3	29	Target 1	3.38488	1.11165
E3	30	Target 1	3.8172	1.54396
E3	31	Target 1	4.3229	2.04966
E3	32	Target 1	4.82629	2.55306
E3	33	Target 1	5.2669	2.99367
E3	34	Target 1	5.63862	3.36539
E3	35	Target 1	6.03317	3.75993
E3	36	Target 1	6.39725	4.12401
E3	37	Target 1	6.70078	4.42754
E3	38	Target 1	6.96951	4.69628
E3	39	Target 1	7.23389	4.96065
E3	40	Target 1	7.49124	5.218
E7	1	Target 3	1.24312	0
E7	2	Target 3	1.23346	-0.00966311
E7	3	Target 3	1.2213	-0.0218258
E7	4	Target 3	1.21672	-0.0264035
E7	5	Target 3	1.22737	-0.0157484
E7	6	Target 3	1.23754	-0.00558698
E7	7	Target 3	1.24277	-0.000348806
E7	8	Target 3	1.24054	-0.00258183
E7	9	Target 3	1.25058	0.00745845
E7	10	Target 3	1.25459	0.0114628
E7	11	Target 3	1.25243	0.0093106
E7	12	Target 3	1.25401	0.0108877
E7	13	Target 3	1.26446	0.0213387
E7	14	Target 3	1.27246	0.0293343
E7	15	Target 3	1.27335	0.0302306
E7	16	Target 3	1.27164	0.0285168
E7	17	Target 3	1.28077	0.0376477
E7	18	Target 3	1.26902	0.0258967
E7	19	Target 3	1.28544	0.0423164
E7	20	Target 3	1.2929	0.0497825
E7	21	Target 3	1.2915	0.048375
E7	22	Target 3	1.30824	0.0651159
E7	23	Target 3	1.3095	0.0663809
E7	24	Target 3	1.32541	0.0822855
E7	25	Target 3	1.34377	0.100648
E7	26	Target 3	1.39036	0.147241
E7	27	Target 3	1.46544	0.222321
E7	28	Target 3	1.57777	0.334652
E7	29	Target 3	1.7433	0.50018
E7	30	Target 3	1.94255	0.699429
E7	31	Target 3	2.15237	0.909246
E7	32	Target 3	2.39947	1.15635
E7	33	Target 3	2.622	1.37887
E7	34	Target 3	2.89425	1.65113
E7	35	Target 3	3.09052	1.8474
E7	36	Target 3	3.32638	2.08326
E7	37	Target 3	3.55888	2.31576
E7	38	Target 3	3.72344	2.48032
E7	39	Target 3	3.9442	2.70108
E7	40	Target 3	4.17934	2.93621
E8	1	Target 3	1.5172	0
E8	2	Target 3	1.51331	-0.0038873
E8	3	Target 3	1.52076	0.00355804
E8	4	Target 3	1.52283	0.00563216
E8	5	Target 3	1.52387	0.00666595
E8	6	Target 3	1.53212	0.0149204
E8	7	Target 3	1.52984	0.0126415
E8	8	Target 3	1.53019	0.0129862
E8	9	Target 3	1.5306	0.0133982
E8	10	Target 3	1.5379	0.0207021
E8	11	Target 3	1.53977	0.0225722
E8	12	Target 3	1.53549	0.0182879
E8	13	Target 3	1.54146	0.0242642
E8	14	Target 3	1.53925	0.0220524
E8	15	Target 3	1.54909	0.031889
E8	16	Target 3	1.54609	0.0288858
E8	17	Target 3	1.5483	0.0310991
E8	18	Target 3	1.54646	0.0292567
E8	19	Target 3	1.55494	0.0377388
E8	20	Target 3	1.55432	0.0371171
E8	21	Target 3	1.56266	0.0454544
E8	22	Target 3	1.57409	0.0568854
E8	23	Target 3	1.58456	0.0673596
E8	24	Target 3	1.6074	0.0901983
E8	25	Target 3	1.66074	0.143543
E8	26	Target 3	1.7207	0.203504
E8	27	Target 3	1.83186	0.314657
E8	28	Target 3	1.98968	0.472475
E8	29	Target 3	2.18738	0.670177
E8	30	Target 3	2.4078	0.890597
E8	31	Target 3	2.63914	1.12194
E8	32	Target 3	2.87836	1.36116
E8	33	Target 3	3.12007	1.60287
E8	34	Target 3	3.34262	1.82542
E8	35	Target 3	3.55652	2.03932
E8	36	Target 3	3.76273	2.24552
E8	37	Target 3	3.97318	2.45598
E8	38	Target 3	4.17328	2.65608
E8	39	Target 3	4.35312	2.83592
E8	40	Target 3	4.55175	3.03455
E9	1	Target 3	2.35431	0
E9	2	Target 3	2.39933	0.0450203
E9	3	Target 3	2.3997	0.0453944
E9	4	Target 3	2.41567	0.0613596
E9	5	Target 3	2.42939	0.0750828
E9	6	Target 3	2.44056	0.0862525
E9	7	Target 3	2.43894	0.0846355
E9	8	Target 3	2.42918	0.0748737
E9	9	Target 3	2.42446	0.0701497
E9	10	Target 3	2.41891	0.0646026
E9	11	Target 3	2.41788	0.0635693
E9	12	Target 3	2.42468	0.0703731
E9	13	Target 3	2.43517	0.0808663
E9	14	Target 3	2.44117	0.0868578
E9	15	Target 3	2.45133	0.0970197
E9	16	Target 3	2.43592	0.0816166
E9	17	Target 3	2.43369	0.0793846
E9	18	Target 3	2.43536	0.0810535
E9	19	Target 3	2.43946	0.0851541
E9	20	Target 3	2.44244	0.0881371
E9	21	Target 3	2.45084	0.0965362
E9	22	Target 3	2.46374	0.109434
E9	23	Target 3	2.48869	0.134382
E9	24	Target 3	2.49902	0.144712
E9	25	Target 3	2.54001	0.185699
E9	26	Target 3	2.59687	0.242565
E9	27	Target 3	2.7483	0.393997
E9	28	Target 3	2.92301	0.568705
E9	29	Target 3	3.17815	0.823838
E9	30	Target 3	3.47607	1.12176
E9	31	Target 3	3.80801	1.4537
E9	32	Target 3	4.13454	1.78023
E9	33	Target 3	4.44135	2.08704
E9	34	Target 3	4.75231	2.39801
E9	35	Target 3	5.05166	2.69735
E9	36	Target 3	5.32607	2.97176
E9	37	Target 3	5.54872	3.19442
E9	38	Target 3	5.79362	3.43931
E9	39	Target 3	6.04359	3.68928
E9	40	Target 3	6.2886	3.93429

## Sheet: BioGroup Analysis Result
Block Type	96well
Chemistry	TAQMAN
Experiment File Name	C:\Users\SamanthaK\Desktop\ForChecking\SK09072014.eds
Experiment Run End Time	Not Started
Instrument Type	steponeplus
Passive Reference	ROX
Biogroup Name	Target Name	Task	RQ	RQ Min	RQ Max	Cт Mean	ΔCт Mean	ΔCт SE	ΔΔCт
Analysis Type	Singleplex
Endogenous Control	Target 1
RQ Min/Max Confidence Level	95.0
Reference Biogroup Name

## Sheet: Technical Analysis Result
Block Type	96well
Chemistry	TAQMAN
Experiment File Name	C:\Users\SamanthaK\Desktop\ForChecking\SK09072014.eds
Experiment Run End Time	Not Started
Instrument Type	steponeplus
Passive Reference	ROX
Sample Name	Target Name	Task	RQ	RQ Min	RQ Max	Cт Mean	ΔCт Mean	ΔCт SE	ΔΔCт
1b-1	Target 1	UNKNOWN				28.0261
1b-1	Target 2	UNKNOWN
1b-1	Target 3	UNKNOWN	1	0.276326	3.61891	28.204	0.177912	0.66832	0
1b-1	Target 4	UNKNOWN	1	0.56485	1.77038	26.1371	-1.88898	0.296804	0
1b-1	Target 5	UNKNOWN	1	0.561258	1.78171	26.6191	-1.40698	0.300119	0
1b-1	Target 6	UNKNOWN	1	0.43602	2.29347	24.331	-3.69516	0.431319	0
1b-1	Target 7	UNKNOWN	1	0.316642	3.15815	25.3685	-2.65766	0.597555	0
1b-1	Target 8	UNKNOWN	1	0.165084	6.05752	24.1702	-3.8559	0.816582	0
2b-1	Target 1	UNKNOWN				26.4074
2b-1	Target 2	UNKNOWN				25.5487	-0.858759
2b-1	Target 3	UNKNOWN	1.95594	0.729753	5.24248	25.6175	-0.789953	0.512304	-0.967865
2b-1	Target 4	UNKNOWN	1.23745	0.603478	2.53744	24.2111	-2.19635	0.373139	-0.307373
2b-1	Target 5	UNKNOWN	0.864971	0.469958	1.592	25.2097	-1.1977	0.316995	0.209276
2b-1	Target 6	UNKNOWN	0.608185	0.295805	1.25045	23.4297	-2.97774	0.374531	0.717417
2b-1	Target 7	UNKNOWN	0.60792	0.348451	1.0606	24.4678	-1.93961	0.289193	0.718046
2b-1	Target 8	UNKNOWN	164.038	4.67915e-09	5750745202688	15.1937	-11.2138	11.0069	-7.35789
	Target 1	NTC
	Target 2	NTC
	Target 3	NTC
	Target 4	NTC
	Target 5	NTC
	Target 6	NTC
	Target 7	NTC
	Target 8	NTC
Analysis Type	Singleplex
Endogenous Control	Target 1
RQ Min/Max Confidence Level	95.0
Reference Sample	1b-1
